# Supplementary material for: Identification of Pseudomonas protegens and Bacillus subtilis Antimicrobials for Mitigation of Fuel Biocontamination
Source: Biomolecules. 2025 Feb 4;15(2):227. doi: 10.3390/biom15020227 (PMC11853459; doi:10.3390/biom15020227)
Supplement: Supplementary file 1 [file biomolecules-15-00227-s001.zip]

Archive with 7 entries (7 files):
- 20250122SupplementalFigure S1.pdf
- 20250122SupplementalFigure S2.pdf
- 20250123biomolecules-3353056 Supplementaldatadescription.pdf
- 202501Supplemental Figure S3.pdf
- Supplementaldata S0.xlsx
- supplementaldata S1.xlsx
- supplementaldata S2.xlsx
