# Supplementary material for: Identification of Pseudomonas protegens and Bacillus subtilis Antimicrobials for Mitigation of Fuel Biocontamination
Source: Biomolecules. 2025 Feb 4;15(2):227. doi: 10.3390/biom15020227 (PMC11853459; doi:10.3390/biom15020227)
Supplement: Supplementary file 1 [file biomolecules-15-00227-s001.zip › Supplementaldata S0.xlsx]

## Sheet: All 496 Isolates
			Gram Negative				Gram Positive				Yeast			Fungus
New ID	Name	Classification	P. putida	A. venetianus	H.effusa	E.coli Jm109	Gordonia sp.	R. equi	N. luteus	B. atropheaus	Y. lipolytica	M. guilliermondii	C. ethanolica	H. resinae	A. versicolor	F. oxysporum
ALB-2	Pseudomonas sp strain HT8	Bacteria (gram -)	0
ALB-4	Bosea thiooxidans strain A10	Bacteria (gram -)	0
ALB-5	Erwinia sp. Strain IAE152	Bacteria (gram -)	0
ALB-6	Byssochlamys nivea	Fungus	0
ALB-7	Erwinia sp. strain IAE512	Bacteria	0
ALB-8 A	Fusarium oxysporum strain Naj82019	Fungus	5.67				0				0			0
ALB-8 B	Erwinia sp. strain IAE512	Bacteria (gram -)	5.67				0				0			0
ALB-9	Yarrowia lipolytica strain M	Yeast	0
ALB-10	Yarrowia lipolytica strain CBS 6124	Yeast	0
ALB-11	Erwinia sp. strain IAE512	Bacteria (gram -)	0
ALB-12	Yamadazyma olivae 18S	Yeast	0
ALB-13	Gordonia cholesterolivorans strain SI2	Bacteria (gram +)	0
ALB-14	Trabulsiella odontotermitis strain Eant 3-9	Bacteria (gram -)	0
ALB-15	Pseudomonas aeruginosa	Bacteria (gram -)	2				7				0			5.33
ALB-16	Bacillus aerius strain CC2F3L	Bacteria (gram +)	7.67				8				0			3.33
ALB-17	Cupriavidus gilardii strain	Bacteria	0
ALB-18	Trabulsiella odontotermitis strain Eant 3-9	Bacteria (gram -)	0
ALB-19	Trabulsiella odontotermitis strain Eant 3-9	Bacteria (gram -)	0
ALB-20	Dothioraceae sp. strain LSU0866 or Aureobasidium sp. isolate 6C	Fungus	0
ALB-21	Sphingobacterium spiritivorum strain S8CF13	Bacteria (gram -)	0
ALB-22	Brevundimonas diminuta strain CB21	Bacteria (gram -)	0
ALB-23	Erwinia persicina strain Ep-Tr2	Bacteria (gram -)	0
ALB-24	Brevundimonas sp. Strain bac10	Bacteria (gram -)	0
ALB-25	Trabulsiella odontotermitis strain Eant 3-9	Bacteria (gram -)	0
ALB-26	Delftia acidovorans strain DS 16S	Bacteria (gram -)	3.33				0				2.3			9
ALB-27	Comamonas aquatica strain CB26	Bacteria (gram -)	0
ALB-28	Stenotrophomonas maltophilia strain sm-RA9	Bacteria (gram -)	0
ALB-29	Kosakonia radicincitans strain SU104 16S	Bacteria (gram -)	0
ALB-30	Stenotrophomonas maltophilia	Bacteria	0
ALB-31	Sphingobacterium spiritivorum	Bacteria	0
ALB-32	Sphingobacterium multivorum	Bacteria	0
ALB-33	Citrobacter sp.	Bacteria	0
ALB-34	Phytobacter massiliensis	Bacteria	0
ALB-35	Sphingobacterium multivorum	Bacteria	0
ALB-36	Contains both 36A and 36B	Bacteria	0
ALB-36A	Pseudomonas sp.	Bacteria	0
ALB-36B	Stenotrophomonas sp.	Bacteria	0
ALB-37	Geotrichum candidum strain RIBB-SCM43	Fungus	0
ALB-38	Aspergillus sp. isolate 50	Fungus	0
ALB-39 A	Penicillium chrysogenum strain DY115-F2	Fungus	0
ALB-39 B	Aureobasidium pullulans	Yeast	0
ALB-40	Fusarium sp. isolate 51	Fungus	0
ALB-41	Byssochlamys nivea strain GPF013	Fungus	0
ALB-42	Fusarium oxysporum	Fungus	0
ALB-43	Byssochlamys nivea strain GPF013	Fungus	0
ALB-44	Delftia sp. strain IS2Zn4	Bacteria (gram -)	15.6667	5	33.33	23.67	22.67	14.67	17.33		4.66667	2	3.83	9.27778	4.78	12.67
ALB-45	Burkholderia metallica	Bacteria	0
ALB-46	Novosphingobium terrae	Bacteria	0
ALB-47	Phlyctema coronillae voucher MFLU	Fungus	0
ALB-48	Yarrowia lipolytica strain CBS 6124	Yeast	0
ALB-49	Vanrija humicola	Yeast	0
ALB-50	Delftia sp. strain IS2Zn4	Bacteria (gram -)	8.3				3.33333				0			4
ALB-51 A	Cladosporium perangustum isolate SICAUCC 20-0007	Fungus	0
ALB-51 B	Delftia sp.	Bacteria	0
ALB-52	Stenotrophomonas sp.	Bacteria	4.67				2				0			0
ALB-53	Stenotrophomonas maltophilia	Bacteria	0
ALB-54	Fusarium oxysporum	Fungus	0
ALB-55	Delftia sp. strain IS2Zn4	Bacteria (gram -)	10.33	11.67	11.33	25.67	24.67	23	13.83		4.66667	2.33	4.83	5.94444	4.556	16
ALB-56	Stenotrophomonas sp.	Bacteria	0
ALB-57 A		Yeast	0
ALB-57 B	Achromobacter spanius	Bacteria	0
ALB-58 A	Fusarium oxysporum	Fungus	0
ALB-58 B	Achromobacter spanius	Bacteria	0
ALB-59	Stenotrophomonas sp.	Bacteria	0
ALB-60 A	Bacillus atrophaeus	Bacteria	0
ALB-60 B	Achromobacter sp.	Bacteria	0
ALB-61	Phlyctema coronillae voucher	Yeast	0
ALB-62	Phlyctema coronillae voucher MFLU:15-1243	Yeast	0
ALB-63	Bjerkandera sp. Isolate B-7	Fungus	0
ALB-64	Penicillium sp. Isolate M11	Fungus	0
ALB-65	Fusarium oxysporum	Fungus	0
ALB-66	Byssochlamys nivea strain GPF013	Fungus	0
ALB-67 A	Penicillium sp. strain M30 or Isolate 95	Fungus	0
ALB-67 B	Zymoseptoria tritici isolate M8SB22	Fungus	0
ALB-68	Penicillium chrysogenum strain EG15-2	Fungus	0
ALB-69	Fusarium sp. isolate 51	Fungus	0
ALB-70	Yarrowia lipolytica strain M	Yeast	0
ALB-71	Yarrowia lipolytica strain M	Yeast	0
ALB-72 C	3 Microbes: Achromobacter spanius, Penicillum sp., Phlyctema coronillae voucher MFLU:15-1243	Fungus & Bacteria	4.67				0				0			0
ALB-72 C-1/4	Achromobacter spanius	Bacteria
ALB-72 C-2	Penicillum sp.	Fungus					0				0			0
ALB-72 C-3/5	Phlyctema coronillae voucher MFLU:15-1243	Fungus					0				0			0
ALB-72 D	Achromobacter sp.	Bacteria	6.67				0				0			0
ALB-73	Delftia sp.	Bacteria	3.33				3				3.67			8
ALB-74 A	Burkholderia sp.	Bacteria	0
ALB-74 B	Yamadazyma olivae 18S	Yeast	0
ALB-75	Sphingobacterium sp.	Bacteria	0
ALB-76	Burkholderia sp.	Bacteria	0
ALB-77	Burkholderia sp.	Bacteria	0
ALB-78		Yeast	0
ALB-79	Sphingobacterium sp.	Bacteria	0
ALB-80	Sphingobacterium sp.	Bacteria	0
ALB-81	Yamadazyma olivae 18S	Yeast	0
ALB-82	Achromobacter spanius	Bacteria	0
ALB-83 A	Yamadazyma olivae	Yeast	0
ALB-83 B	Burkholderia sp.	Bacteria	0
ALB-84	Delftia sp.	Bacteria	3.33				3.83333				2.67			11.67
ALB-85	Vanrija humicola	Yeast	0
ALB-86	Stenotrophomonas	Bacteria	0
ALB-87	Yarrowia lipolytica strain CBS 6124	Yeast	3.67				0				4			4
ALB-88	Achromobacter spanius	Bacteria	0
ALB-89	Delftia tsuruhatensis	Bacteria	6.67				0				0			7.33
ALB-90	Stenotrophomonas maltophilia strain H178	Bacteria	0
ALB-91 A	Bacillus subtilis strain NBB17	Bacteria	0
ALB-91 B	Yamadazyma olivae	Bacteria	0
ALB-91 C	Byssochlamys nivea	Fungus	0
ALB-92 A	Yarrowia lipolytica strain CBS 6124	Yeast	0
ALB-92 B	Contains 2 Microbes: Achromobacter spanius and Stenotrophomonas sp.	Bacteria	0
ALB-92 B-1	Achromobacter spanius	Bacteria	0
ALB-92 B-2	Stenotrophomonas sp.	Bacteria	0
ALB-92 C		Fungus	0
ALB-93 A	Thyridium curvatum	Fungus	0
ALB-93 B	Achromobacter spanius	Bacteria	0
ALB-94	Yarrowia lipolytica strain CBS 6124	Yeast	0
ALB-95	Vanrija humicola	Yeast	0
ALB-96	Achromobacter sp.	Bacteria	0
ALB-97	Burkholderia cepacia	Bacteria	0
ALB-98	Achromobacter sp.	Bacteria	0
ALB-99	Burkholderia arboris	Bacteria	0
ALB-100		Bacteria	0
ALB-101 A		Fungus	0
ALB-101 B	Bordetella hinzii	Bacteria	0
ALB-102		Yeast	0
ALB-103 A	Byssochlamys nivea strain GPF013	Fungus	0
ALB-103 B	Achromobacter xylosoxidans	Bacteria	0
ALB-105 A	Stenotrophomonas maltophilia	Bacteria	0
ALB-105 B	Phlyctema coronillae voucher MFLU:15-1243	Fungus	0
ALB-106 A	Phlyctema coronillae voucher MFLU:15-1243	Fungus	0
ALB-106 B	Stenotrophomonas maltophilia	Bacteria	0
ALB-107 A	Byssochlamys nivea strain GPF013	Fungus	0
ALB-107 B	Stenotrophomonas maltophilia	Bacteria	0
ALB-108 A		Fungus	0
ALB-108 B	Stenotrophomonas maltophilia	Bacteria	0
ALB-109 A	Byssochlamys nivea	Fungus	0
ALB-109 B	Stenotrophomonas maltophilia	Bacteria	0
ALB-110 A	Byssochlamys nivea	Fungus	0
ALB-110 B	Achromobacter spanius	Bacteria	0
ALB-111 A	Halotthia posidoniae	Fungus	0
ALB-111 B	Stenotrophomonas maltophilia	Bacteria	0
ALB-112 A	Thyridium curvatum	Fungus	0
ALB-112 B	Stenotrophomonas maltophilia	Bacteria	0
ALB-113		Bacteria	0
ALB-114	Stenotrophomonas maltophilia	Bacteria	0
ALB-115	Burkholderia arboris	Bacteria	0
ALB-116	Delftia sp.	Bacteria	6.3				8.33333				0			5.67
ALB-117	Stenotrophomonas maltophilia	Bacteria	0
ALB-118	Stenotrophomonas maltophilia	Bacteria	0
ALB-119	Stenotrophomonas maltophilia	Bacteria	0
ALB-120	Stenotrophomonas maltophilia	Bacteria	0
ALB-121	Byssochlamys nivea	Fungus	0
ALB-122	Byssochlamys nivea	Fungus	0
ALB-123	Byssochlamys nivea	Fungus	0
ALB-124	Byssochlamys nivea	Fungus	0
ALB-125		Fungus	0
ALB-126	Yamadazyma olivae	Yeast	3.67				0				0			2
ALB-127	Yamadazyma olivae	Yeast	0
ALB-128	Delftia rhizosphaerae	Bacteria	0
ALB-129	Pseudomonas protegens	Bacteria	3.33				6.16667				0			0
ALB-130	Citrobacter telavivensis	Bacteria	0
ALB-131	Serratia marcescens	Bacteria	0
ALB-132	Pseudomonas gessardii	Bacteria	0
ALB-133	Pseudomonas protegens strain L21	Bacteria (gram -)	30.1667	20.6111	32.5	23.67	30.3333	28	32	16.83	9.16667	17.3333	3.61111	13.1667	10.8889	11.5556
ALB-134	Yamadazyma olivae	Yeast	0
ALB-135	Beta protobacterium TEGAF009	Bacteria	0
ALB-136	Pseudomonas sp.	Bacteria	0
ALB-137	Sphingobacterium sp. 225	Bacteria	0
ALB-138	Yamadazyma olivae	Yeast	0
ALB-139	Pseudomonas brenneri	Bacteria	0
ALB-140	Pseudomonas gessardii	Bacteria	0
ALB-141	Yamadazyma olivae	Yeast	0
ALB-142	Pseudomonas protegens strain L21	Bacteria (gram -)	33.33	7.33333	28.33	26	32.67	30.33	23.33		3.33	4.66667	1.167	9.85714	6.95238	11.5
ALB-143		Bacteria	0
ALB-144	Pseudomonas gessardii	Bacteria	0
ALB-145	Achromobacter sp. strain 42_4QA	Bacteria	0
ALB-146	Pseudomonas protegens strain L21	Bacteria (gram -)	28.33	2.67	32.33	17.33	26.67	30	30.83		5.56	3.22	0	11.8889	8.7619	12.9048
ALB-147	Achromobacter sp.	Bacteria	0
ALB-148	Delftia tsuruhatensis	Bacteria	3.33				0				2.67			0
ALB-149	Delftia acidovorans	Bacteria	0
ALB-150		Yeast	0
ALB-151	Yarrowia lipolytica	Yeast	0
ALB-152 A	Yarrowia lipolytica strain CBS 6124	Yeast	5.67				6.33333				0			5.33
ALB-152 B	Delftia acidovorans strain IILSFPR600	Bacteria	0
ALB-153		Fungus	0
ALB-154	Byssochlamys nivea	Fungus	0
ALB-155	Brevundimonas vesicularis	Bacteria	0
ALB-156	Pseudomonas sp. strain nC11_36B	Bacteria	0
ALB-157	Brevundimonas vesicularis strain MW38	Bacteria	0
ALB-158	Bacillus subtilis	Bacteria	4.33				0				0			0
ALB-159	Delftia acidovorans	Bacteria	5.67				3.66667				0			0
ALB-160	Stenotrophomonas sp. strain ASN-001	Bacteria	0
ALB-161	Pseudomonas otitidis strain HR-2	Bacteria	0
ALB-162	Pseudomonas otitidis strain HR-2	Bacteria	0
ALB-163	Achromobacter xylosoxidans	Bacteria	0
ALB-164	Stenotrophomonas sp. strain ASN-001	Bacteria	0
ALB-165	Pseudomonas protegens strain L21	Bacteria (gram -)	13.67	4			17.56	5.33			0	2		13.67	3.333	2.333
ALB-166	Pseudomonas protegens strain L21	Bacteria	0
ALB-167	Stenotrophomonas humi	Bacteria	0
ALB-168	Pseudomonas sp. strain H8	Bacteria	0
ALB-169	Pseudomonas protegens strain L21	Bacteria	0
ALB-170	Stenotrophomonas maltophilia	Bacteria	0
ALB-171	Stenotrophomonas sp.	Bacteria	0
ALB-172	Delftia acidovorans	Bacteria	0
ALB-173 A	Yarrowia lipolytica	yeast	0
ALB-173 B	Fusarium solani isolate PTLM1 or isolate 51	Fungus	1.67				0				0			7
ALB-173 C	Serratia marcescens	Bacteria	5				0				0			0
ALB-174	Stenotrophomonas maltophilia	Bacteria	0
ALB-175		Bacteria	0
ALB-176	Delftia acidovorans	Bacteria	5				2.33333				0			6.67
ALB-177	Delftia acidovorans	Bacteria	0
ALB-178	Vanrija humicola	Yeast	0
ALB-179	Yarrowia lipolytica	Yeast	0
ALB-180	Yarrowia lipolytica	Yeast	0
ALB-181	Delftia acidovorans strain ICMP 20855	Bacteria (gram -)	7.67				0				0			3.67
ALB-182		yeast	0
ALB-183	Brevundimonas vesicularis	Bacteria	0
ALB-184	Pseudomonas sp. strain H8	Bacteria	0
ALB-185 A		Yeast	0
ALB-185 B	Pseudomonas sp.	Bacteria	0
ALB-186	Delfita acidovorans	Bacteria	3.67				0				0			0
ALB-187	Yarrowia lipolytica	Yeast	0
ALB-188	Bacillus subtilis	Bacteria	0
ALB-189	Rhizobium sp.	Bacteria	0
ALB-190	Fusarium sp. isolate 51	Fungus	0
ALB-191 A	Penicillium sp. 2.8	Fungus	0
ALB-191 B	Delfita acidovorans	Bacteria	0
ALB-191 C	Penicillium camemberti strain ISSFR-016	Fungus	0
ALB-192 A	Candida pseudolambica	Yeast	0
ALB-193	Novosphingobium sp.	Bacteria	0
ALB-194		Bacteria	0
ALB-195 B	Pseudallescheria sp. isolate YC-	Fungus	8.66667	3.25		0	3.25	11.67			9.3333	0		12	1	1.3333
ALB-196	Candida boidinii	yeast	0			0
ALB-197	Lysinibacillus fusiformis	Bacteria	2.67				0				0			0
ALB-198	Stutzerimonas stutzeri	Bacteria	0
ALB-199	Rossellomorea marisflavi	Bacteria	0
ALB-200	Neomicrococcus lactis	Bacteria	0
ALB-201	Bacillus safensis	Bacteria	0
ALB-202	Candida pseudolambica	Yeast	0
ALB-203	Candida pseudolambica	Yeast	3.67				0				0			3
ALB-204 A		Bacteria	0
ALB-204 B	Penicillium sp. strain M30 or Byssochlamys nivea strain GPF013	Fungus	5.33				0				0			7
ALB-206	Candida pseudolambica	Yeast	0
ALB-207	Bacillus aerius	Bacteria	0
ALB-208	Corynebacterium lubricantis	Bacteria	0
ALB-209	Achromobacter Iso. 1	Bacteria (gram -)	0
ALB-210	Achromobacter Iso. 2	Bacteria (gram -)	0
ALB-211	Achromobacter Iso. 5	Bacteria (gram -)	6.33				0				0			1.67
ALB-212	Achromobacter Iso. 6	Bacteria (gram +)	0
ALB-213	Gordonia sihwensis	Bacteria (gram -)	0
ALB-214	Pseudomonas frederiksbergensis	Bacteria (gram -)	0
ALB-215	Pseudomonas aeruginosa PAO1	Bacteria (gram -)	12.3				5.33333				0			6.67
ALB-216	Pseudomonas aeruginosa ATCC 33988	Bacteria (gram -)	0
ALB-217	Acinetobacter venetianus ATCC 31012	Bacteria (gram -)	0
ALB-218	Gordonia sihwensis Strain 9	Bacteria (gram +)	0
ALB-219	Marinobacter hydrocarbonoclasticus	Bacteria (gram -)	0
ALB-220	Marinobacter hydrocarbonoclasticus	Bacteria (gram -)	0
ALB-221	Pseudomonas stutzeri	Bacteria (gram -)	1				0				0			6
ALB-222	Saccharomyces cerevisiae	Yeast	0
ALB-223	Nocardioides luteus	Bacteria (gram +)	0
ALB-224	Bacillus megaterium	Bacteria (gram +)	0
ALB-225	Arthrobacter sp.	Bacteria (gram +)	0
ALB-226	Gordonia ATCC BAA-559	Bacteria (gram +)	0
ALB-227	Rhodococcus sp.	Bacteria (gram +)	0
ALB-228	Microbacterium sp.	Bacteria (gram +)	0
ALB-229	Cellulomonas sp.	Bacteria (gram +)	0
ALB-230	Bacillus sp.	Bacteria (gram +)	0
ALB-231	Terribacillus goriensis	Bacteria (gram +)	0
ALB-232	Bacillus subtilis sp. strain SY85	Bacteria (gram +)	7.75	3.16667	3.83	0	7.5	2.67	4.2222	4.17	20.5	5.16667	11.6667	26.3333	20.3333	19.7143
ALB-233	Xylaria longipes	Fungus	0
ALB-234	Bacillus licheniformis	Bacteria (gram +)	2				7				0			8.33
ALB-235	Micrococcus luteus	Bacteria (gram +)	0
ALB-236	Cladosporium sp.	Fungus	0
ALB-237	Penicillium decumbens	Fungus	0
ALB-238	Aspergillus keveii	Fungus	0
ALB-239	Antrodia variiformis	Fungus	0
ALB-240	Naganishia sp.	Yeast	0
ALB-241	Syncephalastrum monosporum	Fungus	0
ALB-242	Staphylococcus sp.	Bacteria (gram -)	0
ALB-243	Methylobacterium sp.	Bacteria (gram -)	0
ALB-244	Aureobasidium pullulans	Black Yeast-like Fungus	0
ALB-245	Paenibacillus sp.	Bacteria (gram +)	0
ALB-246	Bacillus circulans	Bacteria (gram +)	0
ALB-247	Capronia coronata	Black Yeast	0
ALB-248	Paracoccus tibetensis	Bacteria (gram -)	0
ALB-249	Unidentified fungus - No BLAST info available	Fungus	0
ALB-250	Aeromicrobium choanae	Bacteria (gram +)	0
ALB-251	Knoellia locipacati	Bacteria (gram +)	0
ALB-252	Achromobacter aegrifaciens	Bacteria (gram -)	0
ALB-253	Achromobacter insuavis	Bacteria (gram -)	0
ALB-254	Achromobacter sp.	Bacteria (gram -)	0
ALB-255	Alcaligenes sp.	Bacteria (gram -)	0
ALB-256	Fusarium sp. isolate 51	Fungus	8.67				0				0			0
ALB-257	Aspergillus terreus	Fungus	9.33				0				0			0
ALB-258	Burkholderia gladioli	Bacteria (gram -)	0
ALB-259	Byssochlamys nivea	Fungus	0
ALB-260	Candida orthopsilosis	Yeast	0
ALB-261	Candida sp.	Yeast	0
ALB-262	Cellulomonas hominis	Bacteria (gram +)	0
ALB-263	Enterobacteriaceae bacterium	Bacteria (gram -)	0
ALB-264	Gluconacetobacter liquefaciens	Bacteria (gram -)	0
ALB-265	Klebsiella oxytoca	Bacteria (gram -)	0
ALB-266	Kosakonia oryzae	Bacteria (gram -)	0
ALB-267	Microbacterium sp.	Bacteria (gram +)	0
ALB-268	Ochrobactrum anthropi	Bacteria (gram -)	3				0				0			3
ALB-269	Ochrobactrum sp.	Bacteria (gram -)	5				0				0			3.67
ALB-270	Ochrobactrum sp.	Bacteria (gram -)	0
ALB-271	Pantoea sp.	Bacteria (gram -)	0
ALB-272	Pseudomonas aeruginosa	Bacteria (gram -)	4.67				10				0			0
ALB-273	Pseudomonas aeruginosa	Bacteria (gram -)	5				3.33333				0			3.33
ALB-274	Pseudomonas pseudoalcaligenes	Bacteria (gram -)	0
ALB-275	Pseudomonas pseudoalcaligenes	Bacteria (gram -)	0
ALB-276	Pseudomonas sp.	Bacteria (gram -)	3				2.66667				2.67			9
ALB-277	Pseudomonas sp.	Bacteria (gram -)	4				0				2.33			24.33
ALB-278	Pseudomonas sp.	Bacteria (gram -)	0
ALB-279	Rhizobium sp.	Bacteria (gram -)	0
ALB-280	Serratia marcescens	Bacteria (gram -)	0
ALB-281	Serratia marcescens	Bacteria (gram -)	0
ALB-282	Serratia marcescens	Bacteria (gram -)	0
ALB-283	Serratia sp.	Bacteria (gram -)	0
ALB-284	Staphylococcus aureus	Bacteria (gram -)	6.33				0				0			5.33
ALB-285	Stenotrophomonas maltophilia	Bacteria (gram -)	2				0				0			0
ALB-286	Trabulsiella guamensis	Bacteria (gram -)	3				0				0			0
ALB-287	Uncultured Azospirillum sp.	Bacteria (gram -)	2				0				0			0
ALB-288	Uncultured bacterium (clone nck28h05c1)	Bacteria	9				0				0			4.67
ALB-289	Uncultured Pseudomonadaceae	Bacteria (gram -)	3				0				0			0
ALB-290	Uncultured rhizosphere ascomycete	Fungus	2				0				3			6
ALB-291	Uncultured Stenotrophomonas	Bacteria (gram -)	3				0				0			2.33
ALB-292	Yarrowia lipolytica	Yeast	0
ALB-293	Yokenella sp.	Bacteria (gram -)	0
ALB-294	Bacillus halosaccharovorans	Bacteria (gram +)	0				0				0			5.33
ALB-295	Bacillus atrophaeus strain RB13	Bacteria (gram +)	8.8	2.22	5.33333	0	13.3333	5	11.5556	18.67	11.6667	6.70833	10.25	19.037	26	23.9583
ALB-296 A	Pseudomonas sp. COW5	Bacteria (gram +)	27	32.3889	33.5	30.33	37.3333	32.67	26.1111	23.44	5.66667	6.66667	20.8333	17.5238	19.8095	24.2222
ALB-296 B	Bacillus atrophaeus strain RB13		9.8	4.83333	11.89	0	15.5	32.33	4.2222	16.33	8.83333	10.2	15.6111	18.4815	17.8333	19.4167
ALB-297	Acetobacter sp. or Stenotrophomonas maltophilia	Bacteria (gram -)	0				0				0			6.33
ALB-298	Candida sp.	Yeast	4				0				0			8.33
ALB-299	Candida zeylanoides	Yeast	1				0				0			0
ALB-300	Halomonas boliviensis	Bacteria (gram -)	0
ALB-301	Meyerozyma guilliermondii	Yeast	0
ALB-302	Meyerozyma guilliermondii	Yeast	0
ALB-303	Saccharomycetaceae family	Yeast	0				0				0			2
ALB-304	Stenotrophomonas maltophilia	Bacteria (gram -)	3.33				0				0			0
ALB-305	Stenotrophomonas sp.	Bacteria (gram -)	1				0				0			0
ALB-306	Candida zelanoides or Debaryomycetacea sp.	Yeast	0
ALB-307	Yarrowia lipolytica	Yeast	0
ALB-308	Ascomycota sp.	Fungus	0
ALB-309	Bacillus sp.	Bacteria (gram +)	0
ALB-310	Bhargavaea cecembensis or Bacillus fortis	Bacteria (gram +)	0
ALB-311	Byssochlamys nivea	Fungus	1.33				0				0			4.67
ALB-312	Candida zelanoides or Debaryomycetacea sp.	Yeast	2				0				0			1.33
ALB-313	Candida parapsilosis	Yeast	0
ALB-314	Candida sp.	Yeast	0
ALB-315	Endophytic bacterium or Mangrovibacter plantisponsor	Bacteria (gram -)	0
ALB-316	Klebsiella variicola	Bacteria (gram -)	0
ALB-317	Not ID'd bacterium	Bacteria (gram -)	0
ALB-318	Pichia sp.	Yeast	0
ALB-319	Pseudomonas aeruginosa	Bacteria (gram -)	5.33				11.3333				0			11.33
ALB-320	Pseudomonas sp.	Bacteria (gram -)	4.33				9.66667				0			1
ALB-321	Rhodotorula sinensis	Yeast	0
ALB-322	Wickerhamomyces anomalus	Yeast	0
ALB-323	Bacillus altitudinis	Bacteria (gram +)	0
ALB-324	Bacillus altitudinis	Bacteria (gram +)	0
ALB-325	Bacillus altitudinis	Bacteria (gram +)	2	1	6		2.333	5.33	21		17.6667	7.33	0	23.3333	32.333	15.5
ALB-326	Bacillus pumilus	Bacteria (gram +)	0
ALB-327	Bacillus pumilus	Bacteria (gram +)	0
ALB-328	Bacillus sp.	Bacteria (gram +)	0
ALB-329	Delftia sp. strain IS2Zn4	Bacteria (gram -)	15.5556	5.77778	26.4444	23	13.4444	28	8	5.22	5	3.81481	7.95238	14.3333	7.83333	7.54167
ALB-330	Bacillus sp.	Bacteria (gram +)	0
ALB-331	Geotrichum fermentans	Fungus	0
ALB-332	Geotrichum fermentans	Fungus	0
ALB-333	Geotrichum fermentans	Fungus	0
ALB-334	Meyerozyma guilliermondii	Yeast	0
ALB-335	Micrococcus yunnanensis	Bacteria (gram +)	0
ALB-336	Planomicrobium okeanokoites	Bacteria (gram +)	0
ALB-337	Pseudomonas oryzihabitans	Bacteria (gram -)	0
ALB-338	Pseudomonas putida	Bacteria (gram -)	0
ALB-339	Pseudomonas putida	Bacteria (gram -)	0
ALB-340	Stenotrophomonas rhizophila	Bacteria (gram -)	0
ALB-341	Stenotrophomonas sp.	Bacteria (gram -)	0
ALB-342	genus Cupriavidus	Bacteria (gram -)	0
ALB-343	Not ID'd bacterium or Staphylococcus hominis	Bacteria (gram -)	0
ALB-344	Debaryomyces	Yeast	0
ALB-345	Delftia sp. strain IS2Zn4	Bacteria (gram -)	12.9167	9	6.167	24.33	11.333	24	9.33		2.83	1.67	0	7.77778	10.8333	12.333
ALB-346	Yarrowia lipolytica	Yeast	0
ALB-347	Achromobacter xylosoxidans	Bacteria (gram -)	0
ALB-348	Aureobasidium pullulans	Fungus	0
ALB-349	Bacillus megaterium	Bacteria (gram +)	0
ALB-350	Bacillus sp.	Bacteria (gram +)	0
ALB-351	Bacillus sp.	Bacteria (gram +)	0
ALB-352 (same as ALB-232)	Bacillus subtilis	Bacteria (gram +)	0
ALB-353	Brevibacterium sp.	Bacteria (gram +)	0
ALB-354	Burkholderia sp.	Bacteria (gram -)	0
ALB-355	Burkholderia tropica	Bacteria (gram -)	0
ALB-356	Burkholderia sp.	Bacteria (gram -)	0
ALB-357	Candida manassasensis	Yeast	0
ALB-358	Candida pseudolambica	Yeast	0
ALB-359	Candida sp.	Yeast	0
ALB-360	Chaetothyriales sp.	Fungus	0
ALB-361	Cryptococcus albidus	Yeast	0
ALB-362	Geotrichum candidum	Fungus	0
ALB-363	Meyerozyma guilliermondii	Yeast	0
ALB-364	Phytobacter diazotrophicus	Bacteria (gram -)	0
ALB-365	Pseudomonas sp.	Bacteria (gram -)	0
ALB-366	Rhodotorula diobovata	Yeast	0
ALB-367	Rhodotorula graminis	Yeast	0
ALB-368	Rhodotorula mucilaginosa	Yeast	0
ALB-369	Rhodotorula mucilaginosa	Yeast	0
ALB-370	Rhodotorula sp.	Yeast	0
ALB-371	Stenotrophomonas maltophilia	Bacteria (gram -)	0
ALB-372	Stenotrophomonas sp.	Bacteria (gram -)	0
ALB-373	Burkholderia sp.	Bacteria (gram -)	0
ALB-374	Pseudomonas sp.	Bacteria (gram -)	3.33				4				0			0
ALB-375	Virgibacillus halodenitrificans	Bacteria (gram +)	0
ALB-376	Wickerhamomyces anomalus	Yeast	0
ALB-377	Yarrowia lipolytica	Yeast	0
ALB-378	Yarrowia lipolytica	Yeast	0
ALB-379	Achromobacter ruhlandii	Bacteria (gram -)	0
ALB-380	Achromobacter xylosoxidans	Bacteria (gram -)	0
ALB-381	Aniptodera chesapeakensis	Fungus	0
ALB-382	Aureobasidium pullulans	Fungus	0
ALB-383	Bacillus sp.	Bacteria (gram +)	0
ALB-384	Brevundimonas sp.	Bacteria (gram -)	0
ALB-385	Brevundimonas sp.	Bacteria (gram -)	0
ALB-386	Burkholderia gladioli	Bacteria (gram -)	4.67				0				0			8.67
ALB-387	Burkholderia sp.	Bacteria (gram -)	3.67				0				0			8.33
ALB-388	Burkholderia vietnamiensis	Bacteria (gram -)	5				0				0			4
ALB-389	Burkholderia vietnamiensis	Bacteria (gram -)	5.67				0				0			4.67
ALB-390	Burkholderia vietnamiensis	Bacteria (gram -)	0
ALB-391	Burkholderia vietnamiensis	Bacteria (gram -)	0
ALB-392	Candida manassasensis	Yeast	0
ALB-393	Cedecea sp.	Bacteria (gram -)	0
ALB-394	Cellulomonas sp.	Bacteria (gram +)	6				0				0			0
ALB-395	Citrobacter sp.	Bacteria (gram -)	0
ALB-396	Citrobacter sp.	Bacteria (gram -)	0
ALB-397	Fusarium sp.	Fungus	0
ALB-398	Massilia timonae	Bacteria (gram -)	0
ALB-399	Meyerozyma guilliermondii	Yeast	0
ALB-400	Meyerozyma guilliermondii	Yeast	0
ALB-401	Microbacterium sp.	Bacteria (gram +)	0
ALB-402	Microbacterium sp.	Bacteria (gram +)	0
ALB-403	Meyerozyma caribbica	Yeast	0
ALB-404	Novosphingobium sp. or Sphingomonas sp.	Bacteria (gram -)	0
ALB-405	Novosphingobium sp. or Sphingomonas sp.	Bacteria (gram -)	0
ALB-406	Novosphingobium sp. or Sphingomonas sp.	Bacteria (gram -)	0
ALB-407	Pandoraea sputorum	Bacteria (gram -)	0
ALB-408	Pandoraea sputorum	Bacteria (gram -)	0
ALB-409	Pseudomonas aeruginosa	Bacteria (gram -)	4.67				6				0			0
ALB-410	Pseudomonas aeruginosa	Bacteria (gram -)	3.67				9.33333				0			7
ALB-411	Pseudomonas aeruginosa	Bacteria (gram -)	4.67				11.3333				0			9
ALB-412	Pseudomonas aeruginosa	Bacteria (gram -)	11.33	13.33	26	23.33	17.1111	26.67	20.5		14.0833	8.04167	4.167	25.6667	27.1667	21.0741
ALB-413	Pseudomonas aeruginosa	Bacteria (gram -)	5.33				2.33333				0			0
ALB-414	Pseudomonas plecoglossicida or Pseudomonas putida	Bacteria (gram -)	0
ALB-415	Pseudomonas gessardii strain MB323	Bacteria (gram -)	31	11.6667	30.0833	32.67	28.4	31.67	30.1667	22.22	15.7407	6.33333	13.3333	15.1667	12.5417	13.963
ALB-416	Pseudomonas sp.	Bacteria (gram -)	2				1.66667				0			2.67
ALB-417	Pseudomonas gessardii strain MB323	Bacteria (gram -)	33	21.6667	31.6667	27.33	30	28.1667	30.1111	25	15.9167	11	12.8889	14.1333	14.9583	18.67
ALB-418	Pseudomonas sp.	Bacteria (gram -)	4				3				0			0
ALB-419	Pseudomonas sp.	Bacteria (gram -)	4				3				2			3.67
ALB-420	Pseudomonas sp.	Bacteria (gram -)	4				4				0			2
ALB-421	Pseudomonas sp.	Bacteria (gram -)	0
ALB-422	Pseudomonas sp.	Bacteria (gram -)	0
ALB-423	Rhodosporidium sp.	Yeast	0
ALB-424	Rhodosporidium sp.	Yeast	0
ALB-425	Rhodosporidium sp.	Yeast	0
ALB-426	Rhodosporidium sp.	Yeast	0
ALB-427	Rhodosporidium toruloides	Yeast	0
ALB-428	Rhodotorula mucilaginosa	Yeast	0
ALB-429	Rhodotorula mucilaginosa	Yeast	0
ALB-430	Rhodotorula mucilaginosa	Yeast	0
ALB-431	Rhodotorula sinensis	Yeast	0
ALB-432	Rhodotorula sinensis	Yeast	0
ALB-433	Rhodotorula sinensis	Yeast	0
ALB-434	Rhodotorula sinensis	Yeast	0
ALB-435	Rhodotorula sp.	Yeast	0
ALB-436	Rhodotorula sp.	Yeast	0
ALB-437	Rhodotorula sp.	Yeast	0
ALB-438	Shewanella dokdonensis	Bacteria (gram -)	0
ALB-439	Shewanella sp.	Bacteria (gram -)	0
ALB-440	Shewanella sp.	Bacteria (gram -)	0
ALB-441	Sphingobium yanoikuyae	Bacteria (gram -)	0
ALB-442	Sphingobium yanoikuyae	Bacteria (gram -)	0
ALB-443	Sphingobium yanoikuyae	Bacteria (gram -)	0
ALB-444	Sphingomonas mucosissima	Bacteria (gram -)	0
ALB-445	Sphingomonas mucosissima	Bacteria (gram -)	0
ALB-446	Sphingomonas sp.	Bacteria (gram -)	0
ALB-447	Sphingomonas sp.	Bacteria (gram -)	0
ALB-448	Sphingomonas sp.	Bacteria (gram -)	0
ALB-449	Staphylococcus warneri	Bacteria (gram -)	0
ALB-450	Trabulsiella odontotermitis	Bacteria (gram -)	0
ALB-451	Trabulsiella odontotermitis	Bacteria (gram -)	0
ALB-452	Trabulsiella sp.	Bacteria (gram -)	0
ALB-453	Burkholderia sp.	Bacteria (gram -)	0
ALB-454	Burkholderia sp.	Bacteria (gram -)	0				0				0			2
ALB-455 A	Halobacillus sp.	Bacteria (gram +)	0				0				0			3.33
ALB-455 B	Halobacillus sp.	Bacteria (gram +)	0				0				0			3.33
ALB-456	Rhodovulum sp.	Bacteria (gram -)	0
ALB-457	Paracoccus sp Iso 1	Bacteria (gram -)	0
ALB-458	Bacillus subtilis strain NJKL.lac2	Bacteria (gram +)	14.4167	26.8889	25		20.3333	28	20.3333	18	21.8889	9.2	11.2857	30.33	21.9583	20.2222
ALB-459	Sphingomonas sp. Iso 4	Bacteria (gram -)	0
ALB-1	Dead
ALB-3	Dead
ALB-104	Dead
ALB-195 A	Dead
ALB-205	Dead

## Sheet: Top 89 Isolates
			Gram Negative				Gram Positive				Yeast			Fungus
New ID	Name	Classification	P. putida	A. venetianus	H.effusa	E.coli Jm109	Gordonia sp.	R. equi	N. luteus	B. atropheaus	Y. lipolytica	M. guilliermondii	C. ethanolica	H. resinae	A. versicolor	F. oxysporum
ALB-8 A	Fusarium oxysporum strain Naj82019	Fungus	5.67				0				0			0
ALB-8 B	Erwinia sp. strain IAE152	Bacteria (gram -)	5.67				0				0			0
ALB-15	Pseudomonas aeruginosa	Bacteria (gram -)	2				7				0			5.33
ALB-16	Bacillus aerius strain CC2F3L	Bacteria (gram +)	7.67				8				0			3.33
ALB-26	Delftia acidovorans strain DS 16S	Bacteria (gram -)	3.33				0				2.3			9
ALB-44	Delftia sp. strain IS2Zn4)	Bacteria (gram -)	15.6667	5	33.33	23.67	22.67	14.67	17.33		4.66667	2	3.83	9.27778	4.78	12.67
ALB-50	Delftia sp. strain IS2Zn4)	Bacteria (gram -)	8.3				3.33333				0			4
ALB-52	Stenotrophomonas sp.	Bacteria (gram -)	4.67				2				0			0
ALB-55	Delftia sp. strain IS2Zn4)	Bacteria (gram -)	10.33	11.67	11.33	25.67	24.67	23	13.83		4.66667	2.33	4.83	5.94444	4.556	16
ALB-72 C	3 Microbes: Achromobacter spanius, Penicillum sp., Phlyctema coronillae voucher MFLU:15-1243	Fungus & Bacteria (gram -)	4.67				0				0			0
ALB-72 D	Achromobacter sp.	Bacteria (gram -)	6.67				0				0			0
ALB-73	Delftia sp.	Bacteria (gram -)	3.33				3				3.67			8
ALB-84	Delftia sp.	Bacteria (gram -)	3.33				3.83333				2.67			11.67
ALB-87	Yarrowia lipolytica strain CBS 6124	Yeast	3.67				0				4			4
ALB-89	Delftia tsuruhatensis	Bacteria (gram -)	6.67				0				0			7.33
ALB-116	Uncultured bacterium clone MFC4P_99	Bacteria	6.3				8.33333				0			5.67
ALB-126	Yamadazyma olivae	Yeast	3.67				0				0			2
ALB-129	Pseudomonas protegens	Bacteria (gram -)	3.33				6.16667				0			0
ALB-133	Pseudomonas protegens strain L21	Bacteria (gram -)	30.1667	20.6111	32.5	23.67	30.3333	28	32	16.83	9.16667	17.3333	3.61111	13.1667	10.8889	11.5556
ALB-142	Pseudomonas protegens strain L21	Bacteria (gram -)	33.33	7.33333	28.33	26	32.67	30.33	23.33		3.33	4.66667	1.167	9.85714	6.95238	11.5
ALB-146	Pseudomonas protegens strain L21	Bacteria (gram -)	28.33	2.67	32.33	17.33	26.67	30	30.83		5.56	3.22	0	11.8889	8.7619	12.9048
ALB-148	Delftia tsuruhatensis	Bacteria (gram -)	3.33				0				2.67			0
ALB-152 A	Yarrowia lipolytica strain CBS 6124	Yeast	5.67				6.33333				0			5.33
ALB-152 B	Delftia acidovorans strain IILSFPR600	Bacteria (gram -)	5.67				6.33333				0			5.33
ALB-158	Bacillus subtilis	Bacteria (gram +)	4.33				0				0			0
ALB-159	Delftia acidovorans	Bacteria (gram -)	5.67				3.66667				0			0
ALB-165	Pseudomonas protegens strain L21	Bacteria (gram -)	13.67	4			17.56	5.33			0	2		13.67	3.333	2.333
ALB-173 B	Fusarium solani isolate PTLM1 or isolate 51	Fungus	1.67				0				0			7
ALB-173 C	Serratia marcescens	Bacteria (gram -)	5				0				0			0
ALB-176	Delftia acidovorans	Bacteria (gram -)	5				2.33333				0			6.67
ALB-181	Delftia acidovorans strain ICMP 20855	Bacteria (gram -)	7.67				0				0			3.67
ALB-186	Delfita acidovorans	Bacteria (gram -)	3.67				0				0			0
ALB-195 B	Pseudallescheria sp. isolate YC-	Fungus	8.66667	3.25		0	3.25	11.67			9.3333	0		12	1	1.3333
ALB-197	Lysinibacillus fusiformis	Bacteria (gram +)	2.67				0				0			0
ALB-203	Candida pseudolambica	Yeast	3.67				0				0			3
ALB-204 B	Penicillium sp. strain M30	Fungus or Yeast	5.33				0				0			7
ALB-211	Achromobacter Isolate 5	Bacteria (gram -)	6.33				0				0			1.67
ALB-215	Pseudomonas aeruginosa PAO1	Bacteria (gram -)	12.3				5.33333				0			6.67
ALB-221	Pseudomonas stutzeri	Bacteria (gram -)	1				0				0			6
ALB-232	Bacillus subtilis sp. strain SY85	Bacteria (gram +)	7.75	3.16667	3.83	0	7.5	2.67	4.2222	4.167	20.5	5.16667	11.6667	26.3333	20.3333	19.7143
ALB-234	Bacillus licheniformis	Bacteria (gram +)	2				7				0			8.33
ALB-268	Ochrobactrum anthropi	Bacteria (gram -)	3				0				0			3
ALB-269	Ochrobactrum sp.	Bacteria (gram -)	5				0				0			3.67
ALB-272	Pseudomonas aeruginosa	Bacteria (gram -)	4.67				10				0			0
ALB-273	Pseudomonas aeruginosa	Bacteria (gram -)	5				3.33333				0			3.33
ALB-276	Pseudomonas sp.	Bacteria (gram -)	3				2.66667				2.67			9
ALB-277	Pseudomonas sp.	Bacteria (gram -)	4				0				2.33			24.33
ALB-284	Staphylococcus aureus	Bacteria (gram -)	6.33				0				0			5.33
ALB-285	Stenotrophomonas maltophilia	Bacteria (gram -)	2				0				0			0
ALB-286	Trabulsiella guamensis	Bacteria (gram -)	3				0				0			0
ALB-287	Uncultured Azospirillum sp.	Bacteria (gram -)	2				0				0			0
ALB-288	Uncultured bacterium (clone nck28h05c1)	Bacteria	9				0				0			4.67
ALB-289	Uncultured Pseudomonadaceae	Bacteria (gram -)	3				0				0			0
ALB-290	Uncultured rhizosphere ascomycete	Fungus	2				0				3			6
ALB-291	Uncultured Stenotrophomonas	Bacteria (gram -)	3				0				0			2.33
ALB-295	Bacillus atrophaeus strain RB13	Bacteria (gram +)	8.8	2.22	5.33333	0	13.3333	5	11.5556	18.67	11.6667	6.70833	10.25	19.037	26	23.9583
ALB-296 A	Pseudomonas sp. COW5	Bacteria (gram +)	27	32.3889	33.5	30.33	37.3333	32.67	26.1111	23.44	5.66667	6.66667	20.8333	17.5238	19.8095	24.2222
ALB-296 B	Bacillus atrophaeus strain RB13	Bacteria (gram +)	9.8	4.83333	11.89	0	15.5	32.33	4.2222	16.33	8.83333	10.2	15.6111	18.4815	17.8333	19.4167
ALB-298	Candida sp.	Yeast	4				0				0			8.33
ALB-299	Candida zeylanoides	Yeast	1				0				0			0
ALB-304	Stenotrophomonas maltophilia	Bacteria (gram -)	3.33				0				0			2
ALB-305	Stenotrophomonas sp.	Bacteria (gram -)	1				0				0			0
ALB-311	Byssochlamys nivea	Fungus	1.33				0				0			4.67
ALB-312	Candida manassasensis or palmioleophila	Yeast	2				0				0			1.33
ALB-319	Pseudomonas aeruginosa	Bacteria (gram -)	5.33				11.3333				0			11.33
ALB-320	Pseudomonas sp.	Bacteria (gram -)	4.33				9.66667				0			1
ALB-325	Bacillus altitudinis	Bacteria (gram +)	2	1	6		2.333	5.33	21		17.6667	7.33	0	23.3333	32.333	15.5
ALB-329	Delftia sp. strain IS2Zn4	Bacteria (gram +)	15.5556	5.77778	26.4444	23	13.4444	28	8	5.22	5	3.81481	7.95238	14.3333	7.83333	7.54167
ALB-345	Delftia sp. strain IS2Zn4	Bacteria (gram -)	12.9167	9	6.167	24.33	11.333	24	9.33		2.83	1.67	0	7.77778	10.8333	12.333
ALB-374	Pseudomonas sp.	Bacteria (gram -)	3.33				4				0			0
ALB-386	Burkholderia gladioli	Bacteria (gram -)	4.67				0				0			8.67
ALB-387	Burkholderia sp.	Bacteria (gram -)	3.67				0				0			8.33
ALB-388	Burkholderia vietnamiensis	Bacteria (gram -)	5				0				0			4
ALB-389	Burkholderia vietnamiensis	Bacteria (gram -)	5.67				0				0			4.67
ALB-394	Cellulomonas sp.	Bacteria (gram +)	6				0				0			0
ALB-409	Pseudomonas aeruginosa	Bacteria (gram -)	4.67				6				0			0
ALB-410	Pseudomonas aeruginosa	Bacteria (gram -)	3.67				9.33333				0			7
ALB-411	Pseudomonas aeruginosa	Bacteria (gram -)	4.67				11.3333				0			9
ALB-412	Pseudomonas aeruginosa	Bacteria (gram -)	11.33	13.33	26	23.33	17.1111	26.67	20.5		14.0833	8.04167	4.167	25.6667	27.1667	21.0741
ALB-413	Pseudomonas aeruginosa	Bacteria (gram -)	5.33				2.33333				0			0
ALB-415	Pseudomonas gessardii strain MB323	Bacteria (gram -)	31	11.6667	30.0833	32.67	28.4	31.67	30.1667	22.22	15.7407	6.33333	13.3333	15.1667	12.5417	13.963
ALB-416	Pseudomonas sp.	Bacteria (gram -)	2				1.66667				0			2.67
ALB-417	Pseudomonas gessardii strain MB323	Bacteria (gram -)	33	21.6667	31.6667	27.33	30	28.1667	30.1111	25	15.9167	11	12.8889	14.1333	14.9583	18.67
ALB-418	Pseudomonas sp.	Bacteria (gram -)	4				3				0			0
ALB-419	Pseudomonas sp.	Bacteria (gram -)	4				3				2			3.67
ALB-420	Pseudomonas sp.	Bacteria (gram -)	4				4				0			2
ALB-453	Burkholderia sp.	Bacteria (gram -)	0				0				0			0
ALB-454	Burkholderia sp.	Bacteria (gram -)	0				0				0			2
ALB-458	Bacillus subtilis strain NJKL.lac2	Bacteria (gram +)	14.4167	26.8889	25	0	20.3333	28	20.3333	18	21.8889	9.2	11.2857	30.33	21.9583	20.2222

## Sheet: Top 18 Isolates
			Gram Negative				Gram Positive				Yeast			Fungus
New ID	Name	Classification	P. putida	A. venetianus	H.effusa	E.coli Jm109	Gordonia sp.	R. equi	N. luteus	B. atropheaus	Y. lipolytica	M. guilliermondii	C. ethanolica	H. resinae	A. versicolor	F. oxysporum
ALB-44	Delftia sp. strain IS2Zn4)	Bacteria (gram -)	15.6667	5	33.33	23.67	22.67	14.67	17.33		4.66667	2	3.83	9.27778	4.78	12.67
ALB-55	Delftia sp. strain IS2Zn4	Bacteria (gram -)	10.33	11.67	11.33	25.67	24.67	23	13.83		4.66667	2.33	4.83	5.94444	4.556	16
ALB-133	Pseudomonas protegens strain L21	Bacteria (gram -)	30.1667	20.6111	32.5	23.67	30.3333	28	32	16.83	9.16667	17.3333	3.61111	13.1667	10.8889	11.5556
ALB-142	Pseudomonas protegens strain L21	Bacteria (gram -)	33.33	7.33333	28.33	26	32.67	30.33	23.33		3.33	4.66667	1.167	9.85714	6.95238	11.5
ALB-146	Pseudomonas protegens strain L21)	Bacteria (gram -)	28.33	2.67	32.33	17.33	26.67	30	30.83		5.56	3.22	0	11.8889	8.7619	12.9048
ALB-165	Pseudomonas protegens strain L21	Bacteria (gram -)	13.67	4			17.56	5.33			3.66667	2		13.67	3.333	2.333
ALB-195 B	Pseudallescheria sp. isolate YC-	Fungus	8.66667	3.25		0	3.25	11.67			9.3333	0		12	1	1.3333
ALB-232	Bacillus subtilis sp. strain SY85	Bacteria (gram +)	7.75	3.16667	3.83	0	7.5	2.67	4.2222	4.17	20.5	5.16667	11.6667	26.3333	20.3333	19.7143
ALB-295	Bacillus atrophaeus strain RB13	Bacteria	8.8	2.22	5.33333	0	13.3333	5	11.5556	18.67	11.6667	6.70833	10.25	19.037	26	23.9583
ALB-296 A	Pseudomonas sp. strain COW5	Bacteria (gram +)	27	32.3889	33.5	30.33	37.3333	32.67	26.1111	23.44	5.66667	6.66667	20.8333	17.5238	19.8095	24.2222
ALB-296 B	Bacillus atrophaeus strain RB13	Bacteria (gram +)	9.8	4.83333	11.89	0	15.5	32.33	4.2222	16.33	8.83333	10.2	15.6111	18.4815	17.8333	19.4167
ALB-325	Bacillus altitudinis	Bacteria (gram +)	2	1	6		2.333	5.33	21		17.6667	7.33	0	23.3333	32.333	15.5
ALB-329	Delftia sp. strain IS2Zn4	Bacteria (gram -)	15.5556	5.77778	26.4444	23	13.4444	28	8	5.22	5	3.81481	7.95238	14.3333	7.83333	7.54167
ALB-345	Delftia sp. strain IS2Zn4	Bacteria (gram -)	12.9167	9	6.167	24.33	11.333	24	9.33		2.83	1.67	0	7.77778	10.8333	12.333
ALB-412	Pseudomonas aeruginosa	Bacteria (gram -)	11.33	13.33	26	23.33	17.1111	26.67	20.5		14.0833	8.04167	4.167	25.6667	27.1667	21.0741
ALB-415	Pseudomonas gessardii strain MB323	Bacteria (gram -)	31	11.6667	30.0833	32.67	28.4	31.67	30.1667	22.22	15.7407	6.33333	13.3333	15.1667	12.5417	13.963
ALB-417	Pseudomonas gessardii strain MB323	Bacteria (gram -)	33	21.6667	31.6667	27.33	30	28.1667	30.1111	25	15.9167	11	12.8889	14.1333	14.9583	18.67
ALB-458	Bacillus subtilis strain NJKL.lac2	Bacteria (gram +)	14.4167	26.8889	25	0	20.3333	28	20.3333	18	21.8889	9.2	11.2857	30.33	21.9583	20.2222

## Sheet: Top 9 Isolates
			Gram Negative				Gram Positive				Yeast			Fungus
New ID	Name	Classification	P. putida	A. venetianus	H.effusa	E.coli Jm109	Gordonia sp.	R. equi	N. luteus	B. atropheaus	Y. lipolytica	M. guilliermondii	C. ethanolica	H. resinae	A. versicolor	F. oxysporum
ALB-133	Pseudomonas protegens strain L21	Bacteria (gram -)	30.1667	20.6111	32.5	23.67	30.3333	28	32	16.83	9.16667	17.3333	3.61111	13.1667	10.8889	11.5556
ALB-232	Bacillus subtilis sp. strain SY85	Bacteria (gram +)	7.75	3.16667	3.83	0	7.5	2.67	4.2222	4.17	20.5	5.16667	11.6667	26.3333	20.3333	19.7143
ALB-295	Bacillus atrophaeus strain RB13	Bacteria (gram +)	8.8	2.22	5.33333	0	13.3333	5	11.5556	18.67	11.6667	6.70833	10.25	19.037	26	23.9583
ALB-296 A	Pseudomonas sp. strain COW5	Bacteria (gram +)	27	32.3889	33.5	30.33	37.3333	32.67	26.1111	23.44	5.66667	6.66667	20.8333	17.5238	19.8095	24.2222
ALB-296 B	Bacillus atrophaeus strain RB13	Bacteria (gram +)	9.8	4.83333	11.89	0	15.5	32.33	4.2222	16.33	8.83333	10.2	15.6111	18.4815	17.8333	19.4167
ALB-329	Delftia sp. strain IS2Zn4	Bacteria (gram -)	15.5556	5.77778	26.4444	23	13.4444	28	8	5.22	5	3.81481	7.95238	14.3333	7.83333	7.54167
ALB-415	Pseudomonas gessardii strain MB323	Bacteria (gram -)	31	11.6667	30.0833	32.67	28.4	31.67	30.1667	22.22	15.7407	6.33333	13.3333	15.1667	12.5417	13.963
ALB-417	Pseudomonas gessardii strain MB323	Bacteria (gram -)	33	21.6667	31.6667	27.333	30	28.1667	30.1111	25	15.9167	11	12.8889	14.1333	14.9583	18.67
ALB-458	Bacillus subtilis strain NJKL.lac2	Bacteria (gram +)	14.4167	26.8889	25	0	20.3333	28	20.3333	18	21.8889	9.2	11.2857	30.33	21.9583	20.2222
