# Supplementary material for: Identification of Pseudomonas protegens and Bacillus subtilis Antimicrobials for Mitigation of Fuel Biocontamination
Source: Biomolecules. 2025 Feb 4;15(2):227. doi: 10.3390/biom15020227 (PMC11853459; doi:10.3390/biom15020227)
Supplement: Supplementary file 1 [file biomolecules-15-00227-s001.zip › supplementaldata S1.xlsx]

## Sheet: Sheet1
Compound	Formula	Mass	Retention Time	Score (Tgt)	232EAA-r001	232EAA-r002	232EAA-r003	M9control-r001	M9control-r002	M9control-r003	Annotations	CompoundAlgo	Frequency	Ion Species	Ionization mode	MS1 Composite Spectrum	Metlin Library Score
Macrolactin B	C30 H44 O10	586.276	1.128	99.85	4781838	4290819	5187744	1	1	1	Macrolactin B [ C30 H44 O10, tgt=99.85, overall=99.85, db=99.85, tgt=, overall=564.2935, db=564.2935, tgt=, overall=, db=, tgt=, overall=, db=, tgt=, overall=, db= ]	FindByFormula	3	[M+H]+	Esi+	(587.2829, 491104.16)(588.2861, 161507.08)(589.2888, 34336.51)(590.2915, 6378.37)	564.293
Macrolactin F	C24 H34 O5	424.223	2.713	99.48	14739049	16725787	15817790	1	1	1	Macrolactin F [ C24 H34 O5, tgt=99.48, overall=99.48, db=99.48, tgt=, overall=402.2406, db=402.2406, tgt=, overall=, db=, tgt=, overall=, db=, tgt=, overall=, db= ]	FindByFormula	3	[M+H]+	Esi+	(425.2303, 845243.56)(426.2335, 221474.94)(427.2362, 38354.13)(428.2385, 5547.89)	402.241
7-O-Malonyl macrolactin A Esi+3.102	C27 H36 O8	510.223	3.102	99.41	39814164	40416948	42991416	66357	36658	1	7-O-Malonyl macrolactin A [ C27 H36 O8, tgt=99.41, overall=99.41, db=99.41, tgt=, overall=488.2410, db=488.2410, tgt=, overall=, db=, tgt=, overall=, db=, tgt=, overall=, db= ]	FindByFormula	5	[M+H]+	Esi+	(511.2306, 1340570.5)(512.2338, 388742.2)(513.236, 82405.48)	488.241
Macrolactin F Esi+3.505	C24 H34 O5	424.223	3.505	99.17	2838461	2651856	3113969	59276	1	1	Macrolactin F [ C24 H34 O5, tgt=99.17, overall=99.17, db=99.17, tgt=, overall=402.2406, db=402.2406, tgt=, overall=, db=, tgt=, overall=, db=, tgt=, overall=, db= ]	FindByFormula	4	[M+H]+	Esi+	(425.2301, 489191.38)(426.2335, 137426.98)(427.2365, 25218.02)	402.241
Macrolactin W Esi+1.564	C34 H48 O13	686.292	1.564	98.98	1553520	1804064	1638030	1	1	1	Macrolactin W [ C34 H48 O13, tgt=98.98, overall=98.98, db=98.98, tgt=, overall=664.3095, db=664.3095, tgt=, overall=, db=, tgt=, overall=, db=, tgt=, overall=, db= ]	FindByFormula	3	[M+H]+	Esi+	(687.2991, 118804.48)(688.3023, 43727.74)(689.3046, 10830.32)	664.309
Gageostatin B	C53 H95 N7 O14	1053.69	14.807	98.97	5682336	5532333	5947556	1	1	1	Gageostatin B [ C53 H95 N7 O14, tgt=98.97, overall=98.97, db=98.97, tgt=, overall=1053.6937, db=1053.6937, tgt=, overall=, db=, tgt=, overall=, db=, tgt=, overall=, db= ]	FindByFormula	3	[M+2H]+2 [M+H]+ [M+Na]+	Esi+	(1076.683, 75514.34)(1077.686, 44945.06)(1078.6888, 13867.3)(527.8543, 32456.18)(528.3559, 21066.53)(528.857, 7849.77)(1054.7013, 100616.43)(1055.7042, 61274.77)(1056.707, 19149.64)(1057.7091, 4468.44)	1053.69
Gageopeptin A Esi+18.97	C53 H93 N7 O13	1035.68	18.97	98.92	260863136	19942056	18983930	1	1	1	Gageopeptin A [ C53 H93 N7 O13, tgt=98.92, overall=98.92, db=98.92, tgt=, overall=1035.6831, db=1035.6831, tgt=, overall=, db=, tgt=, overall=, db=, tgt=, overall=, db= ]	FindByFormula	5	[M+H]+	Esi+	(1036.6909, 842098.94)(1037.694, 486903.94)(1038.6969, 153719.86)(1039.6996, 37792.89)(1040.7013, 7301.59)	1035.68
Gageostatin C Esi+18.806	C51 H89 N7 O13	1007.65	18.806	98.84	28918396	30009068	28995100	1	1	1	Gageostatin C [ C51 H89 N7 O13, tgt=98.84, overall=98.84, db=98.84, tgt=, overall=1007.6518, db=1007.6518, tgt=, overall=, db=, tgt=, overall=, db=, tgt=, overall=, db= ]	FindByFormula	3	[M+2H]+2 [M+H]+ [M+Na]+	Esi+	(1030.6418, 469128.72)(1031.6449, 259640.67)(1032.648, 79822.48)(1033.653, 20669.79)(504.8336, 24572.64)(505.3352, 14974.18)(505.8371, 5242.77)(1008.6598, 472858.88)(1009.663, 264174.88)(1010.6658, 82616.73)(1011.6687, 18256.69)	1007.65
Macrolactin F Esi+1.3849999	C24 H34 O5	402.24	1.385	98.82	816948	802353	881362	1	1	1	Macrolactin F [ C24 H34 O5, tgt=98.82, overall=98.82, db=98.82, tgt=, overall=402.2406, db=402.2406, tgt=, overall=, db=, tgt=, overall=, db=, tgt=, overall=, db= ]	FindByFormula	3	[M+H]+	Esi+	(403.248, 83902.35)(404.2511, 22016.65)(405.2531, 5050.77)	402.241
Gageopeptin B Esi+19.677	C52 H91 N7 O13	1021.67	19.677	98.8	19801058	17419880	20056608	1	1	1	Gageopeptin B [ C52 H91 N7 O13, tgt=98.80, overall=98.80, db=98.80, tgt=, overall=1021.6675, db=1021.6675, tgt=, overall=, db=, tgt=, overall=, db=, tgt=, overall=, db= ]	FindByFormula	3	[M+2H]+2 [M+H]+ [M+Na]+	Esi+	(1044.6569, 548771.9)(1045.6602, 304072.3)(1046.663, 98186.12)(1047.6658, 21336.1)(511.8412, 31096.6)(512.3427, 18641.46)(512.8438, 7413.23)(1022.6748, 454800.06)(1023.6783, 245812.95)(1024.681, 80043.96)(1025.6835, 17041.69)	1021.67
Gageostatin A	C52 H93 N7 O14	1039.68	13.847	98.79	6904726	7114334	7704214	1	1	1	Gageostatin A [ C52 H93 N7 O14, tgt=98.79, overall=98.79, db=98.79, tgt=, overall=1039.6781, db=1039.6781, tgt=, overall=, db=, tgt=, overall=, db=, tgt=, overall=, db= ]	FindByFormula	3	[M+2H]+2 [M+H]+ [M+Na]+	Esi+	(1062.6672, 213810.64)(1063.6704, 121485.09)(1064.6733, 38127.5)(520.8467, 69068.48)(521.348, 40006.44)(521.8502, 13809.45)(1040.6854, 266162.28)(1041.6885, 154645.0)(1042.6918, 46671.04)(1043.6947, 10931.88)	1039.68
Gageopeptin A	C53 H93 N7 O13	1035.68	20.11	98.56	111795472	107105136	102888504	1	1	1	Gageopeptin A [ C53 H93 N7 O13, tgt=98.56, overall=98.56, db=98.56, tgt=, overall=1035.6831, db=1035.6831, tgt=, overall=, db=, tgt=, overall=, db=, tgt=, overall=, db= ]	FindByFormula	3	[M+2H]+2 [M+H]+ [M+Na]+	Esi+	(1058.6729, 1503824.9)(1059.6758, 884692.4)(1060.6785, 266345.5)(1061.6819, 59180.44)(1062.6794, 16495.04)(518.8491, 44131.86)(519.3508, 26610.94)(519.8521, 11348.21)(520.3525, 3151.53)(1036.6909, 1096681.6)(1037.694, 631587.06)(1038.6969, 196088.06)(1039.6995, 46684.05)(1040.7025, 8795.45)	1035.68
Bacillaene Esi+1.979	C34 H48 N2 O6	580.351	1.979	98.44	1311955	1035299	1683038	1	1	1	Bacillaene [ C34 H48 N2 O6, tgt=98.44, overall=98.44, db=98.44, tgt=, overall=580.3512, db=580.3512, tgt=, overall=, db=, tgt=, overall=, db=, tgt=, overall=, db= ]	FindByFormula	3	[M+H]+	Esi+	(581.3586, 79075.21)(582.3619, 29614.19)(583.3664, 7523.05)	580.351
Macrolactin W	C34 H48 O13	686.292	1.385	98.35	1175553	1448707	1623539	1	1	1	Macrolactin W [ C34 H48 O13, tgt=98.35, overall=98.35, db=98.35, tgt=, overall=664.3095, db=664.3095, tgt=, overall=, db=, tgt=, overall=, db=, tgt=, overall=, db= ]	FindByFormula	3	[M+H]+	Esi+	(687.2991, 172581.92)(688.3023, 68069.19)(689.3049, 18200.77)	664.309
Gageopeptin A Esi+20.911	C53 H93 N7 O13	1035.68	20.911	98.3	10999936	8343220	5181213	1	1	1	Gageopeptin A [ C53 H93 N7 O13, tgt=98.30, overall=98.30, db=98.30, tgt=, overall=1035.6831, db=1035.6831, tgt=, overall=, db=, tgt=, overall=, db=, tgt=, overall=, db= ]	FindByFormula	3	[M+2H]+2 [M+H]+ [M+Na]+	Esi+	(1058.673, 528740.56)(1059.6761, 302198.56)(1060.6787, 92720.93)(1061.682, 21513.06)(518.849, 19141.92)(519.351, 14715.57)(1036.691, 314620.66)(1037.6935, 189499.22)(1038.697, 59599.5)(1039.6993, 14546.18)	1035.68
Gageostatin C Esi+18.28	C51 H89 N7 O13	1007.65	18.28	98.29	127098960	108452720	129398608	1	1	1	Gageostatin C [ C51 H89 N7 O13, tgt=98.29, overall=98.29, db=98.29, tgt=, overall=1007.6518, db=1007.6518, tgt=, overall=, db=, tgt=, overall=, db=, tgt=, overall=, db= ]	FindByFormula	3	[M+H]+	Esi+	(1008.6594, 1126855.0)(1009.6627, 647135.8)(1010.6654, 184086.53)(1011.6684, 39095.58)	1007.65
Gageostatin C Esi+17.296	C51 H89 N7 O13	1007.65	17.296	98.27	34462712	31994238	23655074	1	22960	53271	Gageostatin C [ C51 H89 N7 O13, tgt=98.27, overall=98.27, db=98.27, tgt=, overall=1007.6518, db=1007.6518, tgt=, overall=, db=, tgt=, overall=, db=, tgt=, overall=, db= ]	FindByFormula	5	[M+2H]+2 [M+H]+ [M+Na]+	Esi+	(1030.6416, 1417416.5)(1031.6448, 778645.56)(1032.6475, 230628.8)(1033.6506, 52483.13)(504.8338, 54748.36)(505.3352, 30901.15)(505.8362, 11989.43)(1008.6598, 1180207.9)(1009.663, 637923.7)(1010.6658, 190519.98)(1011.6685, 41705.32)(1012.6705, 7987.3)	1007.65
Gageopeptin B	C52 H91 N7 O13	1021.67	17.968	98.2	225964160	225418896	223354368	1	1	1	Gageopeptin B [ C52 H91 N7 O13, tgt=98.20, overall=98.20, db=98.20, tgt=, overall=1021.6675, db=1021.6675, tgt=, overall=, db=, tgt=, overall=, db=, tgt=, overall=, db= ]	FindByFormula	9	[M+H]+	Esi+	(1022.6751, 1682281.6)(1023.6783, 937762.75)(1024.6807, 279471.8)(1025.6837, 66819.36)(1026.6869, 14411.03)	1021.67
Gageopeptin B Esi+18.559	C52 H91 N7 O13	1021.67	18.559	98.17	93388272	113315952	115254568	1	1	1	Gageopeptin B [ C52 H91 N7 O13, tgt=98.17, overall=98.17, db=98.17, tgt=, overall=1021.6675, db=1021.6675, tgt=, overall=, db=, tgt=, overall=, db=, tgt=, overall=, db= ]	FindByFormula	3	[M+2H]+2 [M+H]+ [M+Na]+	Esi+	(1044.6573, 1097777.8)(1045.6606, 609422.3)(1046.663, 186343.34)(1047.6661, 39954.87)(1048.6848, 731.86)(511.8414, 45340.19)(512.3432, 28879.74)(512.8446, 9899.03)(513.346, 3270.48)(1022.6754, 868553.8)(1023.6787, 453873.5)(1024.6814, 143514.72)(1025.6844, 35731.22)(1026.6859, 6847.53)	1021.67
Gageostatin C Esi+16.667	C51 H89 N7 O13	1007.65	16.667	98.16	48959796	48872452	30096784	1	1	1	Gageostatin C [ C51 H89 N7 O13, tgt=98.16, overall=98.16, db=98.16, tgt=, overall=1007.6518, db=1007.6518, tgt=, overall=, db=, tgt=, overall=, db=, tgt=, overall=, db= ]	FindByFormula	3	[M+2H]+2 [M+H]+ [M+Na]+	Esi+	(1030.6417, 1344923.8)(1031.6449, 729132.5)(1032.6481, 224025.75)(1033.6503, 53101.22)(504.8335, 59393.41)(505.349, 3431.99)(505.8366, 13665.83)(1008.6599, 1192279.8)(1009.6631, 643912.7)(1010.666, 188390.27)(1011.6685, 42897.59)(1012.6711, 8249.39)	1007.65
Gageostatin C Esi+18.307	C51 H89 N7 O13	1007.65	18.307	98.14	182480160	146093888	181740864	17705	1	1	Gageostatin C [ C51 H89 N7 O13, tgt=98.14, overall=98.14, db=98.14, tgt=, overall=1007.6518, db=1007.6518, tgt=, overall=, db=, tgt=, overall=, db=, tgt=, overall=, db= ]	FindByFormula	4	[M+2H]+2 [M+H]+ [M+Na]+	Esi+	(1030.6414, 907846.6)(1031.6447, 482283.0)(1032.6475, 155352.81)(1033.65, 36039.72)(504.8333, 38422.21)(505.3344, 23864.32)(505.8356, 10280.74)(506.3373, 2189.56)(1008.6594, 835846.3)(1009.6627, 471705.38)(1010.6654, 138569.48)(1011.6685, 29347.53)(1012.6707, 5099.46)(1013.6709, 917.33)	1007.65
Gageostatin C Esi+16.982	C51 H89 N7 O13	1007.65	16.982	97.83	15757675	6956058	6579938	1	1	154977	Gageostatin C [ C51 H89 N7 O13, tgt=97.83, overall=97.83, db=97.83, tgt=, overall=1007.6518, db=1007.6518, tgt=, overall=, db=, tgt=, overall=, db=, tgt=, overall=, db= ]	FindByFormula	4	[M+2H]+2 [M+H]+	Esi+	(504.8335, 42586.07)(505.3346, 27753.69)(505.8365, 10100.8)(1008.66, 878885.75)(1009.6632, 478049.5)(1010.6658, 144177.95)(1011.6686, 32063.28)(1012.67, 6070.02)	1007.65
Macrolactin F Esi+2.706	C24 H34 O5	440.197	2.706	97.57	1532521	1467650	1478068	1	1	41588	Macrolactin F [ C24 H34 O5, tgt=97.57, overall=97.57, db=97.57, tgt=, overall=402.2406, db=402.2406, tgt=, overall=, db=, tgt=, overall=, db=, tgt=, overall=, db= ]	FindByFormula	4	[M+H]+	Esi+	(441.2039, 109812.69)(442.2075, 30011.72)(443.2054, 11429.38)	402.241
Gageopeptin B Esi+19.207	C52 H91 N7 O13	1021.67	19.207	97.57	137444944	133010208	136978672	1	20476	1	Gageopeptin B [ C52 H91 N7 O13, tgt=97.57, overall=97.57, db=97.57, tgt=, overall=1021.6675, db=1021.6675, tgt=, overall=, db=, tgt=, overall=, db=, tgt=, overall=, db= ]	FindByFormula	4	[M+2H]+2 [M+H]+	Esi+	(511.8413, 58102.63)(512.343, 35170.02)(512.8449, 13258.17)(513.3448, 3383.1)(1022.6758, 1141772.9)(1023.6787, 666769.06)(1024.6818, 189189.4)(1025.6842, 46043.41)(1026.6871, 9775.63)(1027.7075, 757.36)	1021.67
Gageostatin C	C51 H89 N7 O13	1007.65	16.305	96.07	200859008	202375440	201364384	1	1	1	Gageostatin C [ C51 H89 N7 O13, tgt=96.07, overall=96.07, db=96.07, tgt=, overall=1007.6518, db=1007.6518, tgt=, overall=, db=, tgt=, overall=, db=, tgt=, overall=, db= ]	FindByFormula	3	[M+2H]+2 [M+H]+ [M+Na]+	Esi+	(1030.6418, 1543641.9)(1034.6526, 7465.23)(504.8341, 69653.33)(505.335, 41603.16)(505.8367, 12250.78)(506.3371, 3572.38)(1008.6601, 1686272.0)(1009.6635, 876050.9)(1010.666, 262412.7)(1011.6685, 62900.41)(1012.6706, 11315.88)	1007.65
Bacillaene Esi+5.842	C34 H48 N2 O6	580.351	5.842	94.59	1574304	1413459	1881070	43301	1	18289	Bacillaene [ C34 H48 N2 O6, tgt=94.59, overall=94.59, db=94.59, tgt=, overall=580.3512, db=580.3512, tgt=, overall=, db=, tgt=, overall=, db=, tgt=, overall=, db= ]	FindByFormula	5	[M+2H]+2 [M+H]+ [M+Na]+	Esi+	(603.3407, 53878.27)(604.3442, 19432.76)(605.351, 5392.48)(291.1829, 6380.77)(581.3587, 76720.09)(582.3616, 29587.64)(583.3689, 7911.09)	580.351
Bacillaene Esi+2.84	C34 H48 N2 O6	580.351	2.84	94.27	686798	844658	774618	1	1	24570	Bacillaene [ C34 H48 N2 O6, tgt=94.27, overall=94.27, db=94.27, tgt=, overall=580.3512, db=580.3512, tgt=, overall=, db=, tgt=, overall=, db=, tgt=, overall=, db= ]	FindByFormula	4	[M+2H]+2 [M+H]+	Esi+	(291.183, 21709.18)(291.685, 8758.5)(581.3586, 78153.09)(582.3617, 27748.77)(583.3692, 7245.77)	580.351
Bacillaene Esi+2.491	C34 H48 N2 O6	580.351	2.491	91.22	922385	684714	584387	1	1	1	Bacillaene [ C34 H48 N2 O6, tgt=91.22, overall=91.22, db=91.22, tgt=, overall=580.3512, db=580.3512, tgt=, overall=, db=, tgt=, overall=, db=, tgt=, overall=, db= ]	FindByFormula	3	[M+2H]+2 [M+H]+ [M+Na]+	Esi+	(603.3401, 4486.96)(291.1829, 9056.19)(291.6852, 3865.12)(581.3585, 53978.5)(582.3618, 20062.92)(583.3692, 6632.74)	580.351
7-O-Malonyl macrolactin A Esi+4.657	C27 H36 O8	510.223	4.657	88.51	282713	231363	295193	54481	106677	1	7-O-Malonyl macrolactin A [ C27 H36 O8, tgt=88.51, overall=88.51, db=88.51, tgt=, overall=488.2410, db=488.2410, tgt=, overall=, db=, tgt=, overall=, db=, tgt=, overall=, db= ]	FindByFormula	5	[M+H]+	Esi+	(511.23, 36089.23)(512.2338, 12135.78)(513.24, 4251.68)	488.241
fengycin C	C72 H110 N12 O20	1462.8	4.088	81.98	668450	601282	674315	1	1	1	fengycin C [ C72 H110 N12 O20, tgt=81.98, overall=81.98, db=81.98, CAS ID=102577-03-7, tgt=, overall=1462.7959, db=1462.7959, tgt=, overall=, db=, tgt=, overall=, db=, tgt=, overall=, db= ]	FindByFormula	3	[M+2H]+2 [M+H]+	Esi+	(732.4058, 26569.68)(732.9069, 24587.14)(733.4082, 11725.65)(1463.803, 6146.55)(1464.8069, 4559.62)	1462.8
Macrolactin F Esi+3.522	C24 H34 O5	424.223	3.522	81.43	2797876	2614790	3113969	59276	1	1	Macrolactin F [ C24 H34 O5, tgt=81.43, overall=81.43, db=81.43, tgt=, overall=402.2406, db=402.2406, tgt=, overall=, db=, tgt=, overall=, db=, tgt=, overall=, db= ]	FindByFormula	4	[M+H]+	Esi+	(425.2301, 489191.38)(426.2335, 137426.98)	402.241
Gageomacrolactin 1	C24 H34 O6	440.218	1.467	79.16	1168776	441930	506578	1	21711	1	Gageomacrolactin 1 [ C24 H34 O6, tgt=79.16, overall=79.16, db=79.16, tgt=, overall=418.2355, db=418.2355, tgt=, overall=, db=, tgt=, overall=, db=, tgt=, overall=, db= ]	FindByFormula	4	[M+H]+	Esi+	(441.2249, 87481.74)(442.2279, 26134.95)	418.236
7-O-succinyl macrolactin A Esi+2.596	C28 H38 O8	524.239	2.596	77.82	1254741	1386581	1334039	1	1	1	7-O-succinyl macrolactin A [ C28 H38 O8, tgt=77.82, overall=77.82, db=77.82, tgt=, overall=502.2567, db=502.2567, tgt=, overall=, db=, tgt=, overall=, db=, tgt=, overall=, db= ]	FindByFormula	3	[M+H]+	Esi+	(525.2461, 70063.91)(526.2492, 22494.52)	502.257
7-O-Malonyl macrolactin A Esi+3.488	C27 H36 O8	510.223	3.488	77.75	635410	497330	797123	43322	1	1	7-O-Malonyl macrolactin A [ C27 H36 O8, tgt=77.75, overall=77.75, db=77.75, tgt=, overall=488.2410, db=488.2410, tgt=, overall=, db=, tgt=, overall=, db=, tgt=, overall=, db= ]	FindByFormula	4	[M+H]+	Esi+	(511.2304, 75289.12)(512.2339, 24076.65)	488.241
Macrolactin B Esi+1.673	C30 H44 O10	586.275	1.673	75.17	206857	528189	174905	1	1	1	Macrolactin B [ C30 H44 O10, tgt=75.17, overall=75.17, db=75.17, tgt=, overall=564.2935, db=564.2935, tgt=, overall=, db=, tgt=, overall=, db=, tgt=, overall=, db= ]	FindByFormula	3	[M+H]+	Esi+	(587.2826, 40163.39)(588.2855, 13854.1)	564.293
Bacillaene Esi+4.68	C34 H48 N2 O6	580.352	4.68	72.97	4603091	4869244	5220607	14030	1	1	Bacillaene [ C34 H48 N2 O6, tgt=72.97, overall=72.97, db=72.97, tgt=, overall=580.3512, db=580.3512, tgt=, overall=, db=, tgt=, overall=, db=, tgt=, overall=, db= ]	FindByFormula	4	[M+2H]+2 [M+H]+ [M+Na]+	Esi+	(603.3408, 76960.38)(604.3441, 28884.31)(291.1831, 6198.06)(291.6854, 3230.1)(581.3585, 160181.17)(582.3622, 64996.06)	580.351
Bacillaene Esi+4.669	C34 H48 N2 O6	580.352	4.669	72.97	4390221	4658847	5229802	1	1	1	Bacillaene [ C34 H48 N2 O6, tgt=72.97, overall=72.97, db=72.97, tgt=, overall=580.3512, db=580.3512, tgt=, overall=, db=, tgt=, overall=, db=, tgt=, overall=, db= ]	FindByFormula	3	[M+H]+ [M+Na]+	Esi+	(603.3408, 76960.38)(604.3441, 28884.31)(581.3585, 160181.17)(582.3622, 64996.06)	580.351
Gageopeptide C Esi+11.675	C37 H68 N4 O9	712.499	11.675	69.3	553072	552096	569496	1	1	1	Gageopeptide C [ C37 H68 N4 O9, tgt=69.30, overall=69.30, db=69.30, tgt=, overall=712.4986, db=712.4986, tgt=, overall=, db=, tgt=, overall=, db=, tgt=, overall=, db= ]	FindByFormula	3	[M+H]+ [M+Na]+	Esi+	(735.4875, 4701.71)(713.5059, 12873.47)(714.5094, 5701.69)	712.499
Bacillaene B	C40 H58 N2 O11	742.404	1.943	68.7	1465434	1690059	1771007	1	1	1	Bacillaene B [ C40 H58 N2 O11, tgt=68.70, overall=68.70, db=68.70, tgt=, overall=742.4041, db=742.4041, tgt=, overall=, db=, tgt=, overall=, db=, tgt=, overall=, db= ]	FindByFormula	3	[M+H]+ [M+Na]+	Esi+	(765.3931, 26959.97)(766.3967, 11811.3)(743.4113, 51163.0)(744.4145, 21946.5)	742.404
Macrolactin F Esi+2.013	C24 H34 O5	440.195	2.013	66.58	503781	295337	329451	1	1	1	Macrolactin F [ C24 H34 O5, tgt=66.58, overall=66.58, db=66.58, tgt=, overall=402.2406, db=402.2406, tgt=, overall=, db=, tgt=, overall=, db=, tgt=, overall=, db= ]	FindByFormula	3	[M+H]+	Esi+	(441.2039, 32376.41)(442.2068, 8714.81)	402.241
Macrolactin F Esi+3.516	C24 H34 O5	440.197	3.516	64.96	151704	181891	191085	1	1	1	Macrolactin F [ C24 H34 O5, tgt=64.96, overall=64.96, db=64.96, tgt=, overall=402.2406, db=402.2406, tgt=, overall=, db=, tgt=, overall=, db=, tgt=, overall=, db= ]	FindByFormula	3	[M+H]+	Esi+	(441.2047, 15928.78)(442.2077, 4241.53)	402.241
7-O-Malonyl macrolactin A Esi+2.44	C27 H36 O8	526.197	2.44	64.49	196443	427778	438910	1	1	1	7-O-Malonyl macrolactin A [ C27 H36 O8, tgt=64.49, overall=64.49, db=64.49, tgt=, overall=488.2410, db=488.2410, tgt=, overall=, db=, tgt=, overall=, db=, tgt=, overall=, db= ]	FindByFormula	3	[M+H]+	Esi+	(527.2037, 30461.55)(528.2075, 9261.19)	488.241
Bacillaene B Esi+2.424	C40 H58 N2 O11	742.404	2.424	64.25	338271	160694	378491	1	10069	19110	Bacillaene B [ C40 H58 N2 O11, tgt=64.25, overall=64.25, db=64.25, tgt=, overall=742.4041, db=742.4041, tgt=, overall=, db=, tgt=, overall=, db=, tgt=, overall=, db= ]	FindByFormula	5	[M+H]+ [M+Na]+	Esi+	(765.3926, 11678.31)(743.4103, 20712.14)(744.4146, 10451.42)	742.404
Gageopeptide C	C37 H68 N4 O9	750.45	2.713	61.94	941311	1051380	1180081	1	1	1	Gageopeptide C [ C37 H68 N4 O9, tgt=61.94, overall=61.94, db=61.94, tgt=, overall=712.4986, db=712.4986, tgt=, overall=, db=, tgt=, overall=, db=, tgt=, overall=, db= ]	FindByFormula	3	[M+H]+	Esi+	(751.4569, 122815.53)(752.4607, 63195.24)(753.4636, 17753.4)	712.499
Gageostatin C Esi+17.679	C51 H89 N7 O13	1007.65	17.679	61.7	5250351	3605049	60600376	1	5404	1500	Gageostatin C [ C51 H89 N7 O13, tgt=61.70, overall=61.70, db=61.70, tgt=, overall=1007.6518, db=1007.6518, tgt=, overall=, db=, tgt=, overall=, db=, tgt=, overall=, db= ]	FindByFormula	14	[M+H]+ [M+Na]+	Esi+	(1030.6417, 818140.25)(1008.6599, 977411.94)(1009.663, 532347.9)	1007.65
Surfactin Esi+18.601	C53 H93 N7 O13	1035.68	18.601	61.49	2577982	2876881	3261982	1	1	1	Surfactin [ C53 H93 N7 O13, tgt=61.49, overall=61.49, db=61.49, CAS ID=24730-31-2, KEGG ID=C12043, METLIN ID=69273, tgt=, overall=1035.6831, db=1035.6831, tgt=, overall=, db=, tgt=, overall=, db=, tgt=, overall=, db= ]	FindByFormula	11	[M+H]+ [M+Na]+	Esi+	(1058.6722, 64181.84)(1059.6754, 36839.87)(1036.6904, 56867.99)(1037.6937, 33679.85)(1038.6963, 12004.39)(1039.6991, 4700.94)	1035.68
Gageopeptin B Esi+17.136	C52 H91 N7 O13	1043.65	17.136	60.95	1002575	888579	884679	16051	18369	1	Gageopeptin B [ C52 H91 N7 O13, tgt=60.95, overall=60.95, db=60.95, tgt=, overall=1021.6675, db=1021.6675, tgt=, overall=, db=, tgt=, overall=, db=, tgt=, overall=, db= ]	FindByFormula	5	[M+H]+	Esi+	(1044.6571, 30962.89)(1045.6603, 19102.34)	1021.67
Gageopeptin B Esi+17.136 :1	C52 H91 N7 O13	1021.67	17.136	60.7	541587	525598	501861	32105	10119	1	Gageopeptin B [ C52 H91 N7 O13, tgt=60.70, overall=60.70, db=60.70, tgt=, overall=1021.6675, db=1021.6675, tgt=, overall=, db=, tgt=, overall=, db=, tgt=, overall=, db= ]	FindByFormula	5	[M+H]+	Esi+	(1022.6754, 18721.84)(1023.6793, 10883.85)	1021.67
Gageostatin A Esi+13.607999	C52 H93 N7 O14	1039.68	13.608	60.53	934025	902125	864525	1	1	1	Gageostatin A [ C52 H93 N7 O14, tgt=60.53, overall=60.53, db=60.53, tgt=, overall=1039.6781, db=1039.6781, tgt=, overall=, db=, tgt=, overall=, db=, tgt=, overall=, db= ]	FindByFormula	3	[M+2H]+2 [M+H]+ [M+Na]+	Esi+	(1062.6671, 15649.45)(1063.6699, 8231.54)(520.8462, 10681.58)(521.348, 5778.35)(1040.685, 26540.18)(1041.6882, 17306.06)	1039.68
Macrolactin F Esi+2.729	C24 H34 O5	402.241	2.729	47.21	242224	266743	255483	1	1	1	Macrolactin F [ C24 H34 O5, tgt=47.21, overall=47.21, db=47.21, tgt=, overall=402.2406, db=402.2406, tgt=, overall=, db=, tgt=, overall=, db=, tgt=, overall=, db= ]	FindByFormula	3	[2M+H]+ [M+H]+	Esi+	(403.2475, 8459.6)(805.4881, 8228.63)(806.491, 4985.32)	402.241
7-Decynoic acid, 5-oxo-	C10 H14 O3	182.094	1.449		507491	504159	548715	1	36667	1	7-Decynoic acid, 5-oxo- [ C10 H14 O3, tgt=, overall=50.05, db=50.05, Lipid ID=LMFA01030579, METLIN ID=74236, tgt=, overall=182.0943, db=182.0943, tgt=, overall=, db=, tgt=, overall=, db=, tgt=, overall=, db= ]	FindByFormula	4	[M+H]+	Esi+	(183.1015, 77669.1)(184.1407, 1598.37)	182.094
NeuGcalpha2-3Galbeta1-4GlcNAcbeta1-3Galbeta1-3GalNAcbeta1-4(NeuGcalpha2-3)Galbeta1-4Glcbeta-Cer(d18:1/24:0)	C104 H183 N5 O51	2318.19	17.449		526636	516216	551971	1	1	1	NeuGcalpha2-3Galbeta1-4GlcNAcbeta1-3Galbeta1-3GalNAcbeta1-4(NeuGcalpha2-3)Galbeta1-4Glcbeta-Cer(d18:1/24:0) [ C104 H183 N5 O51, tgt=, overall=74.90, db=74.90, Lipid ID=LMSP0601BQ05, METLIN ID=56429, tgt=, overall=2318.1880, db=2318.1880, tgt=, overall=, db=, tgt=, overall=, db=, tgt=, overall=, db= ]	FindByFormula	3	[M+2H]+2 [M+HNa]+	Esi+	(1160.1052, 10094.61)(1160.606, 13496.26)(1161.1079, 10318.61)(1161.609, 4855.54)(1171.0929, 4905.4)(1171.5946, 3976.53)	2318.19
1-Octylglycerol	C11 H24 O3	242.127	0.451		473551	274952	277070	1	48664	75186	1-Octylglycerol [ C11 H24 O3, tgt=, overall=58.28, db=58.28, Lipid ID=LMGL01020027, METLIN ID=46620, tgt=, overall=204.1725, db=204.1725, tgt=, overall=, db=, tgt=, overall=, db=, tgt=, overall=, db= ]	FindByFormula	10	[M+H]+	Esi+	(243.134, 80766.0)(244.1372, 10727.2)	204.173
Jasmonic acid	C12 H18 O3	210.126	3.279		1471017	1612935	1632276	1	1	38798	Jasmonic acid [ C12 H18 O3, tgt=, overall=86.71, db=86.71, Lipid ID=LMFA02020001, CAS ID=6894-38-8, KEGG ID=C08491, METLIN ID=3345, HMP ID=HMDB32797, tgt=, overall=210.1256, db=210.1256, tgt=, overall=, db=, tgt=, overall=, db=, tgt=, overall=, db= ]	FindByFormula	4	[M+H]+ [M+Na]+	Esi+	(233.115, 8190.05)(211.133, 184721.27)(212.1364, 26680.16)	210.126
Aleprylic acid	C12 H20 O2	196.147	3.587		560104	578402	603840	1	1	1	Aleprylic acid [ C12 H20 O2, tgt=, overall=86.26, db=86.26, Lipid ID=LMFA01030189, METLIN ID=34856, tgt=, overall=196.1463, db=196.1463, tgt=, overall=, db=, tgt=, overall=, db=, tgt=, overall=, db= ]	FindByFormula	3	[M+H]+	Esi+	(197.1537, 86564.22)(198.1572, 13125.98)	196.146
12-hydroxy-10-dodecenoic acid	C12 H22 O3	214.157	3.587		377060	383541	423564	1	1	1	12-hydroxy-10-dodecenoic acid [ C12 H22 O3, tgt=, overall=47.54, db=47.54, Lipid ID=LMFA01050168, METLIN ID=74546, tgt=, overall=214.1569, db=214.1569, tgt=, overall=, db=, tgt=, overall=, db=, tgt=, overall=, db= ]	FindByFormula	3	[M+H]+ [M+Na]+	Esi+	(237.1461, 15396.95)(215.1643, 42941.97)	214.157
N-(6-aminohexanoyl)-6-aminohexanoic acid	C12 H24 N2 O3	244.179	0.506		248567	253532	186778	1	87245	71675	N-(6-aminohexanoyl)-6-aminohexanoic acid [ C12 H24 N2 O3, tgt=, overall=85.50, db=85.50, Lipid ID=LMFA00000009, KEGG ID=C01255, METLIN ID=45748, tgt=, overall=244.1787, db=244.1787, tgt=, overall=, db=, tgt=, overall=, db=, tgt=, overall=, db= ]	FindByFormula	16	[M+H]+ [M+Na]+	Esi+	(267.1679, 4900.85)(245.1862, 182414.92)(246.1896, 29178.76)	244.179
2-tridecenal	C13 H24 O	196.183	3.661		870962	925092	953394	1	1	1	2-tridecenal [ C13 H24 O, tgt=, overall=85.80, db=85.80, Lipid ID=LMFA06000075, METLIN ID=36595, tgt=, overall=196.1827, db=196.1827, tgt=, overall=, db=, tgt=, overall=, db=, tgt=, overall=, db= ]	FindByFormula	3	[M+H]+	Esi+	(197.19, 46767.36)(198.1933, 7834.66)	196.183
2-tridecenal Esi+3.309	C13 H24 O	196.183	3.309		215460	262126	291346	1	1	1	2-tridecenal [ C13 H24 O, tgt=, overall=80.82, db=80.82, Lipid ID=LMFA06000075, METLIN ID=36595, tgt=, overall=196.1827, db=196.1827, tgt=, overall=, db=, tgt=, overall=, db=, tgt=, overall=, db= ]	FindByFormula	3	[M+H]+	Esi+	(197.1901, 35899.75)(198.1938, 6984.49)	196.183
2-Methyl-2-dodecenoic acid	C13 H24 O2	212.178	4.43		213074	186282	198541	1	1	1	2-Methyl-2-dodecenoic acid [ C13 H24 O2, tgt=, overall=47.57, db=47.57, Lipid ID=LMFA01020107, CAS ID=, METLIN ID=4633, tgt=, overall=212.1776, db=212.1776, tgt=, overall=, db=, tgt=, overall=, db=, tgt=, overall=, db= ]	FindByFormula	3	[M+H]+ [M+Na]+	Esi+	(235.1665, 7706.97)(213.1848, 10174.38)	212.178
10,12-Tetradecadiene-4,6-diynoic acid, (E,E)-	C14 H16 O2	238.1	3.106		1763000	1876120	1986649	1	1	1	10,12-Tetradecadiene-4,6-diynoic acid, (E,E)- [ C14 H16 O2, tgt=, overall=63.17, db=63.17, Lipid ID=LMFA01030583, METLIN ID=74240, tgt=, overall=216.1150, db=216.1150, tgt=, overall=, db=, tgt=, overall=, db=, tgt=, overall=, db= ]	FindByFormula	3	[M+H]+	Esi+	(239.1067, 132604.11)(240.1102, 24559.82)	216.115
10,12-Tetradecadiene-4,6-diynoic acid, (E,E)- Esi+2.596	C14 H16 O2	238.1	2.596		235688	277547	240758	1	1	1	10,12-Tetradecadiene-4,6-diynoic acid, (E,E)- [ C14 H16 O2, tgt=, overall=58.33, db=58.33, Lipid ID=LMFA01030583, METLIN ID=74240, tgt=, overall=216.1150, db=216.1150, tgt=, overall=, db=, tgt=, overall=, db=, tgt=, overall=, db= ]	FindByFormula	3	[M+H]+	Esi+	(239.1067, 21742.15)(240.1103, 4559.76)	216.115
3-Methyl-6-(1-methyl-ethyl)-3,9-decadien-1-ol	C14 H26 O	210.198	5.145		275996	239766	312923	1	1	1	3-Methyl-6-(1-methyl-ethyl)-3,9-decadien-1-ol [ C14 H26 O, tgt=, overall=87.21, db=87.21, Lipid ID=LMFA05000032, CAS ID=934534-29-9, METLIN ID=36489, tgt=, overall=210.1984, db=210.1984, tgt=, overall=, db=, tgt=, overall=, db=, tgt=, overall=, db= ]	FindByFormula	3	[M+H]+	Esi+	(211.2057, 27117.64)(212.2088, 4034.89)	210.198
3-Methyl-6-(1-methyl-ethyl)-3,9-decadien-1-ol Esi+1.528	C14 H26 O	210.2	1.528		298085	257685	294493	1	39203	32766	3-Methyl-6-(1-methyl-ethyl)-3,9-decadien-1-ol [ C14 H26 O, tgt=, overall=25.46, db=25.46, Lipid ID=LMFA05000032, CAS ID=934534-29-9, METLIN ID=36489, tgt=, overall=210.1984, db=210.1984, tgt=, overall=, db=, tgt=, overall=, db=, tgt=, overall=, db= ]	FindByFormula	5	[M+H]+ [M+Na]+	Esi+	(233.1901, 20655.55)(211.2057, 16160.01)	210.198
5-Methyl-2E-tridecenoic acid	C14 H26 O2	226.193	3.9		688275	772765	780148	1	1	6253	5-Methyl-2E-tridecenoic acid [ C14 H26 O2, tgt=, overall=81.74, db=81.74, Lipid ID=LMFA01020108, CAS ID=, METLIN ID=4634, tgt=, overall=226.1933, db=226.1933, tgt=, overall=, db=, tgt=, overall=, db=, tgt=, overall=, db= ]	FindByFormula	4	[M+H]+	Esi+	(227.2007, 42767.8)(228.2039, 8591.0)	226.193
5-Methyl-2E-tridecenoic acid Esi+1.598	C14 H26 O2	226.194	1.598		125401	152691	106534	1	28016	19563	5-Methyl-2E-tridecenoic acid [ C14 H26 O2, tgt=, overall=47.61, db=47.61, Lipid ID=LMFA01020108, CAS ID=, METLIN ID=4634, tgt=, overall=226.1933, db=226.1933, tgt=, overall=, db=, tgt=, overall=, db=, tgt=, overall=, db= ]	FindByFormula	5	[M+H]+ [M+Na]+	Esi+	(249.1849, 5049.11)(227.2006, 10921.59)	226.193
14-hydroxy-12-tetradecenoic acid	C14 H26 O3	242.189	2.237		215377	179611	300747	1	1	29261	14-hydroxy-12-tetradecenoic acid [ C14 H26 O3, tgt=, overall=43.70, db=43.70, Lipid ID=LMFA01050178, METLIN ID=74556, tgt=, overall=242.1882, db=242.1882, tgt=, overall=, db=, tgt=, overall=, db=, tgt=, overall=, db= ]	FindByFormula	4	[M+H]+ [M+Na]+	Esi+	(265.1784, 11622.71)(243.1954, 7394.21)	242.188
Xestoaminol C	C14 H31 N O	251.225	3.661		494426	431177	371240	1	1	1	Xestoaminol C [ C14 H31 N O, tgt=, overall=65.35, db=65.35, Lipid ID=LMSP01080033, METLIN ID=53933, tgt=, overall=229.2406, db=229.2406, tgt=, overall=, db=, tgt=, overall=, db=, tgt=, overall=, db= ]	FindByFormula	3	[M+H]+	Esi+	(252.2323, 28702.25)(253.2354, 5113.25)	229.241
Xestoaminol C Esi+3.458	C14 H31 N O	251.225	3.458		207432	243107	241700	1	1	1	Xestoaminol C [ C14 H31 N O, tgt=, overall=58.61, db=58.61, Lipid ID=LMSP01080033, METLIN ID=53933, tgt=, overall=229.2406, db=229.2406, tgt=, overall=, db=, tgt=, overall=, db=, tgt=, overall=, db= ]	FindByFormula	3	[M+H]+	Esi+	(252.2324, 30308.45)(253.236, 6249.89)	229.241
Xestoaminol C Esi+3.172	C14 H31 N O	251.225	3.172		169508	234607	236211	1	1	1	Xestoaminol C [ C14 H31 N O, tgt=, overall=60.28, db=60.28, Lipid ID=LMSP01080033, METLIN ID=53933, tgt=, overall=229.2406, db=229.2406, tgt=, overall=, db=, tgt=, overall=, db=, tgt=, overall=, db= ]	FindByFormula	3	[M+H]+	Esi+	(252.2324, 27839.11)(253.2359, 5537.19)	229.241
15-Octadecene-9,11,13-triynoic acid	C15 H18 O2	252.115	2.713		287804	302697	313547	1	1	1	15-Octadecene-9,11,13-triynoic acid [ C15 H18 O2, tgt=, overall=58.59, db=58.59, Lipid ID=LMFA01030559, METLIN ID=74216, tgt=, overall=230.1307, db=230.1307, tgt=, overall=, db=, tgt=, overall=, db=, tgt=, overall=, db= ]	FindByFormula	3	[M+H]+	Esi+	(253.1223, 23797.22)(254.1256, 5466.74)	230.131
15-Octadecene-9,11,13-triynoic acid Esi+3.113	C15 H18 O2	230.133	3.113		247434	236156	291702	1	12663	22468	15-Octadecene-9,11,13-triynoic acid [ C15 H18 O2, tgt=, overall=26.73, db=26.73, Lipid ID=LMFA01030559, METLIN ID=74216, tgt=, overall=230.1307, db=230.1307, tgt=, overall=, db=, tgt=, overall=, db=, tgt=, overall=, db= ]	FindByFormula	5	[M+H]+ [M+Na]+	Esi+	(253.1224, 14517.19)(231.1381, 3611.36)	230.131
(+)-Abscisic Acid	C15 H20 O4	264.136	2.12		764057	867568	886283	1	1	1	(+)-Abscisic Acid [ C15 H20 O4, tgt=, overall=86.41, db=86.41, Lipid ID=LMPR0103050001, CAS ID=21293-29-8, KEGG ID=C06082, METLIN ID=45378, tgt=, overall=264.1362, db=264.1362, tgt=, overall=, db=, tgt=, overall=, db=, tgt=, overall=, db= ]	FindByFormula	4	[M+H]+	Esi+	(265.1434, 132518.48)(266.147, 22069.85)	264.136
(+)-Blennin D	C15 H22 O4	288.136	2.729		1972143	2031010	2061058	1	1	1	(+)-Blennin D [ C15 H22 O4, tgt=, overall=76.45, db=76.45, Lipid ID=LMPR0103620003, METLIN ID=53514, tgt=, overall=266.1518, db=266.1518, tgt=, overall=, db=, tgt=, overall=, db=, tgt=, overall=, db= ]	FindByFormula	3	[M+H]+	Esi+	(289.1436, 195827.19)(290.1469, 40462.8)(291.1495, 6379.59)	266.152
(+)-Blennin D Esi+1.432	C15 H22 O4	266.15	1.432		238527	101917	148051	421759	1	1	(+)-Blennin D [ C15 H22 O4, tgt=, overall=47.04, db=47.04, Lipid ID=LMPR0103620003, METLIN ID=53514, tgt=, overall=266.1518, db=266.1518, tgt=, overall=, db=, tgt=, overall=, db=, tgt=, overall=, db= ]	FindByFormula	4	[M+H]+ [M+Na]+	Esi+	(289.1421, 7133.68)(267.1587, 12767.91)	266.152
dihydrophaseic acid	C15 H22 O5	282.147	2.109		752136	1017728	881946	1	99036	53835	dihydrophaseic acid [ C15 H22 O5, tgt=, overall=84.66, db=84.66, Lipid ID=LMPR0103050005, KEGG ID=C15971, METLIN ID=53368, tgt=, overall=282.1467, db=282.1467, tgt=, overall=, db=, tgt=, overall=, db=, tgt=, overall=, db= ]	FindByFormula	5	[2M+Na]+ [M+H]+ [M+Na]+	Esi+	(305.1362, 91923.56)(306.1395, 17074.29)(587.2821, 6240.1)(283.1544, 76652.98)(284.1575, 14952.84)	282.147
Bicyclogermacrene	C15 H24	204.188	1.419		484524	505049	517853	1	1	1	Bicyclogermacrene [ C15 H24, tgt=, overall=87.00, db=87.00, Lipid ID=LMPR0103100001, METLIN ID=53392, tgt=, overall=204.1878, db=204.1878, tgt=, overall=, db=, tgt=, overall=, db=, tgt=, overall=, db= ]	FindByFormula	3	[M+H]+	Esi+	(205.1951, 16427.69)(206.1982, 2856.78)	204.188
(1Z,4E)-germacrene B	C15 H24	226.172	2.699		227995	223056	233142	1	1	1	(1Z,4E)-germacrene B [ C15 H24, tgt=, overall=58.16, db=58.16, Lipid ID=LMPR0103090012, METLIN ID=102898, tgt=, overall=204.1878, db=204.1878, tgt=, overall=, db=, tgt=, overall=, db=, tgt=, overall=, db= ]	FindByFormula	3	[M+H]+	Esi+	(227.1796, 24656.71)(228.1832, 5237.08)	204.188
3,7,11-Trimethyl-6E,10-dodecadien-1-ol	C15 H28 O	224.214	2.631		204688	211085	230956	1	1	1	3,7,11-Trimethyl-6E,10-dodecadien-1-ol [ C15 H28 O, tgt=, overall=82.69, db=82.69, Lipid ID=LMFA05000145, METLIN ID=46097, tgt=, overall=224.2140, db=224.2140, tgt=, overall=, db=, tgt=, overall=, db=, tgt=, overall=, db= ]	FindByFormula	3	[M+H]+	Esi+	(225.2214, 25909.64)(226.2251, 5357.44)	224.214
2,5-dimethyl-2E-tridecenoic acid	C15 H28 O2	240.209	7.269		227489	261267	290358	1	1	1	2,5-dimethyl-2E-tridecenoic acid [ C15 H28 O2, tgt=, overall=47.61, db=47.61, Lipid ID=LMFA01020109, METLIN ID=73581, tgt=, overall=240.2089, db=240.2089, tgt=, overall=, db=, tgt=, overall=, db=, tgt=, overall=, db= ]	FindByFormula	3	[M+H]+ [M+Na]+	Esi+	(263.1982, 17499.58)(241.2165, 12201.46)	240.209
2,5-dimethyl-2E-tridecenoic acid Esi+8.63	C15 H28 O2	240.209	8.63		275707	262876	231467	1	1	1	2,5-dimethyl-2E-tridecenoic acid [ C15 H28 O2, tgt=, overall=47.61, db=47.61, Lipid ID=LMFA01020109, METLIN ID=73581, tgt=, overall=240.2089, db=240.2089, tgt=, overall=, db=, tgt=, overall=, db=, tgt=, overall=, db= ]	FindByFormula	3	[M+H]+ [M+Na]+	Esi+	(263.1981, 20056.6)(241.2163, 12562.69)	240.209
2,5-dimethyl-2E-tridecenoic acid Esi+8.08	C15 H28 O2	240.209	8.08		117586	962899	348349	1	1	1	2,5-dimethyl-2E-tridecenoic acid [ C15 H28 O2, tgt=, overall=47.61, db=47.61, Lipid ID=LMFA01020109, METLIN ID=73581, tgt=, overall=240.2089, db=240.2089, tgt=, overall=, db=, tgt=, overall=, db=, tgt=, overall=, db= ]	FindByFormula	3	[M+H]+ [M+Na]+	Esi+	(263.1982, 18616.56)(241.2162, 15422.15)	240.209
4-keto pentadecanoic acid	C15 H28 O3	256.205	1.744		363846	456460	114736	1	78006	112368	4-keto pentadecanoic acid [ C15 H28 O3, tgt=, overall=47.55, db=47.55, Lipid ID=LMFA01060047, METLIN ID=35741, tgt=, overall=256.2038, db=256.2038, tgt=, overall=, db=, tgt=, overall=, db=, tgt=, overall=, db= ]	FindByFormula	5	[M+H]+ [M+Na]+	Esi+	(279.1932, 12633.43)(257.211, 11354.46)	256.204
2-hydroxy-pentadecanoic acid	C15 H30 O3	258.22	1.517		1966653	2147299	1149145	1	1	64306	2-hydroxy-pentadecanoic acid [ C15 H30 O3, tgt=, overall=81.18, db=81.18, Lipid ID=LMFA01050045, METLIN ID=74497, tgt=, overall=258.2195, db=258.2195, tgt=, overall=, db=, tgt=, overall=, db=, tgt=, overall=, db= ]	FindByFormula	4	[M+H]+ [M+Na]+	Esi+	(281.2088, 43092.32)(282.2109, 8639.94)(259.2267, 36396.73)(260.23, 6993.67)	258.219
2,15-dihydroxy-pentadecylic acid	C15 H30 O4	274.215	1.192		555648	558762	643505	1	182373	1	2,15-dihydroxy-pentadecylic acid [ C15 H30 O4, tgt=, overall=47.34, db=47.34, Lipid ID=LMFA01050082, METLIN ID=35459, tgt=, overall=274.2144, db=274.2144, tgt=, overall=, db=, tgt=, overall=, db=, tgt=, overall=, db= ]	FindByFormula	4	[M+H]+ [M+Na]+	Esi+	(297.2039, 12010.96)(275.2216, 11521.82)	274.214
alhpa-tocopheronic acid	C16 H24 O5	296.161	1.584		174258	718203	182474	1	199254	232475	alhpa-tocopheronic acid [ C16 H24 O5, tgt=, overall=47.29, db=47.29, Lipid ID=LMPR02020062, METLIN ID=53843, tgt=, overall=296.1624, db=296.1624, tgt=, overall=, db=, tgt=, overall=, db=, tgt=, overall=, db= ]	FindByFormula	5	[M+H]+ [M+Na]+	Esi+	(319.1519, 23766.08)(297.1692, 13771.51)	296.162
(E)-2-Hexenyl (E)-7,9-decadienoate	C16 H26 O2	250.193	2.153		177585	194264	432311	1	1	1	(E)-2-Hexenyl (E)-7,9-decadienoate [ C16 H26 O2, tgt=, overall=86.24, db=86.24, Lipid ID=LMFA07010584, METLIN ID=97284, tgt=, overall=250.1933, db=250.1933, tgt=, overall=, db=, tgt=, overall=, db=, tgt=, overall=, db= ]	FindByFormula	3	[M+H]+	Esi+	(251.2008, 30724.26)(252.2043, 5679.99)	250.193
(E)-2-Hexenyl (E)-7,9-decadienoate Esi+1.7210001	C16 H26 O2	250.193	1.721		230358	258056	272729	1	1	1	(E)-2-Hexenyl (E)-7,9-decadienoate [ C16 H26 O2, tgt=, overall=83.24, db=83.24, Lipid ID=LMFA07010584, METLIN ID=97284, tgt=, overall=250.1933, db=250.1933, tgt=, overall=, db=, tgt=, overall=, db=, tgt=, overall=, db= ]	FindByFormula	3	[M+H]+	Esi+	(251.2006, 47585.41)(252.2042, 10141.64)	250.193
3-oxo-C12-HSL	C16 H27 N O4	297.196	1.209		443326	490685	383212	22363	14617	1	3-oxo-C12-HSL [ C16 H27 N O4, tgt=, overall=45.51, db=45.51, tgt=, overall=297.1940, db=297.1940, tgt=, overall=, db=, tgt=, overall=, db=, tgt=, overall=, db= ]	FindByFormula	6	[2M+Na]+ [M+H]+	Esi+	(617.3788, 13167.42)(298.2023, 6139.69)	297.194
11-Hexadecynal	C16 H28 O	236.214	2.866		537696	538194	539964	1	1	1	11-Hexadecynal [ C16 H28 O, tgt=, overall=85.86, db=85.86, Lipid ID=LMFA06000227, METLIN ID=46514, tgt=, overall=236.2140, db=236.2140, tgt=, overall=, db=, tgt=, overall=, db=, tgt=, overall=, db= ]	FindByFormula	3	[M+H]+	Esi+	(237.2214, 65109.51)(238.2246, 12722.83)	236.214
(E)-3,7-Dimethyl-2,6-octadienyl hexanoate	C16 H28 O2	252.209	2.456		175693	154467	134739	1	1	1	(E)-3,7-Dimethyl-2,6-octadienyl hexanoate [ C16 H28 O2, tgt=, overall=86.61, db=86.61, Lipid ID=LMFA07010618, METLIN ID=97311, tgt=, overall=252.2089, db=252.2089, tgt=, overall=, db=, tgt=, overall=, db=, tgt=, overall=, db= ]	FindByFormula	3	[M+H]+	Esi+	(253.2163, 17933.69)(254.2198, 2962.99)	252.209
(1R,2R)-3-oxo-2-pentyl-cyclopentanehexanoic acid	C16 H28 O3	268.204	1.878		893521	847091	1086428	49573	1	1	(1R,2R)-3-oxo-2-pentyl-cyclopentanehexanoic acid [ C16 H28 O3, tgt=, overall=85.33, db=85.33, Lipid ID=LMFA02010014, METLIN ID=74959, tgt=, overall=268.2038, db=268.2038, tgt=, overall=, db=, tgt=, overall=, db=, tgt=, overall=, db= ]	FindByFormula	4	[M+H]+	Esi+	(269.2112, 122535.46)(270.2144, 23968.42)	268.204
(1R,2R)-3-oxo-2-pentyl-cyclopentanehexanoic acid Esi+1.528	C16 H28 O3	268.204	1.528		721893	793825	741360	1	1	1	(1R,2R)-3-oxo-2-pentyl-cyclopentanehexanoic acid [ C16 H28 O3, tgt=, overall=86.28, db=86.28, Lipid ID=LMFA02010014, METLIN ID=74959, tgt=, overall=268.2038, db=268.2038, tgt=, overall=, db=, tgt=, overall=, db=, tgt=, overall=, db= ]	FindByFormula	3	[M+H]+	Esi+	(269.2112, 140708.92)(270.2149, 23474.41)	268.204
(1R,2R)-3-oxo-2-pentyl-cyclopentanehexanoic acid Esi+3.104	C16 H28 O3	306.162	3.104		287423	270126	300228	19644	1	1	(1R,2R)-3-oxo-2-pentyl-cyclopentanehexanoic acid [ C16 H28 O3, tgt=, overall=47.60, db=47.60, Lipid ID=LMFA02010014, METLIN ID=74959, tgt=, overall=268.2038, db=268.2038, tgt=, overall=, db=, tgt=, overall=, db=, tgt=, overall=, db= ]	FindByFormula	4	[M+H]+	Esi+	(307.1693, 24551.86)(308.1726, 6489.71)	268.204
2,4-dimethyl-2E-tetradecenoic acid	C16 H30 O2	254.225	2.866		3345138	3486807	3786331	1	1	1	2,4-dimethyl-2E-tetradecenoic acid [ C16 H30 O2, tgt=, overall=99.39, db=99.39, Lipid ID=LMFA01020133, METLIN ID=73589, tgt=, overall=254.2246, db=254.2246, tgt=, overall=, db=, tgt=, overall=, db=, tgt=, overall=, db= ]	FindByFormula	3	[M+H]+	Esi+	(255.232, 428378.8)(256.2354, 81967.42)(257.238, 10396.11)	254.225
2,4-dimethyl-2E-tetradecenoic acid Esi+3.312	C16 H30 O2	254.225	3.312		107669	175621	66168	36833	1	1	2,4-dimethyl-2E-tetradecenoic acid [ C16 H30 O2, tgt=, overall=84.31, db=84.31, Lipid ID=LMFA01020133, METLIN ID=73589, tgt=, overall=254.2246, db=254.2246, tgt=, overall=, db=, tgt=, overall=, db=, tgt=, overall=, db= ]	FindByFormula	4	[M+H]+	Esi+	(255.232, 25955.4)(256.2351, 5336.41)	254.225
Ambrettolic acid	C16 H30 O3	270.22	8.459		283292	137839	298038	1	162096	125232	Ambrettolic acid [ C16 H30 O3, tgt=, overall=47.57, db=47.57, Lipid ID=LMFA01050106, METLIN ID=35483, tgt=, overall=270.2195, db=270.2195, tgt=, overall=, db=, tgt=, overall=, db=, tgt=, overall=, db= ]	FindByFormula	5	[M+H]+ [M+Na]+	Esi+	(293.2086, 20822.12)(271.2269, 13840.21)	270.219
Hexadecanedioic acid	C16 H30 O4	286.215	1.525		1878183	2007684	2111351	95657	1	1	Hexadecanedioic acid [ C16 H30 O4, tgt=, overall=82.69, db=82.69, Lipid ID=LMFA01170022, CAS ID=505-54-4, KEGG ID=C08260, METLIN ID=5642, HMP ID=HMDB00672, tgt=, overall=286.2144, db=286.2144, tgt=, overall=, db=, tgt=, overall=, db=, tgt=, overall=, db= ]	FindByFormula	4	[M+H]+ [M+Na]+	Esi+	(309.2039, 139416.7)(310.2069, 27278.26)(287.222, 145013.45)(288.2254, 30723.08)	286.214
2-hydroxy palmitic acid	C16 H32 O3	272.235	2.866		252076	306393	273930	1	1	1	2-hydroxy palmitic acid [ C16 H32 O3, tgt=, overall=82.04, db=82.04, Lipid ID=LMFA01050047, METLIN ID=74498, tgt=, overall=272.2351, db=272.2351, tgt=, overall=, db=, tgt=, overall=, db=, tgt=, overall=, db= ]	FindByFormula	3	[M+H]+	Esi+	(273.2427, 37844.72)(274.2465, 8171.79)	272.235
3,12-dihydroxy palmitic acid	C16 H32 O4	288.231	1.744		5211394	3547980	5845490	1	99456	108772	3,12-dihydroxy palmitic acid [ C16 H32 O4, tgt=, overall=98.91, db=98.91, Lipid ID=LMFA01050083, METLIN ID=35460, tgt=, overall=288.2301, db=288.2301, tgt=, overall=, db=, tgt=, overall=, db=, tgt=, overall=, db= ]	FindByFormula	5	[M+H]+ [M+Na]+	Esi+	(311.2193, 130056.52)(289.2374, 181547.3)(290.2406, 36052.29)(291.2434, 4813.9)	288.23
2-Aminohexadecanoic acid	C16 H33 N O2	293.236	3.03		194680	204953	152913	1	15411	35870	2-Aminohexadecanoic acid [ C16 H33 N O2, tgt=, overall=58.83, db=58.83, Lipid ID=LMFA01100016, CAS ID=7769-79-1, METLIN ID=34491, tgt=, overall=271.2511, db=271.2511, tgt=, overall=, db=, tgt=, overall=, db=, tgt=, overall=, db= ]	FindByFormula	5	[M+H]+	Esi+	(294.2427, 40325.77)(295.2463, 10164.41)	271.251
Prosopinine	C16 H33 N O3	287.246	1.786		406997	357612	106195	1	57920	65027	Prosopinine [ C16 H33 N O3, tgt=, overall=44.53, db=44.53, Lipid ID=LMSP01080049, METLIN ID=53949, tgt=, overall=287.2460, db=287.2460, tgt=, overall=, db=, tgt=, overall=, db=, tgt=, overall=, db= ]	FindByFormula	17	[M+H]+ [M+Na]+	Esi+	(310.2362, 17985.63)(288.2534, 17432.04)	287.246
Sugeonyl acetate	C17 H24 O3	314.13	2.739		352839	378351	379010	1	1	13684	Sugeonyl acetate [ C17 H24 O3, tgt=, overall=59.66, db=59.66, Lipid ID=LMPR0103450004, KEGG ID=C17506, METLIN ID=53457, tgt=, overall=276.1725, db=276.1725, tgt=, overall=, db=, tgt=, overall=, db=, tgt=, overall=, db= ]	FindByFormula	4	[M+H]+	Esi+	(315.1375, 45852.43)(316.1408, 7654.7)	276.173
6,8-Diethyl-4-methyl-3E,5E,7E,9E-dodecatetraene	C17 H28	254.204	13.366		315891	297389	353241	1	1	1	6,8-Diethyl-4-methyl-3E,5E,7E,9E-dodecatetraene [ C17 H28, tgt=, overall=59.08, db=59.08, Lipid ID=LMFA11000058, METLIN ID=97473, tgt=, overall=232.2191, db=232.2191, tgt=, overall=, db=, tgt=, overall=, db=, tgt=, overall=, db= ]	FindByFormula	3	[M+H]+	Esi+	(255.2108, 23491.77)(256.2143, 5760.05)	232.219
9-Keto heptadecylic acid	C17 H32 O3	284.235	3.456		370771	411463	549703	1	1	1	9-Keto heptadecylic acid [ C17 H32 O3, tgt=, overall=46.93, db=46.93, Lipid ID=LMFA01060059, METLIN ID=35753, tgt=, overall=284.2351, db=284.2351, tgt=, overall=, db=, tgt=, overall=, db=, tgt=, overall=, db= ]	FindByFormula	3	[M+H]+ [M+Na]+	Esi+	(307.2248, 15494.86)(285.2427, 14914.69)(286.246, 2475.55)	284.235
9-Keto heptadecylic acid Esi+3.206	C17 H32 O3	284.235	3.206		85719	100116	113453	1	1	1	9-Keto heptadecylic acid [ C17 H32 O3, tgt=, overall=47.50, db=47.50, Lipid ID=LMFA01060059, METLIN ID=35753, tgt=, overall=284.2351, db=284.2351, tgt=, overall=, db=, tgt=, overall=, db=, tgt=, overall=, db= ]	FindByFormula	3	[M+H]+ [M+Na]+	Esi+	(307.2248, 7301.63)(285.2426, 14181.63)	284.235
Decanoyl-L-carnitine	C17 H34 N O4	315.241	2.421		1355549	1655619	1555703	1	16492	8008	Decanoyl-L-carnitine [ C17 H34 N O4, tgt=, overall=85.42, db=85.42, Lipid ID=LMFA07070006, CAS ID=3992-45-8, KEGG ID=C03299, METLIN ID=962, HMP ID=HMDB00651, tgt=, overall=316.2488, db=316.2488, tgt=, overall=, db=, tgt=, overall=, db=, tgt=, overall=, db= ]	FindByFormula	5	[M+H]+ [M+Na]+	Esi+	(338.2303, 25455.81)(339.2333, 7601.99)(316.2484, 57158.82)(317.2518, 11425.31)	316.249
2-hydroxy-heptadecanoic acid	C17 H34 O3	286.251	3.17		601960	806018	598004	17565	1	1	2-hydroxy-heptadecanoic acid [ C17 H34 O3, tgt=, overall=47.59, db=47.59, Lipid ID=LMFA01050052, METLIN ID=74499, tgt=, overall=286.2508, db=286.2508, tgt=, overall=, db=, tgt=, overall=, db=, tgt=, overall=, db= ]	FindByFormula	4	[M+H]+ [M+Na]+	Esi+	(309.2401, 12449.86)(287.2582, 11572.7)	286.251
2-hydroxy-heptadecanoic acid Esi+2.832	C17 H34 O3	286.251	2.832		204840	152460	212688	40383	1	1	2-hydroxy-heptadecanoic acid [ C17 H34 O3, tgt=, overall=47.43, db=47.43, Lipid ID=LMFA01050052, METLIN ID=74499, tgt=, overall=286.2508, db=286.2508, tgt=, overall=, db=, tgt=, overall=, db=, tgt=, overall=, db= ]	FindByFormula	4	[M+H]+ [M+Na]+	Esi+	(309.24, 27129.38)(287.2583, 27893.99)	286.251
6-[5]-ladderane-1-hexanol	C18 H28 O	298.175	2.258		45705	27438	61396	1	1	1	6-[5]-ladderane-1-hexanol [ C18 H28 O, tgt=, overall=22.14, db=22.14, Lipid ID=LMFA05000063, METLIN ID=75284, tgt=, overall=260.2140, db=260.2140, tgt=, overall=, db=, tgt=, overall=, db=, tgt=, overall=, db= ]	FindByFormula	6	[M+H]+	Esi+	(299.1802, 14037.88)	260.214
18-fluoro-9Z,12Z-octadecadienoic acid	C18 H31 F O2	320.214	3.11		267700	288650	289413	1	19135	1	18-fluoro-9Z,12Z-octadecadienoic acid [ C18 H31 F O2, tgt=, overall=69.13, db=69.13, Lipid ID=LMFA01090051, METLIN ID=96782, tgt=, overall=298.2308, db=298.2308, tgt=, overall=, db=, tgt=, overall=, db=, tgt=, overall=, db= ]	FindByFormula	4	[M+H]+	Esi+	(321.2215, 21604.61)(322.2248, 5916.48)	298.231
9,12,15-Octadecatrien-1-ol	C18 H32 O	302.204	3.106		264384	302337	281952	1	1	1	9,12,15-Octadecatrien-1-ol [ C18 H32 O, tgt=, overall=43.01, db=43.01, Lipid ID=LMFA05000216, METLIN ID=46167, tgt=, overall=264.2453, db=264.2453, tgt=, overall=, db=, tgt=, overall=, db=, tgt=, overall=, db= ]	FindByFormula	3	[M+H]+	Esi+	(303.2109, 21125.51)(304.2144, 7019.21)	264.245
Linoleamide	C18 H33 N O	279.257	5.861		175005	233585	264913	1	1	1	Linoleamide [ C18 H33 N O, tgt=, overall=85.96, db=85.96, Lipid ID=LMFA08010008, CAS ID=, METLIN ID=43435, tgt=, overall=279.2562, db=279.2562, tgt=, overall=, db=, tgt=, overall=, db=, tgt=, overall=, db= ]	FindByFormula	3	[M+H]+	Esi+	(280.2638, 28260.73)(281.2667, 5820.84)	279.256
Linoleamide Esi+12.241	C18 H33 N O	279.257	12.241		268632	275803	276910	1	1	1	Linoleamide [ C18 H33 N O, tgt=, overall=79.82, db=79.82, Lipid ID=LMFA08010008, CAS ID=, METLIN ID=43435, tgt=, overall=279.2562, db=279.2562, tgt=, overall=, db=, tgt=, overall=, db=, tgt=, overall=, db= ]	FindByFormula	4	[M+H]+	Esi+	(280.2637, 7961.49)(281.2663, 2026.4)	279.256
Linoleamide Esi+6.57	C18 H33 N O	279.256	6.57		166015	293291	368247	1	1	1	Linoleamide [ C18 H33 N O, tgt=, overall=84.58, db=84.58, Lipid ID=LMFA08010008, CAS ID=, METLIN ID=43435, tgt=, overall=279.2562, db=279.2562, tgt=, overall=, db=, tgt=, overall=, db=, tgt=, overall=, db= ]	FindByFormula	3	[M+H]+	Esi+	(280.2634, 13227.06)(281.2669, 3014.31)	279.256
(4E,8E,10E-d18:3)sphingosine	C18 H33 N O2	295.251	7.148		228388	189323	198373	1	1	1	(4E,8E,10E-d18:3)sphingosine [ C18 H33 N O2, tgt=, overall=47.61, db=47.61, Lipid ID=LMSP01080013, METLIN ID=53913, tgt=, overall=295.2511, db=295.2511, tgt=, overall=, db=, tgt=, overall=, db=, tgt=, overall=, db= ]	FindByFormula	3	[M+H]+ [M+Na]+	Esi+	(318.2404, 12687.92)(296.2583, 11220.6)	295.251
10-nitro-9E-octadecenoic acid	C18 H33 N O4	327.241	2.185		279924	343029	375424	1	1	1	10-nitro-9E-octadecenoic acid [ C18 H33 N O4, tgt=, overall=78.77, db=78.77, Lipid ID=LMFA01120003, METLIN ID=74886, tgt=, overall=327.2410, db=327.2410, tgt=, overall=, db=, tgt=, overall=, db=, tgt=, overall=, db= ]	FindByFormula	3	[M+H]+	Esi+	(328.2482, 33600.69)(329.2517, 8725.91)	327.241
10-nitro-9E-octadecenoic acid Esi+1.777	C18 H33 N O4	327.241	1.777		251857	294509	324564	1	1	1	10-nitro-9E-octadecenoic acid [ C18 H33 N O4, tgt=, overall=82.45, db=82.45, Lipid ID=LMFA01120003, METLIN ID=74886, tgt=, overall=327.2410, db=327.2410, tgt=, overall=, db=, tgt=, overall=, db=, tgt=, overall=, db= ]	FindByFormula	3	[M+H]+	Esi+	(328.2484, 28385.33)(329.2517, 6722.17)	327.241
10-nitro-9E-octadecenoic acid Esi+1.088	C18 H33 N O4	327.241	1.088		179712	191321	223037	1	1	1	10-nitro-9E-octadecenoic acid [ C18 H33 N O4, tgt=, overall=47.39, db=47.39, Lipid ID=LMFA01120003, METLIN ID=74886, tgt=, overall=327.2410, db=327.2410, tgt=, overall=, db=, tgt=, overall=, db=, tgt=, overall=, db= ]	FindByFormula	3	[M+H]+	Esi+	(328.2485, 13239.15)	327.241
11S-HOME(12E)	C18 H34 O3	298.251	25.519		454836	479950	439000	1	1	1	11S-HOME(12E) [ C18 H34 O3, tgt=, overall=81.16, db=81.16, Lipid ID=LMFA02000096, METLIN ID=96914, tgt=, overall=298.2508, db=298.2508, tgt=, overall=, db=, tgt=, overall=, db=, tgt=, overall=, db= ]	FindByFormula	3	[M+H]+	Esi+	(299.2582, 41659.34)(300.2617, 10175.29)	298.251
11S-HOME(12E) Esi+24.149	C18 H34 O3	298.251	24.149		524533	481547	459787	1	1	1	11S-HOME(12E) [ C18 H34 O3, tgt=, overall=85.79, db=85.79, Lipid ID=LMFA02000096, METLIN ID=96914, tgt=, overall=298.2508, db=298.2508, tgt=, overall=, db=, tgt=, overall=, db=, tgt=, overall=, db= ]	FindByFormula	3	[M+H]+	Esi+	(299.2583, 30830.65)(300.2616, 6160.71)	298.251
11S-HOME(12E) Esi+11.251	C18 H34 O3	298.251	11.251		323359	343953	281830	84572	304689	1	11S-HOME(12E) [ C18 H34 O3, tgt=, overall=85.47, db=85.47, Lipid ID=LMFA02000096, METLIN ID=96914, tgt=, overall=298.2508, db=298.2508, tgt=, overall=, db=, tgt=, overall=, db=, tgt=, overall=, db= ]	FindByFormula	5	[M+H]+	Esi+	(299.2581, 17146.9)(300.2612, 3566.77)	298.251
Palmitoleoyl-EA	C18 H35 N O2	319.249	5.865		241502	170793	173198	1	1	1	Palmitoleoyl-EA [ C18 H35 N O2, tgt=, overall=79.96, db=79.96, Lipid ID=LMFA08040043, CAS ID=94421-67-7, KEGG ID=, METLIN ID=46564, tgt=, overall=297.2668, db=297.2668, tgt=, overall=, db=, tgt=, overall=, db=, tgt=, overall=, db= ]	FindByFormula	3	[M+H]+	Esi+	(320.2561, 21640.26)(321.2594, 5546.85)	297.267
4,8 dimethylnonanoyl carnitine	C18 H36 N O4	329.257	3.457		324860	369388	354109	1	1	8240	4,8 dimethylnonanoyl carnitine [ C18 H36 N O4, tgt=, overall=85.09, db=85.09, Lipid ID=LMFA07070046, METLIN ID=58362, HMP ID=HMDB06202, tgt=, overall=330.2644, db=330.2644, tgt=, overall=, db=, tgt=, overall=, db=, tgt=, overall=, db= ]	FindByFormula	4	[M+H]+ [M+Na]+	Esi+	(352.2454, 13886.38)(330.2638, 23627.71)(331.2673, 5006.94)	330.264
Octadecanoic acid, 2-mercapto-; alpha-Mercaptostearic acid	C18 H36 O2 S	338.225	10.166		217409	948177	780363	1	1	4062	Octadecanoic acid, 2-mercapto-; alpha-Mercaptostearic acid [ C18 H36 O2 S, tgt=, overall=66.88, db=66.88, Lipid ID=LMFA01130002, METLIN ID=74887, tgt=, overall=316.2436, db=316.2436, tgt=, overall=, db=, tgt=, overall=, db=, tgt=, overall=, db= ]	FindByFormula	4	[M+H]+	Esi+	(339.2321, 43977.16)(340.2356, 12467.59)	316.244
Octadecanoic acid, 2-mercapto-; alpha-Mercaptostearic acid Esi+18.788	C18 H36 O2 S	338.225	18.788		209613	203267	180099	1	1	1	Octadecanoic acid, 2-mercapto-; alpha-Mercaptostearic acid [ C18 H36 O2 S, tgt=, overall=64.54, db=64.54, Lipid ID=LMFA01130002, METLIN ID=74887, tgt=, overall=316.2436, db=316.2436, tgt=, overall=, db=, tgt=, overall=, db=, tgt=, overall=, db= ]	FindByFormula	3	[M+H]+	Esi+	(339.2321, 15393.17)(340.2354, 4677.4)	316.244
9-methoxy-heptadecanoic acid	C18 H36 O3	300.267	17.493		186621	202837	232671	1	27747	1	9-methoxy-heptadecanoic acid [ C18 H36 O3, tgt=, overall=83.51, db=83.51, Lipid ID=LMFA01080014, METLIN ID=96775, tgt=, overall=300.2664, db=300.2664, tgt=, overall=, db=, tgt=, overall=, db=, tgt=, overall=, db= ]	FindByFormula	6	[M+H]+	Esi+	(301.2739, 12612.19)(302.2767, 2840.13)	300.266
PC(O-8:0/2:0)	C18 H39 N O7 P	412.244	1.538		271785	289752	334335	1	1	36269	PC(O-8:0/2:0) [ C18 H39 N O7 P, tgt=, overall=66.92, db=66.92, Lipid ID=LMGP01020129, METLIN ID=40155, tgt=, overall=412.2464, db=412.2464, tgt=, overall=, db=, tgt=, overall=, db=, tgt=, overall=, db= ]	FindByFormula	4	[M+H]+	Esi+	(413.2511, 38831.09)(414.2548, 9389.04)	412.246
7?-hydroxyandrost-4-ene-3,17-dione	C19 H26 O3	324.173	3.106		183138	190806	180805	1	1	1	7?-hydroxyandrost-4-ene-3,17-dione [ C19 H26 O3, tgt=, overall=60.51, db=60.51, Lipid ID=LMST02020071, KEGG ID=C05296, METLIN ID=41864, HMP ID=HMDB06771, tgt=, overall=302.1882, db=302.1882, tgt=, overall=, db=, tgt=, overall=, db=, tgt=, overall=, db= ]	FindByFormula	3	[M+H]+	Esi+	(325.1798, 14186.5)(326.183, 3983.84)	302.188
6?-hydroxytestosterone	C19 H28 O3	304.204	4.01		682827	610693	730692	69694	1	1	6?-hydroxytestosterone [ C19 H28 O3, tgt=, overall=83.29, db=83.29, Lipid ID=LMST02020054, CAS ID=62-99-7, KEGG ID=C14497, METLIN ID=41851, HMP ID=HMDB06259, tgt=, overall=304.2038, db=304.2038, tgt=, overall=, db=, tgt=, overall=, db=, tgt=, overall=, db= ]	FindByFormula	4	[M+H]+ [M+Na]+	Esi+	(327.1933, 54217.78)(328.1964, 12854.76)(305.2112, 35017.82)	304.204
6?-hydroxytestosterone Esi+0.915	C19 H28 O3	304.204	0.915		267196	262641	316215	1	16585	16349	6?-hydroxytestosterone [ C19 H28 O3, tgt=, overall=82.97, db=82.97, Lipid ID=LMST02020054, CAS ID=62-99-7, KEGG ID=C14497, METLIN ID=41851, HMP ID=HMDB06259, tgt=, overall=304.2038, db=304.2038, tgt=, overall=, db=, tgt=, overall=, db=, tgt=, overall=, db= ]	FindByFormula	6	[M+H]+	Esi+	(305.211, 48256.53)(306.2136, 11206.44)	304.204
6?-hydroxytestosterone Esi+3.178	C19 H28 O3	304.204	3.178		262264	270163	303361	26628	1	80906	6?-hydroxytestosterone [ C19 H28 O3, tgt=, overall=81.06, db=81.06, Lipid ID=LMST02020054, CAS ID=62-99-7, KEGG ID=C14497, METLIN ID=41851, HMP ID=HMDB06259, tgt=, overall=304.2038, db=304.2038, tgt=, overall=, db=, tgt=, overall=, db=, tgt=, overall=, db= ]	FindByFormula	5	[M+H]+ [M+Na]+	Esi+	(327.193, 19354.28)(305.2112, 28528.15)(306.2148, 7232.35)	304.204
Acetylenic acids; 11-Octadecen-9-ynoic acid, 8-hydroxy-, (E)-; Ximenynic acid, 8-hydroxy-	C19 H32 O2	330.198	3.102		532241	604780	614060	26668	1	23802	Acetylenic acids; 11-Octadecen-9-ynoic acid, 8-hydroxy-, (E)-; Ximenynic acid, 8-hydroxy- [ C19 H32 O2, tgt=, overall=50.00, db=50.00, Lipid ID=LMFA01050307, METLIN ID=74667, tgt=, overall=292.2402, db=292.2402, tgt=, overall=, db=, tgt=, overall=, db=, tgt=, overall=, db= ]	FindByFormula	5	[M+H]+	Esi+	(331.2058, 43605.0)(332.2091, 11274.46)	292.24
Acetylenic acids; 11-Octadecen-9-ynoic acid, 8-hydroxy-, (E)-; Ximenynic acid, 8-hydroxy- Esi+2.729	C19 H32 O2	330.199	2.729		379084	380406	431168	27878	1	23802	Acetylenic acids; 11-Octadecen-9-ynoic acid, 8-hydroxy-, (E)-; Ximenynic acid, 8-hydroxy- [ C19 H32 O2, tgt=, overall=41.48, db=41.48, Lipid ID=LMFA01050307, METLIN ID=74667, tgt=, overall=292.2402, db=292.2402, tgt=, overall=, db=, tgt=, overall=, db=, tgt=, overall=, db= ]	FindByFormula	5	[M+H]+	Esi+	(331.2063, 19832.82)(332.2091, 6231.0)	292.24
10-oxo-nonadecanoic acid	C19 H36 O3	312.267	25.519		384078	452092	407820	1	1	1	10-oxo-nonadecanoic acid [ C19 H36 O3, tgt=, overall=80.70, db=80.70, Lipid ID=LMFA01060128, METLIN ID=74766, tgt=, overall=312.2664, db=312.2664, tgt=, overall=, db=, tgt=, overall=, db=, tgt=, overall=, db= ]	FindByFormula	3	[M+H]+	Esi+	(313.2738, 31157.1)(314.2774, 7993.11)	312.266
N-palmitoyl serine	C19 H37 N O4	343.272	10.949		428551	422700	464494	1	1	1	N-palmitoyl serine [ C19 H37 N O4, tgt=, overall=84.16, db=84.16, Lipid ID=LMFA08020101, METLIN ID=75483, tgt=, overall=343.2723, db=343.2723, tgt=, overall=, db=, tgt=, overall=, db=, tgt=, overall=, db= ]	FindByFormula	3	[M+H]+	Esi+	(344.2795, 32292.36)(345.2829, 7458.37)	343.272
Dodecanoylcarnitine	C19 H38 N O4	343.272	3.516		144469	166112	188755	1	1	1	Dodecanoylcarnitine [ C19 H38 N O4, tgt=, overall=47.27, db=47.27, Lipid ID=LMFA07070062, CAS ID=25518-54-1, METLIN ID=34490, HMP ID=HMDB02250, tgt=, overall=344.2801, db=344.2801, tgt=, overall=, db=, tgt=, overall=, db=, tgt=, overall=, db= ]	FindByFormula	3	[M+H]+ [M+Na]+	Esi+	(366.2615, 6180.85)(344.2792, 14583.43)	344.28
Dodecanoylcarnitine Esi+5.105	C19 H38 N O4	343.273	5.105		87044	154730	172603	1	1	1	Dodecanoylcarnitine [ C19 H38 N O4, tgt=, overall=47.40, db=47.40, Lipid ID=LMFA07070062, CAS ID=25518-54-1, METLIN ID=34490, HMP ID=HMDB02250, tgt=, overall=344.2801, db=344.2801, tgt=, overall=, db=, tgt=, overall=, db=, tgt=, overall=, db= ]	FindByFormula	3	[M+H]+ [M+Na]+	Esi+	(366.262, 7352.74)(344.2798, 14368.18)	344.28
Nonadecanal	C19 H38 O	320.25	12.285		439216	467370	474928	1	1	1	Nonadecanal [ C19 H38 O, tgt=, overall=48.92, db=48.92, Lipid ID=LMFA06000247, METLIN ID=46532, tgt=, overall=282.2923, db=282.2923, tgt=, overall=, db=, tgt=, overall=, db=, tgt=, overall=, db= ]	FindByFormula	3	[M+H]+	Esi+	(321.2577, 37462.0)(322.2606, 11345.79)	282.292
PG(13:0/0:0)	C19 H39 O9 P	442.233	1.281		834760	827809	1039635	30688	1	54296	PG(13:0/0:0) [ C19 H39 O9 P, tgt=, overall=96.43, db=96.43, Lipid ID=LMGP04050007, METLIN ID=46732, tgt=, overall=442.2332, db=442.2332, tgt=, overall=, db=, tgt=, overall=, db=, tgt=, overall=, db= ]	FindByFormula	6	[M+H]+	Esi+	(443.2405, 63990.45)(444.2436, 16147.21)(445.2453, 3698.07)	442.233
PG(13:0/0:0) Esi+1.028	C19 H39 O9 P	442.234	1.028		47296	68742	372544	1	11036	66741	PG(13:0/0:0) [ C19 H39 O9 P, tgt=, overall=79.29, db=79.29, Lipid ID=LMGP04050007, METLIN ID=46732, tgt=, overall=442.2332, db=442.2332, tgt=, overall=, db=, tgt=, overall=, db=, tgt=, overall=, db= ]	FindByFormula	6	[M+H]+	Esi+	(443.2406, 24728.22)(444.2437, 6225.85)	442.233
5-Oxo-ETE-d7	C20 H23 D7 O3	325.262	3.89		125489	194812	211363	1	1	1	5-Oxo-ETE-d7 [ C20 H23 D7 O3, tgt=, overall=75.40, db=75.40, Lipid ID=LMFA03060083, METLIN ID=36335, tgt=, overall=325.2634, db=325.2634, tgt=, overall=, db=, tgt=, overall=, db=, tgt=, overall=, db= ]	FindByFormula	3	[M+H]+	Esi+	(326.2693, 25794.84)(327.2725, 4422.75)	325.263
20-fluoro-11Z-eicosenoic acid	C20 H37 F O2	350.259	20.744		6562958	8195799	9345905	1	3839874	11079814	20-fluoro-11Z-eicosenoic acid [ C20 H37 F O2, tgt=, overall=84.07, db=84.07, Lipid ID=LMFA01090053, METLIN ID=96784, tgt=, overall=328.2778, db=328.2778, tgt=, overall=, db=, tgt=, overall=, db=, tgt=, overall=, db= ]	FindByFormula	7	[2M+H]+ [M+H]+	Esi+	(351.2663, 171051.14)(352.2696, 35641.88)(701.5249, 15645.51)(702.5287, 6422.21)	328.278
cis-17-octadecenoic acid; C18:1n-1	C20 H38 O2	348.245	12.285		256649	318944	231853	1	1	1	cis-17-octadecenoic acid; C18:1n-1 [ C20 H38 O2, tgt=, overall=50.86, db=50.86, Lipid ID=LMFA01030082, METLIN ID=73810, tgt=, overall=310.2872, db=310.2872, tgt=, overall=, db=, tgt=, overall=, db=, tgt=, overall=, db= ]	FindByFormula	3	[M+H]+	Esi+	(349.2525, 25181.75)(350.2561, 7351.41)	310.287
cis-17-octadecenoic acid; C18:1n-1 Esi+13.365001	C20 H38 O2	348.245	13.365		139186	179473	155150	1	1	1	cis-17-octadecenoic acid; C18:1n-1 [ C20 H38 O2, tgt=, overall=49.50, db=49.50, Lipid ID=LMFA01030082, METLIN ID=73810, tgt=, overall=310.2872, db=310.2872, tgt=, overall=, db=, tgt=, overall=, db=, tgt=, overall=, db= ]	FindByFormula	3	[M+H]+	Esi+	(349.2526, 13628.36)(350.2557, 4286.04)	310.287
PG(14:1(9Z)/0:0)	C20 H39 O9 P	454.236	8.419		338592	837965	758608	1	1	1	PG(14:1(9Z)/0:0) [ C20 H39 O9 P, tgt=, overall=55.97, db=55.97, Lipid ID=LMGP04050035, METLIN ID=80023, tgt=, overall=454.2332, db=454.2332, tgt=, overall=, db=, tgt=, overall=, db=, tgt=, overall=, db= ]	FindByFormula	3	[M+H]+ [M+Na]+	Esi+	(477.2251, 12980.34)(455.2427, 18534.83)(456.2466, 6299.39)	454.233
PG(14:1(9Z)/0:0) Esi+8.575	C20 H39 O9 P	454.236	8.575		481742	847667	819071	1	1	1	PG(14:1(9Z)/0:0) [ C20 H39 O9 P, tgt=, overall=55.34, db=55.34, Lipid ID=LMGP04050035, METLIN ID=80023, tgt=, overall=454.2332, db=454.2332, tgt=, overall=, db=, tgt=, overall=, db=, tgt=, overall=, db= ]	FindByFormula	3	[M+H]+ [M+Na]+	Esi+	(477.2247, 12447.49)(455.243, 17270.52)(456.2466, 5723.37)	454.233
Phytyl phosphate	C20 H41 O4 P	398.257	1.528		492147	513119	561387	1	1	1	Phytyl phosphate [ C20 H41 O4 P, tgt=, overall=61.89, db=61.89, Lipid ID=LMPR0104010007, METLIN ID=53576, tgt=, overall=376.2742, db=376.2742, tgt=, overall=, db=, tgt=, overall=, db=, tgt=, overall=, db= ]	FindByFormula	3	[M+H]+	Esi+	(399.2643, 39207.85)(400.2685, 14301.39)	376.274
LysoPE(0:0/15:0)	C20 H42 N O7 P	439.27	5.626		849822	1041725	1106914	1	1	1	LysoPE(0:0/15:0) [ C20 H42 N O7 P, tgt=, overall=83.31, db=83.31, METLIN ID=62260, HMP ID=HMDB11472, tgt=, overall=439.2699, db=439.2699, tgt=, overall=, db=, tgt=, overall=, db=, tgt=, overall=, db= ]	FindByFormula	3	[M+H]+	Esi+	(440.2772, 62597.11)(441.2809, 14171.27)	439.27
LysoPE(0:0/15:0) Esi+5.107	C20 H42 N O7 P	439.27	5.107		877561	891956	946941	1	1	1	LysoPE(0:0/15:0) [ C20 H42 N O7 P, tgt=, overall=83.04, db=83.04, METLIN ID=62260, HMP ID=HMDB11472, tgt=, overall=439.2699, db=439.2699, tgt=, overall=, db=, tgt=, overall=, db=, tgt=, overall=, db= ]	FindByFormula	3	[M+H]+	Esi+	(440.2772, 70412.53)(441.2807, 16524.8)	439.27
N-palmitoyl glutamic acid	C21 H39 N O5	385.283	1.979		139909	154074	194705	1	1	1	N-palmitoyl glutamic acid [ C21 H39 N O5, tgt=, overall=43.19, db=43.19, Lipid ID=LMFA08020087, METLIN ID=75469, tgt=, overall=385.2828, db=385.2828, tgt=, overall=, db=, tgt=, overall=, db=, tgt=, overall=, db= ]	FindByFormula	3	[M+H]+ [M+Na]+	Esi+	(408.2718, 9997.46)(386.2888, 10034.74)	385.283
N-stearoyl serine	C21 H41 N O4	371.304	14.55		342819	317488	316328	1	1	1	N-stearoyl serine [ C21 H41 N O4, tgt=, overall=81.26, db=81.26, Lipid ID=LMFA08020102, METLIN ID=75484, tgt=, overall=371.3036, db=371.3036, tgt=, overall=, db=, tgt=, overall=, db=, tgt=, overall=, db= ]	FindByFormula	3	[M+H]+	Esi+	(372.3109, 22361.71)(373.3145, 6050.21)	371.304
4,7,10,13-Docosatetraynoic acid	C22 H28 O2	346.194	3.384		211666	212387	247282	1	1	1	4,7,10,13-Docosatetraynoic acid [ C22 H28 O2, tgt=, overall=59.38, db=59.38, Lipid ID=LMFA01030680, METLIN ID=74281, tgt=, overall=324.2089, db=324.2089, tgt=, overall=, db=, tgt=, overall=, db=, tgt=, overall=, db= ]	FindByFormula	3	[M+H]+	Esi+	(347.2007, 18322.64)(348.2044, 5601.73)	324.209
4,7,10,13-Docosatetraynoic acid Esi+3.811	C22 H28 O2	346.193	3.811		171534	189933	229006	1	1	1	4,7,10,13-Docosatetraynoic acid [ C22 H28 O2, tgt=, overall=57.66, db=57.66, Lipid ID=LMFA01030680, METLIN ID=74281, tgt=, overall=324.2089, db=324.2089, tgt=, overall=, db=, tgt=, overall=, db=, tgt=, overall=, db= ]	FindByFormula	3	[M+H]+	Esi+	(347.2006, 13666.35)(348.2044, 4375.0)	324.209
16,17-epoxy-DHA	C22 H30 O3	364.204	3.384		1395073	1528528	1479062	1	1	1	16,17-epoxy-DHA [ C22 H30 O3, tgt=, overall=65.98, db=65.98, Lipid ID=LMFA04000014, METLIN ID=36438, tgt=, overall=342.2195, db=342.2195, tgt=, overall=, db=, tgt=, overall=, db=, tgt=, overall=, db= ]	FindByFormula	3	[M+H]+	Esi+	(365.2113, 129722.03)(366.2148, 34235.15)	342.219
16,17-epoxy-DHA Esi+3.811	C22 H30 O3	364.204	3.811		994488	1290840	1358645	1	1	1	16,17-epoxy-DHA [ C22 H30 O3, tgt=, overall=65.26, db=65.26, Lipid ID=LMFA04000014, METLIN ID=36438, tgt=, overall=342.2195, db=342.2195, tgt=, overall=, db=, tgt=, overall=, db=, tgt=, overall=, db= ]	FindByFormula	3	[M+H]+	Esi+	(365.2112, 89897.34)(366.2147, 25040.0)	342.219
16,17-epoxy-DHA Esi+1.714	C22 H30 O3	364.204	1.714		250887	232843	465720	30377	1	1	16,17-epoxy-DHA [ C22 H30 O3, tgt=, overall=64.02, db=64.02, Lipid ID=LMFA04000014, METLIN ID=36438, tgt=, overall=342.2195, db=342.2195, tgt=, overall=, db=, tgt=, overall=, db=, tgt=, overall=, db= ]	FindByFormula	4	[M+H]+	Esi+	(365.2111, 36861.46)(366.2147, 10772.46)	342.219
16,17-epoxy-DHA Esi+1.455	C22 H30 O3	364.204	1.455		171915	210477	193894	1	1	1	16,17-epoxy-DHA [ C22 H30 O3, tgt=, overall=60.88, db=60.88, Lipid ID=LMFA04000014, METLIN ID=36438, tgt=, overall=342.2195, db=342.2195, tgt=, overall=, db=, tgt=, overall=, db=, tgt=, overall=, db= ]	FindByFormula	3	[M+H]+	Esi+	(365.2111, 36608.86)(366.215, 11192.38)	342.219
1a,1b-dihomo-15-deoxy-?-12,14-PGJ2	C22 H32 O3	366.22	3.106		39541424	41848748	43437236	1	1	1	1a,1b-dihomo-15-deoxy-?-12,14-PGJ2 [ C22 H32 O3, tgt=, overall=80.67, db=80.67, Lipid ID=LMFA03010163, METLIN ID=36210, tgt=, overall=344.2351, db=344.2351, tgt=, overall=, db=, tgt=, overall=, db=, tgt=, overall=, db= ]	FindByFormula	3	[2M+H]+ [M+H]+	Esi+	(367.2272, 1249183.0)(368.2304, 318110.53)(369.2332, 54021.56)(733.4466, 6510.87)(734.4495, 4164.01)(735.4532, 1014.75)(736.4593, 199.83)	344.235
1a,1b-dihomo-15-deoxy-?-12,14-PGJ2 Esi+2.713	C22 H32 O3	366.22	2.713		18965932	19940886	20767074	1	1	1	1a,1b-dihomo-15-deoxy-?-12,14-PGJ2 [ C22 H32 O3, tgt=, overall=80.56, db=80.56, Lipid ID=LMFA03010163, METLIN ID=36210, tgt=, overall=344.2351, db=344.2351, tgt=, overall=, db=, tgt=, overall=, db=, tgt=, overall=, db= ]	FindByFormula	3	[2M+H]+ [M+H]+	Esi+	(367.2272, 1092602.8)(368.2304, 280674.6)(369.2334, 45664.09)(733.4461, 11619.86)(734.45, 6449.72)	344.235
1a,1b-dihomo-15-deoxy-?-12,14-PGJ2 Esi+8.366	C22 H32 O3	366.22	8.366		4384068	4645186	5169939	1	1	1	1a,1b-dihomo-15-deoxy-?-12,14-PGJ2 [ C22 H32 O3, tgt=, overall=80.21, db=80.21, Lipid ID=LMFA03010163, METLIN ID=36210, tgt=, overall=344.2351, db=344.2351, tgt=, overall=, db=, tgt=, overall=, db=, tgt=, overall=, db= ]	FindByFormula	3	[M+H]+	Esi+	(367.227, 368313.0)(368.2303, 103741.8)(369.2332, 16890.46)	344.235
1a,1b-dihomo-15-deoxy-?-12,14-PGJ2 Esi+1.979	C22 H32 O3	366.22	1.979		3543763	3573742	4133121	1	1	1	1a,1b-dihomo-15-deoxy-?-12,14-PGJ2 [ C22 H32 O3, tgt=, overall=80.60, db=80.60, Lipid ID=LMFA03010163, METLIN ID=36210, tgt=, overall=344.2351, db=344.2351, tgt=, overall=, db=, tgt=, overall=, db=, tgt=, overall=, db= ]	FindByFormula	3	[M+H]+	Esi+	(367.227, 396762.03)(368.2304, 109666.19)(369.2332, 18436.73)	344.235
1a,1b-dihomo-15-deoxy-?-12,14-PGJ2 Esi+3.4940002	C22 H32 O3	366.22	3.494		4289794	2461814	2950292	1	1	1	1a,1b-dihomo-15-deoxy-?-12,14-PGJ2 [ C22 H32 O3, tgt=, overall=79.19, db=79.19, Lipid ID=LMFA03010163, METLIN ID=36210, tgt=, overall=344.2351, db=344.2351, tgt=, overall=, db=, tgt=, overall=, db=, tgt=, overall=, db= ]	FindByFormula	3	[M+H]+	Esi+	(367.227, 324993.38)(368.2305, 92621.28)(369.2337, 13331.29)	344.235
1a,1b-dihomo-15-deoxy-?-12,14-PGJ2 Esi+1.128	C22 H32 O3	366.22	1.128		1975802	1643322	2121828	1	1	1	1a,1b-dihomo-15-deoxy-?-12,14-PGJ2 [ C22 H32 O3, tgt=, overall=63.96, db=63.96, Lipid ID=LMFA03010163, METLIN ID=36210, tgt=, overall=344.2351, db=344.2351, tgt=, overall=, db=, tgt=, overall=, db=, tgt=, overall=, db= ]	FindByFormula	3	[M+H]+	Esi+	(367.227, 219444.05)(368.2304, 63910.96)(369.2065, 1583.13)	344.235
1a,1b-dihomo-15-deoxy-?-12,14-PGJ2 Esi+9.148	C22 H32 O3	366.22	9.148		884673	885658	952817	1	1	1	1a,1b-dihomo-15-deoxy-?-12,14-PGJ2 [ C22 H32 O3, tgt=, overall=65.67, db=65.67, Lipid ID=LMFA03010163, METLIN ID=36210, tgt=, overall=344.2351, db=344.2351, tgt=, overall=, db=, tgt=, overall=, db=, tgt=, overall=, db= ]	FindByFormula	3	[M+H]+	Esi+	(367.2269, 52736.55)(368.2305, 14242.06)	344.235
1a,1b-dihomo-15-deoxy-?-12,14-PGJ2 Esi+10.949	C22 H32 O3	366.22	10.949		421634	433291	457172	1	1	1	1a,1b-dihomo-15-deoxy-?-12,14-PGJ2 [ C22 H32 O3, tgt=, overall=58.45, db=58.45, Lipid ID=LMFA03010163, METLIN ID=36210, tgt=, overall=344.2351, db=344.2351, tgt=, overall=, db=, tgt=, overall=, db=, tgt=, overall=, db= ]	FindByFormula	3	[M+H]+	Esi+	(367.227, 36206.67)(368.2305, 11331.6)	344.235
Resolvin D1	C22 H32 O5	398.207	1.823		449129	490417	479937	33998	1	8554	Resolvin D1 [ C22 H32 O5, tgt=, overall=82.58, db=82.58, Lipid ID=LMFA04000006, CAS ID=872993-05-0, METLIN ID=36430, tgt=, overall=376.2250, db=376.2250, tgt=, overall=, db=, tgt=, overall=, db=, tgt=, overall=, db= ]	FindByFormula	5	[M+H]+	Esi+	(399.2146, 72070.27)(400.2177, 18349.51)	376.225
Resolvin D1 Esi+2.185	C22 H32 O5	398.208	2.185		243305	239226	246335	1	1	1	Resolvin D1 [ C22 H32 O5, tgt=, overall=76.10, db=76.10, Lipid ID=LMFA04000006, CAS ID=872993-05-0, METLIN ID=36430, tgt=, overall=376.2250, db=376.2250, tgt=, overall=, db=, tgt=, overall=, db=, tgt=, overall=, db= ]	FindByFormula	3	[M+H]+	Esi+	(399.2151, 26239.48)(400.2181, 7749.89)	376.225
LTB4 ethanol amide	C22 H37 N O4	401.257	10.948		7162289	7041256	7548487	1	1	1	LTB4 ethanol amide [ C22 H37 N O4, tgt=, overall=80.49, db=80.49, Lipid ID=LMFA03020012, METLIN ID=36243, tgt=, overall=379.2723, db=379.2723, tgt=, overall=, db=, tgt=, overall=, db=, tgt=, overall=, db= ]	FindByFormula	3	[M+H]+	Esi+	(402.2643, 527844.8)(403.2675, 147270.06)(404.2705, 23317.19)	379.272
LTB4 ethanol amide Esi+8.324	C22 H37 N O4	401.257	8.324		3317252	3501291	3927486	1	1	1	LTB4 ethanol amide [ C22 H37 N O4, tgt=, overall=81.89, db=81.89, Lipid ID=LMFA03020012, METLIN ID=36243, tgt=, overall=379.2723, db=379.2723, tgt=, overall=, db=, tgt=, overall=, db=, tgt=, overall=, db= ]	FindByFormula	3	[M+H]+	Esi+	(402.264, 169388.58)(403.2673, 48885.07)(404.2707, 8116.57)	379.272
LTB4 ethanol amide Esi+7.534	C22 H37 N O4	401.257	7.534		338411	298461	237080	1	1	1	LTB4 ethanol amide [ C22 H37 N O4, tgt=, overall=68.70, db=68.70, Lipid ID=LMFA03020012, METLIN ID=36243, tgt=, overall=379.2723, db=379.2723, tgt=, overall=, db=, tgt=, overall=, db=, tgt=, overall=, db= ]	FindByFormula	3	[M+H]+	Esi+	(402.2639, 54210.16)(403.2671, 14583.24)	379.272
LTB4 ethanol amide Esi+7.1579995	C22 H37 N O4	401.257	7.158		474551	633865	583219	1	1	1	LTB4 ethanol amide [ C22 H37 N O4, tgt=, overall=68.61, db=68.61, Lipid ID=LMFA03020012, METLIN ID=36243, tgt=, overall=379.2723, db=379.2723, tgt=, overall=, db=, tgt=, overall=, db=, tgt=, overall=, db= ]	FindByFormula	3	[M+H]+	Esi+	(402.2638, 55571.72)(403.2672, 15277.22)	379.272
PGE2-EA	C22 H37 N O5	417.252	2.489		410344	371363	329725	1	1	1	PGE2-EA [ C22 H37 N O5, tgt=, overall=61.56, db=61.56, Lipid ID=LMFA03010151, CAS ID=194935-38-1, METLIN ID=3827, tgt=, overall=395.2672, db=395.2672, tgt=, overall=, db=, tgt=, overall=, db=, tgt=, overall=, db= ]	FindByFormula	3	[M+H]+	Esi+	(418.2589, 27653.76)(419.2621, 8722.06)	395.267
PGE2-EA Esi+4.239	C22 H37 N O5	417.251	4.239		118007	128219	134149	1	23408	1	PGE2-EA [ C22 H37 N O5, tgt=, overall=68.54, db=68.54, Lipid ID=LMFA03010151, CAS ID=194935-38-1, METLIN ID=3827, tgt=, overall=395.2672, db=395.2672, tgt=, overall=, db=, tgt=, overall=, db=, tgt=, overall=, db= ]	FindByFormula	5	[M+H]+	Esi+	(418.2588, 22775.39)(419.2624, 6005.74)	395.267
PGF2?-EA	C22 H39 N O5	419.267	3.315		407214	315596	373390	1	137889	19254	PGF2?-EA [ C22 H39 N O5, tgt=, overall=82.14, db=82.14, Lipid ID=LMFA03010075, CAS ID=353787-70-9, METLIN ID=36146, tgt=, overall=397.2828, db=397.2828, tgt=, overall=, db=, tgt=, overall=, db=, tgt=, overall=, db= ]	FindByFormula	5	[M+H]+	Esi+	(420.2746, 101522.58)(421.2778, 29528.21)(422.2805, 6013.73)	397.283
PGF2?-EA Esi+3.495	C22 H39 N O5	419.267	3.495		479331	245266	516526	1	1	1	PGF2?-EA [ C22 H39 N O5, tgt=, overall=67.46, db=67.46, Lipid ID=LMFA03010075, CAS ID=353787-70-9, METLIN ID=36146, tgt=, overall=397.2828, db=397.2828, tgt=, overall=, db=, tgt=, overall=, db=, tgt=, overall=, db= ]	FindByFormula	3	[M+H]+	Esi+	(420.2748, 78541.22)(421.2777, 19635.89)	397.283
PS(8:0/8:0)	C22 H42 N O10 P	533.236	13.366		864520	831952	789979	1	1	1	PS(8:0/8:0) [ C22 H42 N O10 P, tgt=, overall=83.25, db=83.25, Lipid ID=LMGP03010021, METLIN ID=40806, tgt=, overall=511.2546, db=511.2546, tgt=, overall=, db=, tgt=, overall=, db=, tgt=, overall=, db= ]	FindByFormula	3	[M+H]+	Esi+	(534.243, 47921.07)(535.2462, 17619.83)(536.2488, 4086.26)	511.255
PS(8:0/8:0) Esi+12.31	C22 H42 N O10 P	533.236	12.31		187406	137468	203574	1	1	1	PS(8:0/8:0) [ C22 H42 N O10 P, tgt=, overall=67.66, db=67.66, Lipid ID=LMGP03010021, METLIN ID=40806, tgt=, overall=511.2546, db=511.2546, tgt=, overall=, db=, tgt=, overall=, db=, tgt=, overall=, db= ]	FindByFormula	3	[M+H]+	Esi+	(534.2424, 15804.73)(535.2461, 5260.64)	511.255
PS(8:0/8:0) Esi+11.195	C22 H42 N O10 P	533.236	11.195		141209	203036	226044	1	27699	1	PS(8:0/8:0) [ C22 H42 N O10 P, tgt=, overall=62.07, db=62.07, Lipid ID=LMGP03010021, METLIN ID=40806, tgt=, overall=511.2546, db=511.2546, tgt=, overall=, db=, tgt=, overall=, db=, tgt=, overall=, db= ]	FindByFormula	4	[M+H]+	Esi+	(534.243, 10684.11)(535.2462, 4318.41)	511.255
PG(8:0/8:0)[U]	C22 H43 O10 P	498.261	1.943		198207	181204	306942	1	1	1	PG(8:0/8:0)[U] [ C22 H43 O10 P, tgt=, overall=68.62, db=68.62, Lipid ID=LMGP04010019, METLIN ID=40850, tgt=, overall=498.2594, db=498.2594, tgt=, overall=, db=, tgt=, overall=, db=, tgt=, overall=, db= ]	FindByFormula	3	[M+H]+	Esi+	(499.2665, 14321.62)(500.2699, 5013.85)	498.259
PA(19:1(9Z)/0:0)	C22 H43 O7 P	488.231	20.39		180525	168364	463947	1	1337586	1	PA(19:1(9Z)/0:0) [ C22 H43 O7 P, tgt=, overall=65.30, db=65.30, Lipid ID=LMGP10050025, METLIN ID=82344, tgt=, overall=450.2746, db=450.2746, tgt=, overall=, db=, tgt=, overall=, db=, tgt=, overall=, db= ]	FindByFormula	7	[M+H]+	Esi+	(489.2387, 28963.46)(490.2418, 7035.06)	450.275
1?-hydroxy-24,25,26,27-tetranorvitamin D3 23-carboxylic acid / calcitroic acid	C23 H34 O4	374.246	1.777		168462	185943	218128	1	1	1	1?-hydroxy-24,25,26,27-tetranorvitamin D3 23-carboxylic acid / calcitroic acid [ C23 H34 O4, tgt=, overall=76.87, db=76.87, Lipid ID=LMST03020013, KEGG ID=C18230, METLIN ID=41954, tgt=, overall=374.2457, db=374.2457, tgt=, overall=, db=, tgt=, overall=, db=, tgt=, overall=, db= ]	FindByFormula	3	[M+H]+	Esi+	(375.253, 23307.3)(376.2561, 7312.77)	374.246
2-glyceryl-PGD2	C23 H38 O7	426.26	2.185		491723	704985	687271	1	1	1	2-glyceryl-PGD2 [ C23 H38 O7, tgt=, overall=73.03, db=73.03, Lipid ID=LMFA03010183, METLIN ID=36230, tgt=, overall=426.2618, db=426.2618, tgt=, overall=, db=, tgt=, overall=, db=, tgt=, overall=, db= ]	FindByFormula	3	[M+H]+	Esi+	(427.2671, 32237.8)(428.2709, 8834.69)	426.262
1(3)-glyceryl-PGF2?	C23 H40 O7	466.236	3.242		320610	349058	355117	1	1	1	1(3)-glyceryl-PGF2? [ C23 H40 O7, tgt=, overall=52.35, db=52.35, Lipid ID=LMFA03010181, CAS ID=43042-79-1, METLIN ID=36228, tgt=, overall=428.2774, db=428.2774, tgt=, overall=, db=, tgt=, overall=, db=, tgt=, overall=, db= ]	FindByFormula	3	[M+H]+	Esi+	(467.2425, 36239.52)(468.2463, 13175.62)	428.277
PI(14:1(9Z)/0:0)	C23 H43 O12 P	542.249	1.766		108334	144584	175693	1	12510	17884	PI(14:1(9Z)/0:0) [ C23 H43 O12 P, tgt=, overall=72.43, db=72.43, Lipid ID=LMGP06050031, METLIN ID=81196, tgt=, overall=542.2492, db=542.2492, tgt=, overall=, db=, tgt=, overall=, db=, tgt=, overall=, db= ]	FindByFormula	5	[M+H]+	Esi+	(543.2564, 9974.82)(544.2598, 3251.28)	542.249
LysoPE(0:0/18:2(9Z,12Z))	C23 H44 N O7 P	477.286	1.127		473467	619072	733038	4356	48787	1	LysoPE(0:0/18:2(9Z,12Z)) [ C23 H44 N O7 P, tgt=, overall=99.78, db=99.78, METLIN ID=62265, HMP ID=HMDB11477, tgt=, overall=477.2855, db=477.2855, tgt=, overall=, db=, tgt=, overall=, db=, tgt=, overall=, db= ]	FindByFormula	6	[M+H]+ [M+Na]+	Esi+	(500.2753, 5420.86)(478.2929, 81922.63)(479.2961, 21604.3)(480.2987, 4175.81)	477.286
6,9,12,15,18-Tetracosapentaynoic acid	C24 H28 O2	348.211	1.127		1407732	1188664	1540215	1	32922	1	6,9,12,15,18-Tetracosapentaynoic acid [ C24 H28 O2, tgt=, overall=43.75, db=43.75, Lipid ID=LMFA01030747, METLIN ID=74337, tgt=, overall=348.2089, db=348.2089, tgt=, overall=, db=, tgt=, overall=, db=, tgt=, overall=, db= ]	FindByFormula	4	[M+H]+	Esi+	(349.2163, 57414.26)(350.2297, 20753.07)	348.209
6,9,12,15,18-Tetracosapentaynoic acid Esi+3.495	C24 H28 O2	348.209	3.495		727718	612336	735462	1	35323	1	6,9,12,15,18-Tetracosapentaynoic acid [ C24 H28 O2, tgt=, overall=82.88, db=82.88, Lipid ID=LMFA01030747, METLIN ID=74337, tgt=, overall=348.2089, db=348.2089, tgt=, overall=, db=, tgt=, overall=, db=, tgt=, overall=, db= ]	FindByFormula	4	[M+H]+	Esi+	(349.2167, 102157.46)(350.2201, 27688.34)	348.209
6,9,12,15,18-Tetracosapentaynoic acid Esi+1.7560002	C24 H28 O2	348.209	1.756		790873	1643357	770183	26815	1	29382	6,9,12,15,18-Tetracosapentaynoic acid [ C24 H28 O2, tgt=, overall=81.61, db=81.61, Lipid ID=LMFA01030747, METLIN ID=74337, tgt=, overall=348.2089, db=348.2089, tgt=, overall=, db=, tgt=, overall=, db=, tgt=, overall=, db= ]	FindByFormula	5	[M+H]+	Esi+	(349.2163, 125509.21)(350.2196, 36791.98)	348.209
6,9,12,15,18-Tetracosapentaynoic acid Esi+9.148	C24 H28 O2	348.209	9.148		402823	282024	404874	1	1	1	6,9,12,15,18-Tetracosapentaynoic acid [ C24 H28 O2, tgt=, overall=80.71, db=80.71, Lipid ID=LMFA01030747, METLIN ID=74337, tgt=, overall=348.2089, db=348.2089, tgt=, overall=, db=, tgt=, overall=, db=, tgt=, overall=, db= ]	FindByFormula	3	[M+H]+	Esi+	(349.2159, 36496.98)(350.2196, 10891.71)	348.209
3,12-Dioxochola-1,4,9(11)-trien-24-oic Acid	C24 H30 O4	382.215	3.384		3525654	3731280	4125269	1	1	1	3,12-Dioxochola-1,4,9(11)-trien-24-oic Acid [ C24 H30 O4, tgt=, overall=82.13, db=82.13, Lipid ID=LMST04010325, METLIN ID=84634, tgt=, overall=382.2144, db=382.2144, tgt=, overall=, db=, tgt=, overall=, db=, tgt=, overall=, db= ]	FindByFormula	3	[M+H]+	Esi+	(383.2219, 302612.6)(384.2254, 84066.31)	382.214
3,12-Dioxochola-1,4,9(11)-trien-24-oic Acid Esi+3.811	C24 H30 O4	382.215	3.811		2163128	2958287	3025861	1	1	1	3,12-Dioxochola-1,4,9(11)-trien-24-oic Acid [ C24 H30 O4, tgt=, overall=78.03, db=78.03, Lipid ID=LMST04010325, METLIN ID=84634, tgt=, overall=382.2144, db=382.2144, tgt=, overall=, db=, tgt=, overall=, db=, tgt=, overall=, db= ]	FindByFormula	3	[M+H]+	Esi+	(383.2218, 158686.67)(384.2252, 42633.83)(385.2364, 17398.14)(386.2407, 4387.27)	382.214
3,12-Dioxochola-1,4,9(11)-trien-24-oic Acid Esi+1.478	C24 H30 O4	382.214	1.478		293557	423168	420337	1	9557	38633	3,12-Dioxochola-1,4,9(11)-trien-24-oic Acid [ C24 H30 O4, tgt=, overall=82.81, db=82.81, Lipid ID=LMST04010325, METLIN ID=84634, tgt=, overall=382.2144, db=382.2144, tgt=, overall=, db=, tgt=, overall=, db=, tgt=, overall=, db= ]	FindByFormula	5	[M+H]+	Esi+	(383.2217, 93156.3)(384.2251, 21969.88)	382.214
3,12-Dioxochola-1,4,9(11)-trien-24-oic Acid Esi+8.936	C24 H30 O4	382.214	8.936		740840	808157	904258	1	1	1	3,12-Dioxochola-1,4,9(11)-trien-24-oic Acid [ C24 H30 O4, tgt=, overall=82.11, db=82.11, Lipid ID=LMST04010325, METLIN ID=84634, tgt=, overall=382.2144, db=382.2144, tgt=, overall=, db=, tgt=, overall=, db=, tgt=, overall=, db= ]	FindByFormula	3	[M+H]+ [M+Na]+	Esi+	(405.2037, 44307.08)(406.207, 12396.57)(383.2219, 25056.18)	382.214
3,12-Dioxochola-1,4,9(11)-trien-24-oic Acid Esi+1.703	C24 H30 O4	382.214	1.703		458131	481018	506807	1	1	38633	3,12-Dioxochola-1,4,9(11)-trien-24-oic Acid [ C24 H30 O4, tgt=, overall=82.03, db=82.03, Lipid ID=LMST04010325, METLIN ID=84634, tgt=, overall=382.2144, db=382.2144, tgt=, overall=, db=, tgt=, overall=, db=, tgt=, overall=, db= ]	FindByFormula	4	[M+H]+	Esi+	(383.2216, 47550.18)(384.2251, 13350.49)	382.214
3,12-Dioxochola-1,4,9(11)-trien-24-oic Acid Esi+10.394	C24 H30 O4	382.215	10.394		268935	246656	272651	1	1	11661	3,12-Dioxochola-1,4,9(11)-trien-24-oic Acid [ C24 H30 O4, tgt=, overall=82.81, db=82.81, Lipid ID=LMST04010325, METLIN ID=84634, tgt=, overall=382.2144, db=382.2144, tgt=, overall=, db=, tgt=, overall=, db=, tgt=, overall=, db= ]	FindByFormula	5	[M+H]+ [M+Na]+	Esi+	(405.204, 4333.25)(383.2215, 17206.03)(384.2249, 4618.25)	382.214
3,12-Dioxochola-1,4,9(11)-trien-24-oic Acid Esi+2.835	C24 H30 O4	382.215	2.835		115453	154087	122501	1	1	1	3,12-Dioxochola-1,4,9(11)-trien-24-oic Acid [ C24 H30 O4, tgt=, overall=75.20, db=75.20, Lipid ID=LMST04010325, METLIN ID=84634, tgt=, overall=382.2144, db=382.2144, tgt=, overall=, db=, tgt=, overall=, db=, tgt=, overall=, db= ]	FindByFormula	3	[M+H]+	Esi+	(383.2218, 29737.66)(384.2256, 9860.87)	382.214
3,7,12-Trioxochola-1,4-dien-24-oic Acid	C24 H30 O5	398.209	4.138		140760	163262	176311	18318	27993	1	3,7,12-Trioxochola-1,4-dien-24-oic Acid [ C24 H30 O5, tgt=, overall=81.49, db=81.49, Lipid ID=LMST04010365, METLIN ID=84672, tgt=, overall=398.2093, db=398.2093, tgt=, overall=, db=, tgt=, overall=, db=, tgt=, overall=, db= ]	FindByFormula	5	[M+H]+	Esi+	(399.2165, 19964.51)(400.2197, 5608.79)	398.209
Scillarenin	C24 H32 O4	384.23	2.721		25723060	28288372	28873802	1	20284	1	Scillarenin [ C24 H32 O4, tgt=, overall=98.81, db=98.81, Lipid ID=LMST01130003, KEGG ID=C19643, METLIN ID=57795, tgt=, overall=384.2301, db=384.2301, tgt=, overall=, db=, tgt=, overall=, db=, tgt=, overall=, db= ]	FindByFormula	4	[2M+H]+ [M+H]+	Esi+	(385.238, 887726.56)(386.2412, 230324.47)(387.244, 39842.57)(388.2476, 4987.93)(769.4678, 10717.08)(770.4705, 5376.15)(771.4729, 1447.56)	384.23
Scillarenin Esi+1.999	C24 H32 O4	384.23	1.999		6301708	7235703	7346162	26761	1	61780	Scillarenin [ C24 H32 O4, tgt=, overall=99.51, db=99.51, Lipid ID=LMST01130003, KEGG ID=C19643, METLIN ID=57795, tgt=, overall=384.2301, db=384.2301, tgt=, overall=, db=, tgt=, overall=, db=, tgt=, overall=, db= ]	FindByFormula	5	[M+H]+	Esi+	(385.2376, 532823.56)(386.241, 145997.84)(387.2438, 25295.4)	384.23
Scillarenin Esi+2.459	C24 H32 O4	384.23	2.459		3252505	3780835	3989163	1	1	1	Scillarenin [ C24 H32 O4, tgt=, overall=99.68, db=99.68, Lipid ID=LMST01130003, KEGG ID=C19643, METLIN ID=57795, tgt=, overall=384.2301, db=384.2301, tgt=, overall=, db=, tgt=, overall=, db=, tgt=, overall=, db= ]	FindByFormula	3	[M+H]+	Esi+	(385.2376, 535627.94)(386.2409, 144613.58)(387.2437, 22349.15)	384.23
Scillarenin Esi+10.926	C24 H32 O4	384.23	10.926		3951042	4386842	4505972	1	1	1	Scillarenin [ C24 H32 O4, tgt=, overall=99.32, db=99.32, Lipid ID=LMST01130003, KEGG ID=C19643, METLIN ID=57795, tgt=, overall=384.2301, db=384.2301, tgt=, overall=, db=, tgt=, overall=, db=, tgt=, overall=, db= ]	FindByFormula	3	[M+H]+ [M+Na]+	Esi+	(407.2196, 308142.53)(408.2229, 85609.2)(409.2257, 13759.68)(385.2376, 19749.05)(386.2412, 5131.67)	384.23
(22E)-12alpha-Hydroxy-3-oxochola-1,4,22-trien-24-oic Acid	C24 H32 O4	406.212	9.148		2803457	3324469	2825972	1	1	1	(22E)-12alpha-Hydroxy-3-oxochola-1,4,22-trien-24-oic Acid [ C24 H32 O4, tgt=, overall=99.66, db=99.66, Lipid ID=LMST04010407, METLIN ID=84713, tgt=, overall=384.2301, db=384.2301, tgt=, overall=, db=, tgt=, overall=, db=, tgt=, overall=, db= ]	FindByFormula	3	[M+H]+	Esi+	(407.2195, 112631.7)(408.2227, 30341.46)(409.2255, 5422.93)	384.23
Scillarenin Esi+3.495	C24 H32 O4	384.23	3.495		893936	1733050	2113912	1	19007	1	Scillarenin [ C24 H32 O4, tgt=, overall=99.20, db=99.20, Lipid ID=LMST01130003, KEGG ID=C19643, METLIN ID=57795, tgt=, overall=384.2301, db=384.2301, tgt=, overall=, db=, tgt=, overall=, db=, tgt=, overall=, db= ]	FindByFormula	4	[M+H]+	Esi+	(385.2378, 172627.56)(386.2412, 46794.66)(387.2443, 7916.87)	384.23
Scillarenin Esi+10.926 :1	C24 H32 O4	422.186	10.926		1396636	1458006	1469805	1	1	1	Scillarenin [ C24 H32 O4, tgt=, overall=95.52, db=95.52, Lipid ID=LMST01130003, KEGG ID=C19643, METLIN ID=57795, tgt=, overall=384.2301, db=384.2301, tgt=, overall=, db=, tgt=, overall=, db=, tgt=, overall=, db= ]	FindByFormula	3	[M+H]+	Esi+	(423.1934, 81499.93)(424.1967, 22013.28)(425.1931, 6771.83)	384.23
(22E)-12alpha-Hydroxy-3-oxochola-1,4,22-trien-24-oic Acid Esi+11.276	C24 H32 O4	406.212	11.276		827331	849309	1024108	1	1	1	(22E)-12alpha-Hydroxy-3-oxochola-1,4,22-trien-24-oic Acid [ C24 H32 O4, tgt=, overall=82.72, db=82.72, Lipid ID=LMST04010407, METLIN ID=84713, tgt=, overall=384.2301, db=384.2301, tgt=, overall=, db=, tgt=, overall=, db=, tgt=, overall=, db= ]	FindByFormula	3	[M+H]+	Esi+	(407.2194, 41589.58)(408.2227, 11269.37)	384.23
Scillarenin Esi+8.324	C24 H32 O4	422.186	8.324		726839	807417	828479	6047	16785	1	Scillarenin [ C24 H32 O4, tgt=, overall=66.51, db=66.51, Lipid ID=LMST01130003, KEGG ID=C19643, METLIN ID=57795, tgt=, overall=384.2301, db=384.2301, tgt=, overall=, db=, tgt=, overall=, db=, tgt=, overall=, db= ]	FindByFormula	5	[M+H]+	Esi+	(423.1933, 52157.86)(424.1968, 14733.35)	384.23
(22E)-12alpha-Hydroxy-3-oxochola-1,4,22-trien-24-oic Acid Esi+6.9009995	C24 H32 O4	406.212	6.901		1097683	497215	523906	1	1	1	(22E)-12alpha-Hydroxy-3-oxochola-1,4,22-trien-24-oic Acid [ C24 H32 O4, tgt=, overall=83.08, db=83.08, Lipid ID=LMST04010407, METLIN ID=84713, tgt=, overall=384.2301, db=384.2301, tgt=, overall=, db=, tgt=, overall=, db=, tgt=, overall=, db= ]	FindByFormula	3	[M+H]+	Esi+	(407.2195, 50415.97)(408.2231, 12700.42)	384.23
Scillarenin Esi+4.171	C24 H32 O4	384.23	4.171		255613	254283	350234	1	1	1	Scillarenin [ C24 H32 O4, tgt=, overall=77.35, db=77.35, Lipid ID=LMST01130003, KEGG ID=C19643, METLIN ID=57795, tgt=, overall=384.2301, db=384.2301, tgt=, overall=, db=, tgt=, overall=, db=, tgt=, overall=, db= ]	FindByFormula	3	[M+H]+	Esi+	(385.2372, 25739.11)(386.2409, 8203.61)	384.23
Scillarenin Esi+8.324 :1	C24 H32 O4	384.23	8.324		157890	199330	192500	1	1	1	Scillarenin [ C24 H32 O4, tgt=, overall=82.08, db=82.08, Lipid ID=LMST01130003, KEGG ID=C19643, METLIN ID=57795, tgt=, overall=384.2301, db=384.2301, tgt=, overall=, db=, tgt=, overall=, db=, tgt=, overall=, db= ]	FindByFormula	3	[M+H]+	Esi+	(385.2374, 17958.39)(386.2408, 5036.61)	384.23
3,7,12-Trioxochol-4-en-24-oic Acid	C24 H32 O5	422.207	3.409		4727122	4970242	5171091	1	1	1	3,7,12-Trioxochol-4-en-24-oic Acid [ C24 H32 O5, tgt=, overall=82.49, db=82.49, Lipid ID=LMST04010363, METLIN ID=84670, tgt=, overall=400.2250, db=400.2250, tgt=, overall=, db=, tgt=, overall=, db=, tgt=, overall=, db= ]	FindByFormula	3	[M+H]+	Esi+	(423.2145, 384545.84)(424.2178, 100805.16)	400.225
3,7,12-Trioxo-5beta-chol-1-en-24-oic Acid	C24 H32 O5	400.225	5.022		439764	497134	428935	1	1	1	3,7,12-Trioxo-5beta-chol-1-en-24-oic Acid [ C24 H32 O5, tgt=, overall=82.79, db=82.79, Lipid ID=LMST04010362, METLIN ID=84669, tgt=, overall=400.2250, db=400.2250, tgt=, overall=, db=, tgt=, overall=, db=, tgt=, overall=, db= ]	FindByFormula	3	[M+H]+ [M+Na]+	Esi+	(423.2141, 40274.14)(424.2174, 10325.53)(401.232, 6763.62)	400.225
3,7,12-Trioxo-5beta-chol-1-en-24-oic Acid Esi+2.835	C24 H32 O5	400.225	2.835		167192	226117	223384	1	1	1	3,7,12-Trioxo-5beta-chol-1-en-24-oic Acid [ C24 H32 O5, tgt=, overall=79.89, db=79.89, Lipid ID=LMST04010362, METLIN ID=84669, tgt=, overall=400.2250, db=400.2250, tgt=, overall=, db=, tgt=, overall=, db=, tgt=, overall=, db= ]	FindByFormula	3	[M+H]+	Esi+	(401.2326, 35943.75)(402.2358, 10605.95)	400.225
3,7,12-Trioxochol-4-en-24-oic Acid Esi+3.873	C24 H32 O5	422.207	3.873		895112	812874	87747	1	1	1	3,7,12-Trioxochol-4-en-24-oic Acid [ C24 H32 O5, tgt=, overall=81.83, db=81.83, Lipid ID=LMST04010363, METLIN ID=84670, tgt=, overall=400.2250, db=400.2250, tgt=, overall=, db=, tgt=, overall=, db=, tgt=, overall=, db= ]	FindByFormula	3	[M+H]+	Esi+	(423.2144, 85862.83)(424.2176, 23744.93)	400.225
3-Oxochola-1,4-dien-24-oic Acid	C24 H34 O3	392.235	2.083		87258	147729	122683	1	1	1	3-Oxochola-1,4-dien-24-oic Acid [ C24 H34 O3, tgt=, overall=47.32, db=47.32, Lipid ID=LMST04010234, METLIN ID=84547, tgt=, overall=370.2508, db=370.2508, tgt=, overall=, db=, tgt=, overall=, db=, tgt=, overall=, db= ]	FindByFormula	3	[M+H]+	Esi+	(393.2426, 14232.68)(394.2454, 6688.49)	370.251
(22E)-3beta-Hydroxychola-5,22-dien-24-oic Acid	C24 H36 O3	394.249	5.67		238205	236304	278688	1	1	1	(22E)-3beta-Hydroxychola-5,22-dien-24-oic Acid [ C24 H36 O3, tgt=, overall=81.25, db=81.25, Lipid ID=LMST04010321, METLIN ID=84630, tgt=, overall=372.2664, db=372.2664, tgt=, overall=, db=, tgt=, overall=, db=, tgt=, overall=, db= ]	FindByFormula	3	[M+H]+	Esi+	(395.2559, 27555.44)(396.2592, 8051.22)	372.266
3alpha-Hydroxy-7,12-dioxo-5beta-cholan-24-oic Acid	C24 H36 O5	426.238	3.344		232899	252713	239552	1	1	1	3alpha-Hydroxy-7,12-dioxo-5beta-cholan-24-oic Acid [ C24 H36 O5, tgt=, overall=79.28, db=79.28, Lipid ID=LMST04010192, METLIN ID=84506, tgt=, overall=404.2563, db=404.2563, tgt=, overall=, db=, tgt=, overall=, db=, tgt=, overall=, db= ]	FindByFormula	3	[M+H]+	Esi+	(427.2455, 42426.3)(428.2488, 12839.91)	404.256
24:3(15Z,18Z,21Z)	C24 H42 O2	400.278	3.124		377324	74003	367112	1	1	1	24:3(15Z,18Z,21Z) [ C24 H42 O2, tgt=, overall=37.13, db=37.13, Lipid ID=LMFA01030902, METLIN ID=74437, tgt=, overall=362.3185, db=362.3185, tgt=, overall=, db=, tgt=, overall=, db=, tgt=, overall=, db= ]	FindByFormula	4	[M+H]+	Esi+	(401.2853, 12860.33)(402.2864, 7844.5)	362.318
5beta-Cholane-3alpha,7alpha,12alpha,24-tetrol	C24 H42 O4	416.291	14.47		473382	441811	471149	1	178054	188029	5beta-Cholane-3alpha,7alpha,12alpha,24-tetrol [ C24 H42 O4, tgt=, overall=76.86, db=76.86, Lipid ID=LMST04010302, METLIN ID=84615, tgt=, overall=394.3083, db=394.3083, tgt=, overall=, db=, tgt=, overall=, db=, tgt=, overall=, db= ]	FindByFormula	17	[M+H]+	Esi+	(417.2978, 14642.0)(418.301, 4720.49)	394.308
PA(22:2(13Z,16Z)/0:0)	C25 H47 O7 P	490.305	1.999		897200	923110	1052738	27203	15772	1	PA(22:2(13Z,16Z)/0:0) [ C25 H47 O7 P, tgt=, overall=71.56, db=71.56, Lipid ID=LMGP10050030, METLIN ID=82349, tgt=, overall=490.3059, db=490.3059, tgt=, overall=, db=, tgt=, overall=, db=, tgt=, overall=, db= ]	FindByFormula	5	[M+H]+ [M+Na]+	Esi+	(513.2935, 32651.24)(514.2967, 9981.8)(491.3117, 50228.99)(492.3147, 16180.78)	490.306
PI(16:0/0:0)	C25 H49 O12 P	616.26	4.123		246664	147155	227554	1	1	1	PI(16:0/0:0) [ C25 H49 O12 P, tgt=, overall=70.73, db=70.73, Lipid ID=LMGP06050002, METLIN ID=46744, tgt=, overall=572.2962, db=572.2962, tgt=, overall=, db=, tgt=, overall=, db=, tgt=, overall=, db= ]	FindByFormula	3	[M+2H]+2	Esi+	(309.1364, 19092.91)(309.6389, 6116.0)	572.296
Piscerythramine	C26 H29 N O6	473.184	1.744		197077	215554	144128	1	1	1	Piscerythramine [ C26 H29 N O6, tgt=, overall=40.34, db=40.34, Lipid ID=LMPK12050157, KEGG ID=C10518, METLIN ID=47670, tgt=, overall=451.1995, db=451.1995, tgt=, overall=, db=, tgt=, overall=, db=, tgt=, overall=, db= ]	FindByFormula	3	[M+H]+	Esi+	(474.1914, 8129.99)(475.1961, 4357.74)	451.2
1alpha,25-dihydroxy-3-deoxy-3-thiavitamin D3 3-oxide / 1alpha,25-dihydroxy-3-deoxy-3-thiacholecalciferol 3-oxide	C26 H42 O3 S	434.288	2.872		3642406	4115054	4415335	1	1	13449	1alpha,25-dihydroxy-3-deoxy-3-thiavitamin D3 3-oxide / 1alpha,25-dihydroxy-3-deoxy-3-thiacholecalciferol 3-oxide [ C26 H42 O3 S, tgt=, overall=73.35, db=73.35, Lipid ID=LMST03020049, METLIN ID=57896, tgt=, overall=434.2855, db=434.2855, tgt=, overall=, db=, tgt=, overall=, db=, tgt=, overall=, db= ]	FindByFormula	4	[2M+Na]+ [M+H]+ [M+Na]+	Esi+	(457.2777, 385513.4)(458.2812, 99487.19)(459.2835, 18803.97)(891.5656, 122276.47)(892.5685, 55828.06)(893.5695, 15694.72)(894.5469, 6256.02)(435.2958, 43486.66)	434.286
glycochenodeoxycholic acid 7-sulfate	C26 H43 N O8 S	529.267	2.459		190871	200611	194228	1	1	1	glycochenodeoxycholic acid 7-sulfate [ C26 H43 N O8 S, tgt=, overall=28.85, db=28.85, Lipid ID=LMST05030005, KEGG ID=C15559, METLIN ID=57984, tgt=, overall=529.2709, db=529.2709, tgt=, overall=, db=, tgt=, overall=, db=, tgt=, overall=, db= ]	FindByFormula	3	[M+H]+ [M+Na]+	Esi+	(552.2573, 2943.58)(530.2747, 8820.33)	529.271
L-Olivosyl-oleandolide	C26 H44 O10	516.294	3.315		186906	182917	204136	1	1	1	L-Olivosyl-oleandolide [ C26 H44 O10, tgt=, overall=76.48, db=76.48, Lipid ID=LMPK04000032, KEGG ID=C11991, METLIN ID=40996, tgt=, overall=516.2934, db=516.2934, tgt=, overall=, db=, tgt=, overall=, db=, tgt=, overall=, db= ]	FindByFormula	3	[M+H]+	Esi+	(517.3006, 21592.77)(518.3043, 6897.69)	516.293
Taurochenodeoxycholic acid 7-sulfate	C26 H45 N O9 S2	617.205	1.128		311926	357495	442209	1	1	1	Taurochenodeoxycholic acid 7-sulfate [ C26 H45 N O9 S2, tgt=, overall=38.79, db=38.79, Lipid ID=LMST05020030, METLIN ID=57981, tgt=, overall=579.2536, db=579.2536, tgt=, overall=, db=, tgt=, overall=, db=, tgt=, overall=, db= ]	FindByFormula	3	[M+H]+	Esi+	(618.2125, 9273.58)(619.2168, 4353.45)	579.254
PI(17:2(9Z,12Z)/0:0)	C26 H47 O12 P	582.28	1.128		573080	617649	659454	1	1	1	PI(17:2(9Z,12Z)/0:0) [ C26 H47 O12 P, tgt=, overall=47.60, db=47.60, Lipid ID=LMGP06050015, METLIN ID=81180, tgt=, overall=582.2805, db=582.2805, tgt=, overall=, db=, tgt=, overall=, db=, tgt=, overall=, db= ]	FindByFormula	3	[M+H]+ [M+Na]+	Esi+	(605.2679, 21804.65)(583.2879, 111157.14)	582.28
Cerotic acid(d3)	C26 H49 D3 O2	437.372	13.92		263729	441356	585995	1	119478	155442	Cerotic acid(d3) [ C26 H49 D3 O2, tgt=, overall=67.53, db=67.53, Lipid ID=LMFA01010052, METLIN ID=45760, tgt=, overall=399.4156, db=399.4156, tgt=, overall=, db=, tgt=, overall=, db=, tgt=, overall=, db= ]	FindByFormula	7	[M+H]+	Esi+	(438.3791, 26797.77)(439.3825, 6617.57)	399.416
PG(20:2(11Z,14Z)/0:0)	C26 H49 O9 P	536.312	3.495		167151	231996	193801	1	20018	1	PG(20:2(11Z,14Z)/0:0) [ C26 H49 O9 P, tgt=, overall=73.94, db=73.94, Lipid ID=LMGP04050024, METLIN ID=80012, tgt=, overall=536.3114, db=536.3114, tgt=, overall=, db=, tgt=, overall=, db=, tgt=, overall=, db= ]	FindByFormula	4	[M+H]+	Esi+	(537.3189, 20997.35)(538.3221, 7259.76)	536.311
PG(20:2(11Z,14Z)/0:0) Esi+3.803	C26 H49 O9 P	536.312	3.803		184130	199725	220012	1	7728	1	PG(20:2(11Z,14Z)/0:0) [ C26 H49 O9 P, tgt=, overall=69.56, db=69.56, Lipid ID=LMGP04050024, METLIN ID=80012, tgt=, overall=536.3114, db=536.3114, tgt=, overall=, db=, tgt=, overall=, db=, tgt=, overall=, db= ]	FindByFormula	4	[M+H]+	Esi+	(537.3187, 12288.86)(538.322, 4692.46)	536.311
Kushenol D	C27 H32 O6	452.22	3.102		1585275	1538569	1625396	1	1	1	Kushenol D [ C27 H32 O6, tgt=, overall=99.05, db=99.05, Lipid ID=LMPK12120281, METLIN ID=52084, tgt=, overall=452.2199, db=452.2199, tgt=, overall=, db=, tgt=, overall=, db=, tgt=, overall=, db= ]	FindByFormula	3	[M+H]+	Esi+	(453.2273, 137203.5)(454.2308, 43423.64)(455.2339, 8656.81)	452.22
12R-acetoxy-punaglandin 4	C27 H37 Cl O9	540.21	3.242		989551	1042824	1065023	1	1	1	12R-acetoxy-punaglandin 4 [ C27 H37 Cl O9, tgt=, overall=69.39, db=69.39, Lipid ID=LMFA03120034, METLIN ID=36417, tgt=, overall=540.2126, db=540.2126, tgt=, overall=, db=, tgt=, overall=, db=, tgt=, overall=, db= ]	FindByFormula	3	[M+2H]+2 [M+H]+	Esi+	(271.1095, 29959.93)(271.6108, 12066.97)(541.2196, 80036.19)(542.2224, 21842.18)(543.2208, 8346.15)	540.213
cholesta-5,7,8(14),22E-tetraen-3-one	C27 H38 O	400.275	3.206		358370	263185	424836	1	1	1	cholesta-5,7,8(14),22E-tetraen-3-one [ C27 H38 O, tgt=, overall=59.19, db=59.19, Lipid ID=LMST01010295, METLIN ID=83897, tgt=, overall=378.2923, db=378.2923, tgt=, overall=, db=, tgt=, overall=, db=, tgt=, overall=, db= ]	FindByFormula	3	[M+H]+	Esi+	(401.2811, 5260.17)(402.2906, 931.83)	378.292
25-hydroxy-16,17,23,23,24,24-hexadehydrovitamin D3 / 25-hydroxy-16,17,23,23,24,24-hexadehydrocholecalciferol	C27 H38 O2	416.267	1.646		1185553	1376663	1368644	1	1	1	25-hydroxy-16,17,23,23,24,24-hexadehydrovitamin D3 / 25-hydroxy-16,17,23,23,24,24-hexadehydrocholecalciferol [ C27 H38 O2, tgt=, overall=75.92, db=75.92, Lipid ID=LMST03020091, METLIN ID=42031, tgt=, overall=394.2872, db=394.2872, tgt=, overall=, db=, tgt=, overall=, db=, tgt=, overall=, db= ]	FindByFormula	6	[M+H]+	Esi+	(417.2751, 82737.46)(418.2783, 26482.96)	394.287
25-hydroxy-16,17,23,23,24,24-hexadehydrovitamin D3 / 25-hydroxy-16,17,23,23,24,24-hexadehydrocholecalciferol Esi+1.361	C27 H38 O2	416.268	1.361		562673	785463	630955	1	1	1	25-hydroxy-16,17,23,23,24,24-hexadehydrovitamin D3 / 25-hydroxy-16,17,23,23,24,24-hexadehydrocholecalciferol [ C27 H38 O2, tgt=, overall=76.81, db=76.81, Lipid ID=LMST03020091, METLIN ID=42031, tgt=, overall=394.2872, db=394.2872, tgt=, overall=, db=, tgt=, overall=, db=, tgt=, overall=, db= ]	FindByFormula	8	[M+H]+	Esi+	(417.2751, 56641.16)(418.278, 16925.17)	394.287
N-docosahexaenoyl glutamine	C27 H40 N2 O4	500.261	11.209		198384	191618	198908	1	1	1	N-docosahexaenoyl glutamine [ C27 H40 N2 O4, tgt=, overall=64.18, db=64.18, Lipid ID=LMFA08020129, METLIN ID=75511, tgt=, overall=456.2988, db=456.2988, tgt=, overall=, db=, tgt=, overall=, db=, tgt=, overall=, db= ]	FindByFormula	3	[M+2H]+2	Esi+	(251.1376, 12417.18)(251.6392, 4716.29)	456.299
(6R)-vitamin D3 6,19-sulfur dioxide adduct / (6R)-cholecalciferol 6,19-sulfur dioxide adduct	C27 H44 O3 S	448.304	1.091		317824	359789	413837	1	1	1	(6R)-vitamin D3 6,19-sulfur dioxide adduct / (6R)-cholecalciferol 6,19-sulfur dioxide adduct [ C27 H44 O3 S, tgt=, overall=38.63, db=38.63, Lipid ID=LMST03020250, METLIN ID=42187, tgt=, overall=448.3011, db=448.3011, tgt=, overall=, db=, tgt=, overall=, db=, tgt=, overall=, db= ]	FindByFormula	5	[M+H]+ [M+Na]+	Esi+	(471.2924, 8237.94)(449.3111, 3778.22)	448.301
LysoPE(0:0/22:5(4Z,7Z,10Z,13Z,16Z))	C27 H46 N O7 P	571.263	4.128		423422	304926	338694	1	1	1	LysoPE(0:0/22:5(4Z,7Z,10Z,13Z,16Z)) [ C27 H46 N O7 P, tgt=, overall=53.97, db=53.97, METLIN ID=62282, HMP ID=HMDB11494, tgt=, overall=527.3012, db=527.3012, tgt=, overall=, db=, tgt=, overall=, db=, tgt=, overall=, db= ]	FindByFormula	3	[M+2H]+2	Esi+	(286.6388, 18196.89)(287.1405, 9367.6)	527.301
L-Oleandrosyl-oleandolide	C27 H46 O10	568.265	2.732		271887	308987	312040	1	1	1	L-Oleandrosyl-oleandolide [ C27 H46 O10, tgt=, overall=62.14, db=62.14, Lipid ID=LMPK04000033, KEGG ID=C11992, METLIN ID=40997, tgt=, overall=530.3091, db=530.3091, tgt=, overall=, db=, tgt=, overall=, db=, tgt=, overall=, db= ]	FindByFormula	3	[M+H]+	Esi+	(569.2726, 17901.58)(570.2756, 6513.18)	530.309
Coprocholic acid	C27 H46 O5	488.291	13.955		324964	308159	355813	1	1	1	Coprocholic acid [ C27 H46 O5, tgt=, overall=62.49, db=62.49, Lipid ID=LMST04030001, CAS ID=547-98-8, KEGG ID=C04722, METLIN ID=5577, HMP ID=HMDB00601, tgt=, overall=450.3345, db=450.3345, tgt=, overall=, db=, tgt=, overall=, db=, tgt=, overall=, db= ]	FindByFormula	3	[M+H]+	Esi+	(489.2981, 24533.44)(490.301, 9078.45)	450.334
LysoPE(0:0/22:4(7Z,10Z,13Z,16Z))	C27 H48 N O7 P	573.279	4.43		278767	224935	251603	1	1	1	LysoPE(0:0/22:4(7Z,10Z,13Z,16Z)) [ C27 H48 N O7 P, tgt=, overall=63.98, db=63.98, METLIN ID=62281, HMP ID=HMDB11493, tgt=, overall=529.3168, db=529.3168, tgt=, overall=, db=, tgt=, overall=, db=, tgt=, overall=, db= ]	FindByFormula	3	[M+2H]+2	Esi+	(287.6467, 25346.15)(288.1487, 10126.41)	529.317
LysoPE(0:0/22:4(7Z,10Z,13Z,16Z)) Esi+4.631	C27 H48 N O7 P	573.278	4.631		306133	149131	248555	1	1	1	LysoPE(0:0/22:4(7Z,10Z,13Z,16Z)) [ C27 H48 N O7 P, tgt=, overall=58.81, db=58.81, METLIN ID=62281, HMP ID=HMDB11493, tgt=, overall=529.3168, db=529.3168, tgt=, overall=, db=, tgt=, overall=, db=, tgt=, overall=, db= ]	FindByFormula	3	[M+2H]+2	Esi+	(287.6463, 12168.71)(288.1487, 4958.97)	529.317
5beta-scymnol sulfate	C27 H48 O9 S	548.3	13.858		347074	300941	215527	1	1	1	5beta-scymnol sulfate [ C27 H48 O9 S, tgt=, overall=42.84, db=42.84, Lipid ID=LMST05020017, KEGG ID=C16261, METLIN ID=57970, tgt=, overall=548.3019, db=548.3019, tgt=, overall=, db=, tgt=, overall=, db=, tgt=, overall=, db= ]	FindByFormula	3	[M+H]+	Esi+	(549.3079, 20708.28)(550.3067, 9025.27)	548.302
(24RS)-28,28,28-trifluoro-25-hydroxyvitamin D2 / (24RS)-28,28,28-trifluoro-25-hydroxyergocalciferol	C28 H41 F3 O2	488.29	12.35		302779	308357	358709	1	1	1	(24RS)-28,28,28-trifluoro-25-hydroxyvitamin D2 / (24RS)-28,28,28-trifluoro-25-hydroxyergocalciferol [ C28 H41 F3 O2, tgt=, overall=69.04, db=69.04, Lipid ID=LMST03010010, METLIN ID=41896, tgt=, overall=466.3059, db=466.3059, tgt=, overall=, db=, tgt=, overall=, db=, tgt=, overall=, db= ]	FindByFormula	3	[M+H]+	Esi+	(489.2976, 14731.83)(490.3007, 4745.18)	466.306
(24RS)-28,28,28-trifluoro-25-hydroxyvitamin D2 / (24RS)-28,28,28-trifluoro-25-hydroxyergocalciferol Esi+15.643001	C28 H41 F3 O2	488.291	15.643		263867	153546	483098	1	1	1	(24RS)-28,28,28-trifluoro-25-hydroxyvitamin D2 / (24RS)-28,28,28-trifluoro-25-hydroxyergocalciferol [ C28 H41 F3 O2, tgt=, overall=65.88, db=65.88, Lipid ID=LMST03010010, METLIN ID=41896, tgt=, overall=466.3059, db=466.3059, tgt=, overall=, db=, tgt=, overall=, db=, tgt=, overall=, db= ]	FindByFormula	3	[M+H]+	Esi+	(489.2976, 11421.15)(490.3013, 3909.02)	466.306
(24R)-24-fluoro-1?,25-dihydroxyvitamin D2 / (24R)-24-fluoro-1?,25-dihydroxyergocalciferol	C28 H43 F O3	446.319	17.381		1489517	1450068	1560415	52093	1	1	(24R)-24-fluoro-1?,25-dihydroxyvitamin D2 / (24R)-24-fluoro-1?,25-dihydroxyergocalciferol [ C28 H43 F O3, tgt=, overall=97.48, db=97.48, Lipid ID=LMST03010011, METLIN ID=41897, tgt=, overall=446.3196, db=446.3196, tgt=, overall=, db=, tgt=, overall=, db=, tgt=, overall=, db= ]	FindByFormula	5	[M+H]+	Esi+	(447.326, 58009.09)(448.3295, 18840.71)(449.3332, 3758.16)	446.32
(24R)-24-fluoro-1?,25-dihydroxyvitamin D2 / (24R)-24-fluoro-1?,25-dihydroxyergocalciferol Esi+18.673	C28 H43 F O3	446.318	18.673		749243	697685	854324	1	1	1	(24R)-24-fluoro-1?,25-dihydroxyvitamin D2 / (24R)-24-fluoro-1?,25-dihydroxyergocalciferol [ C28 H43 F O3, tgt=, overall=72.99, db=72.99, Lipid ID=LMST03010011, METLIN ID=41897, tgt=, overall=446.3196, db=446.3196, tgt=, overall=, db=, tgt=, overall=, db=, tgt=, overall=, db= ]	FindByFormula	3	[M+H]+	Esi+	(447.3257, 29221.84)(448.3294, 10606.01)	446.32
(24R)-24-fluoro-1?,25-dihydroxyvitamin D2 / (24R)-24-fluoro-1?,25-dihydroxyergocalciferol Esi+11.063	C28 H43 F O3	446.318	11.063		293245	324395	378644	1	1	1	(24R)-24-fluoro-1?,25-dihydroxyvitamin D2 / (24R)-24-fluoro-1?,25-dihydroxyergocalciferol [ C28 H43 F O3, tgt=, overall=70.06, db=70.06, Lipid ID=LMST03010011, METLIN ID=41897, tgt=, overall=446.3196, db=446.3196, tgt=, overall=, db=, tgt=, overall=, db=, tgt=, overall=, db= ]	FindByFormula	3	[M+H]+	Esi+	(447.3256, 14459.39)(448.3284, 5333.7)	446.32
Stoloniferone H	C28 H44 O4	482.276	2.631		175536	175342	187937	1	1	1	Stoloniferone H [ C28 H44 O4, tgt=, overall=35.66, db=35.66, Lipid ID=LMST01031095, METLIN ID=84045, tgt=, overall=444.3240, db=444.3240, tgt=, overall=, db=, tgt=, overall=, db=, tgt=, overall=, db= ]	FindByFormula	3	[M+H]+	Esi+	(483.2832, 23830.55)(484.2862, 9487.44)	444.324
(6R)-6-methylvitamin D3 6,19-sulfur dioxide adduct / (6R)-6-methylcholecalciferol 6,19-sulfur dioxide adduct	C28 H46 O3 S	500.27	22.326		378827	415335	482528	1	1	1	(6R)-6-methylvitamin D3 6,19-sulfur dioxide adduct / (6R)-6-methylcholecalciferol 6,19-sulfur dioxide adduct [ C28 H46 O3 S, tgt=, overall=39.89, db=39.89, Lipid ID=LMST03020337, METLIN ID=42270, tgt=, overall=462.3168, db=462.3168, tgt=, overall=, db=, tgt=, overall=, db=, tgt=, overall=, db= ]	FindByFormula	3	[M+H]+	Esi+	(501.2766, 15406.82)(502.2793, 5486.08)	462.317
(6R)-6-methylvitamin D3 6,19-sulfur dioxide adduct / (6R)-6-methylcholecalciferol 6,19-sulfur dioxide adduct Esi+19.88	C28 H46 O3 S	500.27	19.88		172476	257560	291172	10136	1	1	(6R)-6-methylvitamin D3 6,19-sulfur dioxide adduct / (6R)-6-methylcholecalciferol 6,19-sulfur dioxide adduct [ C28 H46 O3 S, tgt=, overall=40.56, db=40.56, Lipid ID=LMST03020337, METLIN ID=42270, tgt=, overall=462.3168, db=462.3168, tgt=, overall=, db=, tgt=, overall=, db=, tgt=, overall=, db= ]	FindByFormula	4	[M+H]+	Esi+	(501.2767, 13006.06)(502.2797, 5663.31)	462.317
(6R)-6-methylvitamin D3 6,19-sulfur dioxide adduct / (6R)-6-methylcholecalciferol 6,19-sulfur dioxide adduct Esi+20.333	C28 H46 O3 S	500.27	20.333		151256	190877	203945	9918	1	1	(6R)-6-methylvitamin D3 6,19-sulfur dioxide adduct / (6R)-6-methylcholecalciferol 6,19-sulfur dioxide adduct [ C28 H46 O3 S, tgt=, overall=44.43, db=44.43, Lipid ID=LMST03020337, METLIN ID=42270, tgt=, overall=462.3168, db=462.3168, tgt=, overall=, db=, tgt=, overall=, db=, tgt=, overall=, db= ]	FindByFormula	4	[M+H]+	Esi+	(501.2767, 18223.77)(502.2806, 5271.43)	462.317
(20S,24S)-Thornasterol B	C28 H46 O4	484.296	18.452		2532990	2280010	2724632	1	1	1	(20S,24S)-Thornasterol B [ C28 H46 O4, tgt=, overall=80.57, db=80.57, Lipid ID=LMST01031075, METLIN ID=84025, tgt=, overall=446.3396, db=446.3396, tgt=, overall=, db=, tgt=, overall=, db=, tgt=, overall=, db= ]	FindByFormula	3	[M+H]+	Esi+	(485.3028, 194219.12)(486.306, 71553.74)(487.3109, 14784.04)	446.34
(20S,24S)-Thornasterol B Esi+18.442	C28 H46 O4	484.296	18.442		2416256	2355252	1413366	12207	1	1	(20S,24S)-Thornasterol B [ C28 H46 O4, tgt=, overall=63.98, db=63.98, Lipid ID=LMST01031075, METLIN ID=84025, tgt=, overall=446.3396, db=446.3396, tgt=, overall=, db=, tgt=, overall=, db=, tgt=, overall=, db= ]	FindByFormula	4	[M+H]+	Esi+	(485.3027, 183359.78)(486.3062, 64958.99)	446.34
(20S,24S)-Thornasterol B Esi+15.699	C28 H46 O4	484.296	15.699		1097790	829242	1146676	1	1	1	(20S,24S)-Thornasterol B [ C28 H46 O4, tgt=, overall=64.55, db=64.55, Lipid ID=LMST01031075, METLIN ID=84025, tgt=, overall=446.3396, db=446.3396, tgt=, overall=, db=, tgt=, overall=, db=, tgt=, overall=, db= ]	FindByFormula	3	[M+H]+	Esi+	(485.3028, 45627.64)(486.3061, 15582.64)	446.34
(20S,24S)-Thornasterol B Esi+22.325998	C28 H46 O4	484.296	22.326		307483	306975	319009	1	1	1	(20S,24S)-Thornasterol B [ C28 H46 O4, tgt=, overall=65.90, db=65.90, Lipid ID=LMST01031075, METLIN ID=84025, tgt=, overall=446.3396, db=446.3396, tgt=, overall=, db=, tgt=, overall=, db=, tgt=, overall=, db= ]	FindByFormula	3	[M+H]+	Esi+	(485.3027, 38337.92)(486.3057, 11540.15)	446.34
Stoloniferone F	C28 H46 O5	500.29	13.097		909274	799646	715258	1	1	1	Stoloniferone F [ C28 H46 O5, tgt=, overall=62.97, db=62.97, Lipid ID=LMST01031092, METLIN ID=84042, tgt=, overall=462.3345, db=462.3345, tgt=, overall=, db=, tgt=, overall=, db=, tgt=, overall=, db= ]	FindByFormula	3	[M+H]+	Esi+	(501.2977, 42775.15)(502.3008, 15900.44)	462.334
Stoloniferone F Esi+14.644	C28 H46 O5	500.29	14.644		406449	447370	489009	1	1	16540	Stoloniferone F [ C28 H46 O5, tgt=, overall=61.05, db=61.05, Lipid ID=LMST01031092, METLIN ID=84042, tgt=, overall=462.3345, db=462.3345, tgt=, overall=, db=, tgt=, overall=, db=, tgt=, overall=, db= ]	FindByFormula	4	[M+H]+	Esi+	(501.2976, 20250.09)(502.3017, 8440.53)	462.334
PS(22:4(7Z,10Z,13Z,16Z)/0:0)	C28 H48 N O9 P	617.269	5.174		203335	126090	139825	1	1	1	PS(22:4(7Z,10Z,13Z,16Z)/0:0) [ C28 H48 N O9 P, tgt=, overall=53.19, db=53.19, Lipid ID=LMGP03050014, METLIN ID=78841, tgt=, overall=573.3067, db=573.3067, tgt=, overall=, db=, tgt=, overall=, db=, tgt=, overall=, db= ]	FindByFormula	3	[M+2H]+2	Esi+	(309.6412, 14071.41)(310.1442, 10435.44)	573.307
N-arachidonoyl tyrosine	C29 H41 N O4	467.304	4.426		188932	131889	308526	9800	1	1	N-arachidonoyl tyrosine [ C29 H41 N O4, tgt=, overall=26.53, db=26.53, Lipid ID=LMFA08020076, METLIN ID=46557, tgt=, overall=467.3036, db=467.3036, tgt=, overall=, db=, tgt=, overall=, db=, tgt=, overall=, db= ]	FindByFormula	4	[M+2H]+2	Esi+	(234.6594, 10913.66)(235.1661, 5642.78)	467.304
lokundjoside	C29 H44 O10	574.276	19.776		553108	548612	565761	1	1	39437	lokundjoside [ C29 H44 O10, tgt=, overall=75.26, db=75.26, Lipid ID=LMST01120014, KEGG ID=C08874, METLIN ID=57783, tgt=, overall=552.2934, db=552.2934, tgt=, overall=, db=, tgt=, overall=, db=, tgt=, overall=, db= ]	FindByFormula	4	[M+H]+	Esi+	(575.2837, 14980.1)(576.2866, 4136.76)	552.293
5alpha,8alpha-epidioxy-stigmasta-6,9(11),22E-trien-3beta-ol	C29 H44 O3	462.314	13.366		13886849	14939426	12019421	1	1	1	5alpha,8alpha-epidioxy-stigmasta-6,9(11),22E-trien-3beta-ol [ C29 H44 O3, tgt=, overall=86.13, db=86.13, Lipid ID=LMST01040174, METLIN ID=84110, tgt=, overall=440.3290, db=440.3290, tgt=, overall=, db=, tgt=, overall=, db=, tgt=, overall=, db= ]	FindByFormula	3	[2M+H]+ [M+H]+	Esi+	(463.3209, 764336.8)(464.3242, 248507.27)(465.3273, 47214.42)(466.3307, 7143.61)(925.6344, 18989.44)(926.6374, 13209.27)(927.64, 4019.61)	440.329
5alpha,8alpha-epidioxy-stigmasta-6,9(11),22E-trien-3beta-ol Esi+12.301	C29 H44 O3	462.314	12.301		10373361	12070190	10252827	1	1	1	5alpha,8alpha-epidioxy-stigmasta-6,9(11),22E-trien-3beta-ol [ C29 H44 O3, tgt=, overall=85.29, db=85.29, Lipid ID=LMST01040174, METLIN ID=84110, tgt=, overall=440.3290, db=440.3290, tgt=, overall=, db=, tgt=, overall=, db=, tgt=, overall=, db= ]	FindByFormula	3	[M+H]+	Esi+	(463.321, 829993.6)(464.3242, 277267.06)(465.3273, 51370.48)(466.3305, 7898.49)	440.329
5alpha,8alpha-epidioxy-stigmasta-6,9(11),22E-trien-3beta-ol Esi+12.967999	C29 H44 O3	462.313	12.968		3880952	4418679	3404475	1	1	1	5alpha,8alpha-epidioxy-stigmasta-6,9(11),22E-trien-3beta-ol [ C29 H44 O3, tgt=, overall=84.16, db=84.16, Lipid ID=LMST01040174, METLIN ID=84110, tgt=, overall=440.3290, db=440.3290, tgt=, overall=, db=, tgt=, overall=, db=, tgt=, overall=, db= ]	FindByFormula	3	[M+H]+	Esi+	(463.321, 471249.2)(464.3243, 160731.17)(465.3281, 28515.24)	440.329
5alpha,8alpha-epidioxy-stigmasta-6,9(11),22E-trien-3beta-ol Esi+10.161	C29 H44 O3	462.314	10.161		1943813	2335041	1432340	18822	1	1	5alpha,8alpha-epidioxy-stigmasta-6,9(11),22E-trien-3beta-ol [ C29 H44 O3, tgt=, overall=82.62, db=82.62, Lipid ID=LMST01040174, METLIN ID=84110, tgt=, overall=440.3290, db=440.3290, tgt=, overall=, db=, tgt=, overall=, db=, tgt=, overall=, db= ]	FindByFormula	4	[M+H]+	Esi+	(463.3209, 214896.84)(464.3244, 78578.2)(465.3276, 14597.36)	440.329
5alpha,8alpha-epidioxy-stigmasta-6,9(11),22E-trien-3beta-ol Esi+8.03	C29 H44 O3	462.314	8.03		2182102	2686686	2840886	13231	8056	1	5alpha,8alpha-epidioxy-stigmasta-6,9(11),22E-trien-3beta-ol [ C29 H44 O3, tgt=, overall=85.89, db=85.89, Lipid ID=LMST01040174, METLIN ID=84110, tgt=, overall=440.3290, db=440.3290, tgt=, overall=, db=, tgt=, overall=, db=, tgt=, overall=, db= ]	FindByFormula	5	[M+H]+	Esi+	(463.3209, 114449.62)(464.324, 38630.5)(465.3274, 7023.56)	440.329
5alpha,8alpha-epidioxy-stigmasta-6,9(11),22E-trien-3beta-ol Esi+7.709	C29 H44 O3	462.313	7.709		1187629	1399928	1507596	29946	1	1	5alpha,8alpha-epidioxy-stigmasta-6,9(11),22E-trien-3beta-ol [ C29 H44 O3, tgt=, overall=86.91, db=86.91, Lipid ID=LMST01040174, METLIN ID=84110, tgt=, overall=440.3290, db=440.3290, tgt=, overall=, db=, tgt=, overall=, db=, tgt=, overall=, db= ]	FindByFormula	4	[M+H]+	Esi+	(463.3208, 63150.5)(464.3239, 21162.7)(465.3271, 4013.39)	440.329
5alpha,8alpha-epidioxy-stigmasta-6,9(11),22E-trien-3beta-ol Esi+6.715	C29 H44 O3	462.314	6.715		1437076	1185068	1192060	1	1	1	5alpha,8alpha-epidioxy-stigmasta-6,9(11),22E-trien-3beta-ol [ C29 H44 O3, tgt=, overall=87.41, db=87.41, Lipid ID=LMST01040174, METLIN ID=84110, tgt=, overall=440.3290, db=440.3290, tgt=, overall=, db=, tgt=, overall=, db=, tgt=, overall=, db= ]	FindByFormula	3	[M+H]+	Esi+	(463.3207, 64024.95)(464.3239, 21573.81)(465.3266, 4485.2)	440.329
PA(12:0/15:1(9Z))	C30 H57 O8 P	598.362	1.375		178860	377797	466043	42997	50883	1	PA(12:0/15:1(9Z)) [ C30 H57 O8 P, tgt=, overall=73.60, db=73.60, Lipid ID=LMGP10010046, METLIN ID=81212, tgt=, overall=576.3791, db=576.3791, tgt=, overall=, db=, tgt=, overall=, db=, tgt=, overall=, db= ]	FindByFormula	5	[M+H]+	Esi+	(599.3687, 24514.66)(600.3721, 9182.16)	576.379
1?-hydroxy-22-[3-(1-hydroxy-1-methylethyl)phenyl]-23,24,25,26,27-pentanorvitamin D3 / 1?-hydroxy-22-[3-(1-hydroxy-1-methylethyl)phenyl]-23,24,25,26,27-pentanorcholecalciferol	C31 H44 O3	486.311	17.358		1131000	1166370	1285823	1	34229	45190	1?-hydroxy-22-[3-(1-hydroxy-1-methylethyl)phenyl]-23,24,25,26,27-pentanorvitamin D3 / 1?-hydroxy-22-[3-(1-hydroxy-1-methylethyl)phenyl]-23,24,25,26,27-pentanorcholecalciferol [ C31 H44 O3, tgt=, overall=98.94, db=98.94, Lipid ID=LMST03020479, METLIN ID=42408, tgt=, overall=464.3290, db=464.3290, tgt=, overall=, db=, tgt=, overall=, db=, tgt=, overall=, db= ]	FindByFormula	5	[M+H]+	Esi+	(487.3187, 63043.06)(488.3221, 22512.76)(489.3254, 4160.56)	464.329
1?-hydroxy-22-[3-(1-hydroxy-1-methylethyl)phenyl]-23,24,25,26,27-pentanorvitamin D3 / 1?-hydroxy-22-[3-(1-hydroxy-1-methylethyl)phenyl]-23,24,25,26,27-pentanorcholecalciferol Esi+18.682	C31 H44 O3	486.311	18.682		395526	464682	609937	1	1	1	1?-hydroxy-22-[3-(1-hydroxy-1-methylethyl)phenyl]-23,24,25,26,27-pentanorvitamin D3 / 1?-hydroxy-22-[3-(1-hydroxy-1-methylethyl)phenyl]-23,24,25,26,27-pentanorcholecalciferol [ C31 H44 O3, tgt=, overall=77.93, db=77.93, Lipid ID=LMST03020479, METLIN ID=42408, tgt=, overall=464.3290, db=464.3290, tgt=, overall=, db=, tgt=, overall=, db=, tgt=, overall=, db= ]	FindByFormula	3	[M+H]+	Esi+	(487.3176, 22415.83)(488.3213, 7731.41)	464.329
EB 1213	C31 H44 O4	502.306	12.306		17603004	21960908	20046212	1	1	96816	EB 1213 [ C31 H44 O4, tgt=, overall=99.20, db=99.20, Lipid ID=LMST03020682, METLIN ID=42608, tgt=, overall=480.3240, db=480.3240, tgt=, overall=, db=, tgt=, overall=, db=, tgt=, overall=, db= ]	FindByFormula	4	[M+H]+	Esi+	(503.3136, 1318402.4)(504.3168, 427182.2)(505.3199, 86342.76)(506.323, 11841.56)	480.324
EB 1213 Esi+12.979	C31 H44 O4	502.306	12.979		28722008	10879698	10678330	1	1	1	EB 1213 [ C31 H44 O4, tgt=, overall=99.04, db=99.04, Lipid ID=LMST03020682, METLIN ID=42608, tgt=, overall=480.3240, db=480.3240, tgt=, overall=, db=, tgt=, overall=, db=, tgt=, overall=, db= ]	FindByFormula	3	[M+H]+	Esi+	(503.3138, 1036416.8)(504.3171, 341954.94)(505.3201, 66659.61)(506.3233, 9867.99)	480.324
EB 1213 Esi+11.816	C31 H44 O4	502.307	11.816		6122125	6404731	7227960	1	1	46586	EB 1213 [ C31 H44 O4, tgt=, overall=99.25, db=99.25, Lipid ID=LMST03020682, METLIN ID=42608, tgt=, overall=480.3240, db=480.3240, tgt=, overall=, db=, tgt=, overall=, db=, tgt=, overall=, db= ]	FindByFormula	4	[M+H]+	Esi+	(503.3135, 623829.56)(504.3168, 202287.14)(505.3205, 39976.26)(506.3256, 6088.2)	480.324
EB 1213 Esi+9.148	C31 H44 O4	502.306	9.148		6765381	7779015	8246294	1	1	1	EB 1213 [ C31 H44 O4, tgt=, overall=99.26, db=99.26, Lipid ID=LMST03020682, METLIN ID=42608, tgt=, overall=480.3240, db=480.3240, tgt=, overall=, db=, tgt=, overall=, db=, tgt=, overall=, db= ]	FindByFormula	3	[M+H]+	Esi+	(503.3132, 138416.64)(504.3165, 49654.85)(505.3196, 9571.61)	480.324
EB 1213 Esi+15.18	C31 H44 O4	502.307	15.18		2852465	3142764	4125417	1	1	1	EB 1213 [ C31 H44 O4, tgt=, overall=99.27, db=99.27, Lipid ID=LMST03020682, METLIN ID=42608, tgt=, overall=480.3240, db=480.3240, tgt=, overall=, db=, tgt=, overall=, db=, tgt=, overall=, db= ]	FindByFormula	3	[M+H]+	Esi+	(503.3135, 421655.62)(504.3168, 149137.33)(505.3203, 28725.36)	480.324
EB 1213 Esi+14.798999	C31 H44 O4	502.306	14.799		1564737	2041916	2224848	1	19195	33129	EB 1213 [ C31 H44 O4, tgt=, overall=99.16, db=99.16, Lipid ID=LMST03020682, METLIN ID=42608, tgt=, overall=480.3240, db=480.3240, tgt=, overall=, db=, tgt=, overall=, db=, tgt=, overall=, db= ]	FindByFormula	5	[M+H]+	Esi+	(503.3135, 238259.7)(504.3171, 84077.25)(505.3201, 15280.01)	480.324
EB 1213 Esi+14.55	C31 H44 O4	502.307	14.55		1510262	1689745	2096122	1	14410	37225	EB 1213 [ C31 H44 O4, tgt=, overall=99.22, db=99.22, Lipid ID=LMST03020682, METLIN ID=42608, tgt=, overall=480.3240, db=480.3240, tgt=, overall=, db=, tgt=, overall=, db=, tgt=, overall=, db= ]	FindByFormula	5	[M+H]+	Esi+	(503.3134, 240557.5)(504.3168, 85881.19)(505.3199, 17424.26)	480.324
EB 1213 Esi+11.54	C31 H44 O4	480.324	11.54		898905	7011620	6065947	8272	1	26656	EB 1213 [ C31 H44 O4, tgt=, overall=98.97, db=98.97, Lipid ID=LMST03020682, METLIN ID=42608, tgt=, overall=480.3240, db=480.3240, tgt=, overall=, db=, tgt=, overall=, db=, tgt=, overall=, db= ]	FindByFormula	5	[M+H]+ [M+Na]+	Esi+	(503.3136, 718458.5)(504.3168, 230735.9)(505.3204, 46084.8)(481.3315, 26925.34)(482.3351, 10086.14)	480.324
EB 1213 Esi+13.395	C31 H44 O4	480.325	13.395		31936102	34420940	36113252	1	1	1	EB 1213 [ C31 H44 O4, tgt=, overall=94.49, db=94.49, Lipid ID=LMST03020682, METLIN ID=42608, tgt=, overall=480.3240, db=480.3240, tgt=, overall=, db=, tgt=, overall=, db=, tgt=, overall=, db= ]	FindByFormula	3	[2M+Na]+ [M+H]+	Esi+	(983.6379, 1240277.0)(984.6413, 803436.2)(985.6443, 262699.4)(481.332, 4795.41)(482.3356, 2248.44)(483.342, 480.11)	480.324
EB 1213 Esi+11.152	C31 H44 O4	518.28	11.152		1628158	1700334	1646896	1	1	1	EB 1213 [ C31 H44 O4, tgt=, overall=95.57, db=95.57, Lipid ID=LMST03020682, METLIN ID=42608, tgt=, overall=480.3240, db=480.3240, tgt=, overall=, db=, tgt=, overall=, db=, tgt=, overall=, db= ]	FindByFormula	3	[M+H]+	Esi+	(519.2869, 89840.91)(520.2907, 27791.2)(521.29, 9279.48)	480.324
EB 1213 Esi+12.979 :1	C31 H44 O4	518.28	12.979		1188402	1105771	1161642	1	1	1	EB 1213 [ C31 H44 O4, tgt=, overall=64.77, db=64.77, Lipid ID=LMST03020682, METLIN ID=42608, tgt=, overall=480.3240, db=480.3240, tgt=, overall=, db=, tgt=, overall=, db=, tgt=, overall=, db= ]	FindByFormula	3	[M+H]+	Esi+	(519.287, 72460.55)(520.2908, 24483.17)	480.324
EB 1213 Esi+12.600001	C31 H44 O4	480.324	12.6		473417	451713	366172	1	1	1	EB 1213 [ C31 H44 O4, tgt=, overall=77.63, db=77.63, Lipid ID=LMST03020682, METLIN ID=42608, tgt=, overall=480.3240, db=480.3240, tgt=, overall=, db=, tgt=, overall=, db=, tgt=, overall=, db= ]	FindByFormula	3	[M+H]+	Esi+	(481.3311, 43960.64)(482.3344, 15572.35)	480.324
EB 1213 Esi+10.183	C31 H44 O4	518.28	10.183		1480760	265209	454108	1	1	17367	EB 1213 [ C31 H44 O4, tgt=, overall=90.67, db=90.67, Lipid ID=LMST03020682, METLIN ID=42608, tgt=, overall=480.3240, db=480.3240, tgt=, overall=, db=, tgt=, overall=, db=, tgt=, overall=, db= ]	FindByFormula	4	[M+H]+	Esi+	(519.2871, 36374.25)(520.2902, 13511.24)(521.2896, 3257.35)	480.324
EB 1213 Esi+15.897	C31 H44 O4	518.282	15.897		1986464	2086054	2136428	1	1	1	EB 1213 [ C31 H44 O4, tgt=, overall=95.34, db=95.34, Lipid ID=LMST03020682, METLIN ID=42608, tgt=, overall=480.3240, db=480.3240, tgt=, overall=, db=, tgt=, overall=, db=, tgt=, overall=, db= ]	FindByFormula	3	[M+H]+	Esi+	(519.2874, 68642.52)(520.2905, 23326.82)(521.2899, 7133.5)	480.324
EB 1213 Esi+11.152 :1	C31 H44 O4	480.324	11.152		698720	928486	854279	1	1	1	EB 1213 [ C31 H44 O4, tgt=, overall=78.79, db=78.79, Lipid ID=LMST03020682, METLIN ID=42608, tgt=, overall=480.3240, db=480.3240, tgt=, overall=, db=, tgt=, overall=, db=, tgt=, overall=, db= ]	FindByFormula	3	[M+H]+	Esi+	(481.3314, 76950.92)(482.3349, 25475.54)	480.324
DG(14:0/0:0/14:0) (d5)	C31 H55 D5 O5	555.436	11.46		240220	144408	172336	184867	271385	1	DG(14:0/0:0/14:0) (d5) [ C31 H55 D5 O5, tgt=, overall=44.09, db=44.09, Lipid ID=LMGL02010309, CAS ID=, METLIN ID=4684, tgt=, overall=517.4755, db=517.4755, tgt=, overall=, db=, tgt=, overall=, db=, tgt=, overall=, db= ]	FindByFormula	17	[M+H]+	Esi+	(556.4424, 11410.29)(557.4454, 2920.78)	517.476
Pubescenol	C32 H40 O10	584.26	1.708		704492	729511	833972	1	1	1	Pubescenol [ C32 H40 O10, tgt=, overall=67.78, db=67.78, Lipid ID=LMPR0104300001, METLIN ID=53677, tgt=, overall=584.2621, db=584.2621, tgt=, overall=, db=, tgt=, overall=, db=, tgt=, overall=, db= ]	FindByFormula	3	[M+H]+	Esi+	(585.2672, 48371.95)(586.2707, 16293.06)	584.262
Pubescenol Esi+1.301	C32 H40 O10	584.26	1.301		747271	534846	616455	1	1	16653	Pubescenol [ C32 H40 O10, tgt=, overall=69.05, db=69.05, Lipid ID=LMPR0104300001, METLIN ID=53677, tgt=, overall=584.2621, db=584.2621, tgt=, overall=, db=, tgt=, overall=, db=, tgt=, overall=, db= ]	FindByFormula	4	[M+H]+	Esi+	(585.2674, 42000.14)(586.271, 14271.29)	584.262
(3a,5b,7a,12a)-24-[(carboxymethyl)amino]-1,12-dihydroxy-24-oxocholan-3-yl-b-D-Glucopyranosiduronic acid	C32 H51 N O12	663.326	3.273		1554636	1738389	1813889	1	1	1	(3a,5b,7a,12a)-24-[(carboxymethyl)amino]-1,12-dihydroxy-24-oxocholan-3-yl-b-D-Glucopyranosiduronic acid [ C32 H51 N O12, tgt=, overall=86.33, db=86.33, Lipid ID=LMST05010029, METLIN ID=57947, tgt=, overall=641.3411, db=641.3411, tgt=, overall=, db=, tgt=, overall=, db=, tgt=, overall=, db= ]	FindByFormula	3	[M+H]+	Esi+	(664.3334, 199741.11)(665.3366, 77046.09)(666.3386, 19998.54)	641.341
Butyl 3'-O-butanoyl-4,6,4'-tri-O-(2-methylpropanoyl)-neohesperidoside	C32 H54 O14	662.349	5.055		1214582	1219109	1261785	1	1	1	Butyl 3'-O-butanoyl-4,6,4'-tri-O-(2-methylpropanoyl)-neohesperidoside [ C32 H54 O14, tgt=, overall=93.55, db=93.55, Lipid ID=LMSL05000006, METLIN ID=102930, tgt=, overall=662.3514, db=662.3514, tgt=, overall=, db=, tgt=, overall=, db=, tgt=, overall=, db= ]	FindByFormula	3	[M+H]+	Esi+	(663.3567, 60601.63)(664.3602, 22575.41)(665.3626, 6120.88)	662.351
Rha-C12-C14	C32 H60 O9	588.421	15.682		324204	308491	324614	1	81786	1	Rha-C12-C14 [ C32 H60 O9, tgt=, overall=63.89, db=63.89, tgt=, overall=588.4237, db=588.4237, tgt=, overall=, db=, tgt=, overall=, db=, tgt=, overall=, db= ]	FindByFormula	8	[M+H]+	Esi+	(589.4283, 14157.33)(590.4316, 4193.51)	588.424
Pelargonidin 3-gentiotrioside	C33 H41 O20	757.214	25.304		267191	274921	348955	1	1	32226	Pelargonidin 3-gentiotrioside [ C33 H41 O20, tgt=, overall=30.85, db=30.85, Lipid ID=LMPK12010022, METLIN ID=46789, tgt=, overall=757.2191, db=757.2191, tgt=, overall=, db=, tgt=, overall=, db=, tgt=, overall=, db= ]	FindByFormula	15	[M+H]+	Esi+	(758.2222, 13039.87)(759.2226, 8887.2)	757.219
1?,25-dihydroxy-26,27-dipropylvitamin D3 / 1?,25-dihydroxy-26,27-dipropylcholecalciferol	C33 H56 O3	538.378	15.902		317874	338708	322342	1	1	1	1?,25-dihydroxy-26,27-dipropylvitamin D3 / 1?,25-dihydroxy-26,27-dipropylcholecalciferol [ C33 H56 O3, tgt=, overall=56.37, db=56.37, Lipid ID=LMST03020531, METLIN ID=42459, tgt=, overall=500.4229, db=500.4229, tgt=, overall=, db=, tgt=, overall=, db=, tgt=, overall=, db= ]	FindByFormula	3	[M+H]+	Esi+	(539.3848, 7881.43)(540.3868, 3095.55)	500.423
1?,25-dihydroxy-26,27-dipropylvitamin D3 / 1?,25-dihydroxy-26,27-dipropylcholecalciferol Esi+12.31	C33 H56 O3	538.377	12.31		144861	156485	141503	1	1	1	1?,25-dihydroxy-26,27-dipropylvitamin D3 / 1?,25-dihydroxy-26,27-dipropylcholecalciferol [ C33 H56 O3, tgt=, overall=49.55, db=49.55, Lipid ID=LMST03020531, METLIN ID=42459, tgt=, overall=500.4229, db=500.4229, tgt=, overall=, db=, tgt=, overall=, db=, tgt=, overall=, db= ]	FindByFormula	3	[M+H]+	Esi+	(539.3843, 10568.49)(540.3857, 4383.73)	500.423
DG(12:0/19:0/0:0)[iso2]	C34 H66 O5	554.492	25.519		290555	315155	332996	1	1	1	DG(12:0/19:0/0:0)[iso2] [ C34 H66 O5, tgt=, overall=73.23, db=73.23, Lipid ID=LMGL02010339, METLIN ID=98357, tgt=, overall=554.4910, db=554.4910, tgt=, overall=, db=, tgt=, overall=, db=, tgt=, overall=, db= ]	FindByFormula	3	[M+H]+	Esi+	(555.4989, 12108.75)(556.5015, 4845.57)	554.491
Prorepensin	C35 H44 O5	582.273	8.03		489899	781704	737431	1	1	1	Prorepensin [ C35 H44 O5, tgt=, overall=52.85, db=52.85, Lipid ID=LMPK12120107, METLIN ID=51912, tgt=, overall=544.3189, db=544.3189, tgt=, overall=, db=, tgt=, overall=, db=, tgt=, overall=, db= ]	FindByFormula	3	[M+H]+	Esi+	(583.2794, 40317.84)(584.2829, 14110.29)	544.319
Prorepensin Esi+6.715	C35 H44 O5	582.273	6.715		428009	385465	399198	1	1	1	Prorepensin [ C35 H44 O5, tgt=, overall=53.81, db=53.81, Lipid ID=LMPK12120107, METLIN ID=51912, tgt=, overall=544.3189, db=544.3189, tgt=, overall=, db=, tgt=, overall=, db=, tgt=, overall=, db= ]	FindByFormula	3	[M+H]+	Esi+	(583.2797, 17814.74)(584.2833, 7339.42)	544.319
Prorepensin Esi+7.7030005	C35 H44 O5	582.272	7.703		227340	202711	202453	1	1	1	Prorepensin [ C35 H44 O5, tgt=, overall=54.49, db=54.49, Lipid ID=LMPK12120107, METLIN ID=51912, tgt=, overall=544.3189, db=544.3189, tgt=, overall=, db=, tgt=, overall=, db=, tgt=, overall=, db= ]	FindByFormula	3	[M+H]+	Esi+	(583.2797, 15583.72)(584.2828, 5035.82)	544.319
4'-Apo-3,4-didehydrolycopene/ (4-Apo-3',4'-didehydrolycopene)	C35 H46	504.321	11.161		796809	171492	1020798	28943	38808	1	4'-Apo-3,4-didehydrolycopene/ (4-Apo-3',4'-didehydrolycopene) [ C35 H46, tgt=, overall=45.03, db=45.03, Lipid ID=LMPR01070189, METLIN ID=41440, tgt=, overall=466.3600, db=466.3600, tgt=, overall=, db=, tgt=, overall=, db=, tgt=, overall=, db= ]	FindByFormula	5	[M+H]+	Esi+	(505.3202, 61815.53)(506.3241, 9804.15)	466.36
PE-NMe2(O-14:0/O-14:0)	C35 H74 N O6 P	657.503	13.714		502963	543689	615233	1	153075	1	PE-NMe2(O-14:0/O-14:0) [ C35 H74 N O6 P, tgt=, overall=53.04, db=53.04, Lipid ID=LMGP02040008, METLIN ID=40768, tgt=, overall=635.5254, db=635.5254, tgt=, overall=, db=, tgt=, overall=, db=, tgt=, overall=, db= ]	FindByFormula	6	[M+H]+	Esi+	(658.5102, 22121.67)(659.5138, 8083.4)	635.525
OH-Diaponeurosporene glucoside ester	C36 H54 O6	620.344	1.979		599152	717135	832668	1	1	1	OH-Diaponeurosporene glucoside ester [ C36 H54 O6, tgt=, overall=61.41, db=61.41, Lipid ID=LMPR01070224, METLIN ID=41474, tgt=, overall=582.3920, db=582.3920, tgt=, overall=, db=, tgt=, overall=, db=, tgt=, overall=, db= ]	FindByFormula	3	[M+H]+	Esi+	(621.351, 42197.86)(622.3545, 15273.01)(623.3652, 3068.08)	582.392
Peridinin	C39 H50 O7	630.351	1.226		1565019	1567726	580708	1	6915	1	Peridinin [ C39 H50 O7, tgt=, overall=51.57, db=51.57, Lipid ID=LMPR01070007, METLIN ID=41280, tgt=, overall=630.3557, db=630.3557, tgt=, overall=, db=, tgt=, overall=, db=, tgt=, overall=, db= ]	FindByFormula	4	[M+H]+ [M+Na]+	Esi+	(653.3406, 8975.44)(654.3442, 4130.39)(631.3588, 13828.72)(632.3622, 5408.84)	630.356
PA(15:0/22:6(4Z,7Z,10Z,13Z,16Z,19Z))	C40 H67 O8 P	728.44	20.575		346781	315571	282174	1	1	1	PA(15:0/22:6(4Z,7Z,10Z,13Z,16Z,19Z)) [ C40 H67 O8 P, tgt=, overall=56.51, db=56.51, Lipid ID=LMGP10010158, METLIN ID=81324, tgt=, overall=706.4574, db=706.4574, tgt=, overall=, db=, tgt=, overall=, db=, tgt=, overall=, db= ]	FindByFormula	3	[M+H]+	Esi+	(729.4476, 7413.86)(730.4468, 4242.12)	706.457
Rha-Rha-C14-C14	C40 H74 O13	762.51	27.874		817666	991002	854559	1	2341904	1110439	Rha-Rha-C14-C14 [ C40 H74 O13, tgt=, overall=87.05, db=87.05, tgt=, overall=762.5129, db=762.5129, tgt=, overall=, db=, tgt=, overall=, db=, tgt=, overall=, db= ]	FindByFormula	17	[M+H]+	Esi+	(763.5178, 35602.66)(764.521, 18306.82)(765.5247, 4852.69)	762.513
PI(12:0/20:5(5Z,8Z,11Z,14Z,17Z))	C41 H69 O13 P	822.432	3.384		1335608	1525921	1751122	1	1	1	PI(12:0/20:5(5Z,8Z,11Z,14Z,17Z)) [ C41 H69 O13 P, tgt=, overall=57.25, db=57.25, Lipid ID=LMGP06010031, METLIN ID=80053, tgt=, overall=800.4476, db=800.4476, tgt=, overall=, db=, tgt=, overall=, db=, tgt=, overall=, db= ]	FindByFormula	3	[M+H]+	Esi+	(823.4394, 203308.81)(824.4426, 106784.59)	800.448
PI(12:0/20:4(5Z,8Z,11Z,14Z))	C41 H71 O13 P	824.446	3.494		672529	775162	842985	1	1	1	PI(12:0/20:4(5Z,8Z,11Z,14Z)) [ C41 H71 O13 P, tgt=, overall=66.58, db=66.58, Lipid ID=LMGP06010030, METLIN ID=80052, tgt=, overall=802.4632, db=802.4632, tgt=, overall=, db=, tgt=, overall=, db=, tgt=, overall=, db= ]	FindByFormula	3	[M+H]+	Esi+	(825.4527, 40166.66)(826.4576, 16942.87)	802.463
PI(14:1(9Z)/20:5(5Z,8Z,11Z,14Z,17Z))	C43 H71 O13 P	826.463	2.713		9810494	10326595	11022966	1	1	1	PI(14:1(9Z)/20:5(5Z,8Z,11Z,14Z,17Z)) [ C43 H71 O13 P, tgt=, overall=98.19, db=98.19, Lipid ID=LMGP06010100, METLIN ID=80122, tgt=, overall=826.4632, db=826.4632, tgt=, overall=, db=, tgt=, overall=, db=, tgt=, overall=, db= ]	FindByFormula	3	[M+H]+	Esi+	(827.4708, 885323.9)(828.4741, 453801.12)(829.4772, 116387.5)(830.4796, 22812.67)	826.463
PI(14:1(9Z)/20:5(5Z,8Z,11Z,14Z,17Z)) Esi+1.979	C43 H71 O13 P	826.464	1.979		1338048	1586847	1585222	1	1	1	PI(14:1(9Z)/20:5(5Z,8Z,11Z,14Z,17Z)) [ C43 H71 O13 P, tgt=, overall=97.38, db=97.38, Lipid ID=LMGP06010100, METLIN ID=80122, tgt=, overall=826.4632, db=826.4632, tgt=, overall=, db=, tgt=, overall=, db=, tgt=, overall=, db= ]	FindByFormula	3	[M+H]+	Esi+	(827.4704, 97306.91)(828.4743, 47950.29)(829.4775, 13673.17)	826.463
PI(14:1(9Z)/20:5(5Z,8Z,11Z,14Z,17Z)) Esi+2.459	C43 H71 O13 P	826.464	2.459		300478	353868	325356	1	1	1	PI(14:1(9Z)/20:5(5Z,8Z,11Z,14Z,17Z)) [ C43 H71 O13 P, tgt=, overall=62.58, db=62.58, Lipid ID=LMGP06010100, METLIN ID=80122, tgt=, overall=826.4632, db=826.4632, tgt=, overall=, db=, tgt=, overall=, db=, tgt=, overall=, db= ]	FindByFormula	3	[M+H]+	Esi+	(827.4705, 36363.79)(828.4741, 20572.26)	826.463
PI(14:1(9Z)/20:5(5Z,8Z,11Z,14Z,17Z)) Esi+3.4940002	C43 H71 O13 P	826.463	3.494		876384	999050	172623	1	1	1	PI(14:1(9Z)/20:5(5Z,8Z,11Z,14Z,17Z)) [ C43 H71 O13 P, tgt=, overall=64.76, db=64.76, Lipid ID=LMGP06010100, METLIN ID=80122, tgt=, overall=826.4632, db=826.4632, tgt=, overall=, db=, tgt=, overall=, db=, tgt=, overall=, db= ]	FindByFormula	3	[M+H]+	Esi+	(827.4706, 147965.05)(828.474, 74861.23)	826.463
PI(17:0/20:4(5Z,8Z,11Z,14Z))	C46 H81 O13 P	872.548	23.222		2511831	2638519	2679646	1	1	1	PI(17:0/20:4(5Z,8Z,11Z,14Z)) [ C46 H81 O13 P, tgt=, overall=70.32, db=70.32, Lipid ID=LMGP06010004, CAS ID=1052696-51-1, METLIN ID=40887, tgt=, overall=872.5415, db=872.5415, tgt=, overall=, db=, tgt=, overall=, db=, tgt=, overall=, db= ]	FindByFormula	3	[M+H]+	Esi+	(873.555, 96248.83)(874.5582, 45429.22)(875.5614, 11418.73)	872.542
PS(18:0/22:1(11Z))	C46 H88 N O10 P	867.592	23.222		1374288	1342662	1382758	1	1	1	PS(18:0/22:1(11Z)) [ C46 H88 N O10 P, tgt=, overall=81.17, db=81.17, Lipid ID=LMGP03010320, METLIN ID=77984, tgt=, overall=845.6146, db=845.6146, tgt=, overall=, db=, tgt=, overall=, db=, tgt=, overall=, db= ]	FindByFormula	3	[M+H]+	Esi+	(868.5995, 28296.51)(869.6031, 12831.84)(870.6059, 3933.17)	845.615
PG(19:0/22:6(4Z,7Z,10Z,13Z,16Z,19Z))	C47 H81 O10 P	858.532	22.298		202062	191032	211026	1	1	1	PG(19:0/22:6(4Z,7Z,10Z,13Z,16Z,19Z)) [ C47 H81 O10 P, tgt=, overall=22.13, db=22.13, Lipid ID=LMGP04010479, METLIN ID=79304, tgt=, overall=836.5567, db=836.5567, tgt=, overall=, db=, tgt=, overall=, db=, tgt=, overall=, db= ]	FindByFormula	3	[M+H]+	Esi+	(859.5398, 13922.45)(860.5816, 111.57)	836.557
PI(16:0/22:5(4Z,7Z,10Z,13Z,16Z))	C47 H81 O13 P	884.548	23.293		530716	387554	481583	1	1	1	PI(16:0/22:5(4Z,7Z,10Z,13Z,16Z)) [ C47 H81 O13 P, tgt=, overall=40.95, db=40.95, KEGG ID=C00626, METLIN ID=61180, HMP ID=HMDB09795, tgt=, overall=884.5415, db=884.5415, tgt=, overall=, db=, tgt=, overall=, db=, tgt=, overall=, db= ]	FindByFormula	3	[M+H]+	Esi+	(885.5546, 19439.42)(886.558, 8916.88)	884.542
PI(16:0/22:4(10Z,13Z,16Z,19Z))	C47 H83 O13 P	886.563	24.151		3643754	3346603	3411310	1	1	1	PI(16:0/22:4(10Z,13Z,16Z,19Z)) [ C47 H83 O13 P, tgt=, overall=73.26, db=73.26, KEGG ID=C00626, METLIN ID=61178, HMP ID=HMDB09793, tgt=, overall=886.5571, db=886.5571, tgt=, overall=, db=, tgt=, overall=, db=, tgt=, overall=, db= ]	FindByFormula	3	[M+H]+	Esi+	(887.5705, 132190.64)(888.5739, 64161.67)(889.5766, 17149.76)(890.5799, 3729.18)	886.557
PI(16:0/22:4(10Z,13Z,16Z,19Z)) Esi+24.51	C47 H83 O13 P	886.563	24.51		2437863	2482909	2322728	1	1	1	PI(16:0/22:4(10Z,13Z,16Z,19Z)) [ C47 H83 O13 P, tgt=, overall=70.98, db=70.98, KEGG ID=C00626, METLIN ID=61178, HMP ID=HMDB09793, tgt=, overall=886.5571, db=886.5571, tgt=, overall=, db=, tgt=, overall=, db=, tgt=, overall=, db= ]	FindByFormula	3	[M+H]+	Esi+	(887.5707, 127423.86)(888.5738, 60083.61)(889.577, 17369.72)	886.557
PI(16:0/22:4(10Z,13Z,16Z,19Z)) Esi+24.741999	C47 H83 O13 P	886.563	24.742		1609343	1609920	1707857	1	1	1	PI(16:0/22:4(10Z,13Z,16Z,19Z)) [ C47 H83 O13 P, tgt=, overall=71.78, db=71.78, KEGG ID=C00626, METLIN ID=61178, HMP ID=HMDB09793, tgt=, overall=886.5571, db=886.5571, tgt=, overall=, db=, tgt=, overall=, db=, tgt=, overall=, db= ]	FindByFormula	3	[M+H]+	Esi+	(887.5704, 84791.79)(888.5737, 39634.19)(889.5768, 10721.14)	886.557
PG(19:0/22:4(7Z,10Z,13Z,16Z))	C47 H85 O10 P	878.544	27.857		2012800	2048227	2079103	1	3741594	1938713	PG(19:0/22:4(7Z,10Z,13Z,16Z)) [ C47 H85 O10 P, tgt=, overall=85.03, db=85.03, Lipid ID=LMGP04010478, METLIN ID=79303, tgt=, overall=840.5880, db=840.5880, tgt=, overall=, db=, tgt=, overall=, db=, tgt=, overall=, db= ]	FindByFormula	17	[M+H]+	Esi+	(879.5512, 55811.36)(880.5547, 28725.61)(881.5577, 7935.63)	840.588
PS(19:0/22:1(11Z))	C47 H90 N O10 P	881.608	24.151		3559486	1566500	1515697	1	1	1	PS(19:0/22:1(11Z)) [ C47 H90 N O10 P, tgt=, overall=80.56, db=80.56, Lipid ID=LMGP03010476, METLIN ID=78140, tgt=, overall=859.6302, db=859.6302, tgt=, overall=, db=, tgt=, overall=, db=, tgt=, overall=, db= ]	FindByFormula	3	[M+H]+	Esi+	(882.6149, 60045.3)(883.6185, 28712.92)(884.6213, 7871.55)	859.63
PS(19:0/22:1(11Z)) Esi+24.501	C47 H90 N O10 P	881.608	24.501		3507329	1127844	1120423	1	1	1	PS(19:0/22:1(11Z)) [ C47 H90 N O10 P, tgt=, overall=82.12, db=82.12, Lipid ID=LMGP03010476, METLIN ID=78140, tgt=, overall=859.6302, db=859.6302, tgt=, overall=, db=, tgt=, overall=, db=, tgt=, overall=, db= ]	FindByFormula	3	[M+H]+	Esi+	(882.6153, 48622.5)(883.6186, 22932.39)(884.6214, 6603.75)	859.63
PS(19:0/22:1(11Z)) Esi+24.741999	C47 H90 N O10 P	881.608	24.742		745094	762851	746563	1	1	1	PS(19:0/22:1(11Z)) [ C47 H90 N O10 P, tgt=, overall=48.57, db=48.57, Lipid ID=LMGP03010476, METLIN ID=78140, tgt=, overall=859.6302, db=859.6302, tgt=, overall=, db=, tgt=, overall=, db=, tgt=, overall=, db= ]	FindByFormula	3	[M+H]+	Esi+	(882.6151, 33372.91)(883.6181, 16013.03)	859.63
PI(17:1(9Z)/22:4(7Z,10Z,13Z,16Z))	C48 H83 O13 P	898.563	24.143		1661274	1641233	1581130	1	1	1	PI(17:1(9Z)/22:4(7Z,10Z,13Z,16Z)) [ C48 H83 O13 P, tgt=, overall=69.24, db=69.24, Lipid ID=LMGP06010244, METLIN ID=80266, tgt=, overall=898.5571, db=898.5571, tgt=, overall=, db=, tgt=, overall=, db=, tgt=, overall=, db= ]	FindByFormula	3	[M+H]+	Esi+	(899.5707, 69399.23)(900.5741, 33957.59)(901.5777, 8389.06)	898.557
PI(17:0/22:4(7Z,10Z,13Z,16Z))	C48 H85 O13 P	900.579	25.519		13637671	13726098	13038938	1	1	1	PI(17:0/22:4(7Z,10Z,13Z,16Z)) [ C48 H85 O13 P, tgt=, overall=70.76, db=70.76, Lipid ID=LMGP06010215, METLIN ID=80237, tgt=, overall=900.5728, db=900.5728, tgt=, overall=, db=, tgt=, overall=, db=, tgt=, overall=, db= ]	FindByFormula	3	[M+H]+	Esi+	(901.5864, 783314.1)(902.5898, 364056.88)(903.5928, 107348.69)(904.5956, 21898.38)	900.573
PG(O-20:0/22:6(4Z,7Z,10Z,13Z,16Z,19Z))	C48 H85 O9 P	836.59	15.423		2169195	2255420	2224760	1	1	1	PG(O-20:0/22:6(4Z,7Z,10Z,13Z,16Z,19Z)) [ C48 H85 O9 P, tgt=, overall=85.99, db=85.99, Lipid ID=LMGP04020093, METLIN ID=79904, tgt=, overall=836.5931, db=836.5931, tgt=, overall=, db=, tgt=, overall=, db=, tgt=, overall=, db= ]	FindByFormula	8	[M+2H]+2 [M+H]+	Esi+	(419.3022, 26888.6)(419.8039, 15440.21)(420.306, 4919.95)(837.5968, 19750.84)(838.6, 10049.46)(839.6037, 2664.81)	836.593
PS(20:0/22:2(13Z,16Z))	C48 H90 N O10 P	893.608	24.102		733801	804133	733158	1	1	1	PS(20:0/22:2(13Z,16Z)) [ C48 H90 N O10 P, tgt=, overall=79.14, db=79.14, Lipid ID=LMGP03010526, METLIN ID=78190, tgt=, overall=871.6302, db=871.6302, tgt=, overall=, db=, tgt=, overall=, db=, tgt=, overall=, db= ]	FindByFormula	3	[M+H]+	Esi+	(894.6149, 30673.47)(895.6182, 16481.51)(896.621, 4103.7)	871.63
PI(17:0/22:1(11Z))	C48 H91 O13 P	906.617	13.406		409615	461337	483932	1	22128	29562	PI(17:0/22:1(11Z)) [ C48 H91 O13 P, tgt=, overall=80.37, db=80.37, Lipid ID=LMGP06010213, METLIN ID=80235, tgt=, overall=906.6197, db=906.6197, tgt=, overall=, db=, tgt=, overall=, db=, tgt=, overall=, db= ]	FindByFormula	5	[M+H]+	Esi+	(907.6242, 25715.89)(908.6271, 16812.16)(909.6301, 5801.5)	906.62
PS(20:0/22:1(11Z))	C48 H92 N O10 P	895.624	25.519		5270059	5232022	5015236	1	1	1	PS(20:0/22:1(11Z)) [ C48 H92 N O10 P, tgt=, overall=85.32, db=85.32, Lipid ID=LMGP03010525, METLIN ID=78189, tgt=, overall=873.6459, db=873.6459, tgt=, overall=, db=, tgt=, overall=, db=, tgt=, overall=, db= ]	FindByFormula	3	[M+H]+	Esi+	(896.6311, 235972.22)(897.6344, 120439.21)(898.637, 34335.75)(899.6398, 8013.34)	873.646
PI(18:4(6Z,9Z,12Z,15Z)/22:4(7Z,10Z,13Z,16Z))	C49 H79 O13 P	906.524	2.866		465078	511258	526976	1	1	1	PI(18:4(6Z,9Z,12Z,15Z)/22:4(7Z,10Z,13Z,16Z)) [ C49 H79 O13 P, tgt=, overall=87.09, db=87.09, Lipid ID=LMGP06010422, METLIN ID=80444, tgt=, overall=906.5258, db=906.5258, tgt=, overall=, db=, tgt=, overall=, db=, tgt=, overall=, db= ]	FindByFormula	3	[M+2H]+2 [M+H]+	Esi+	(454.2687, 31707.97)(454.7705, 15276.88)(455.2715, 5827.01)(907.5309, 22510.15)(908.5344, 10876.19)	906.526
PI(18:0/22:4(10Z,13Z,16Z,19Z))	C49 H87 O13 P	914.595	26.28		2051344	2191145	2221995	1	1	1	PI(18:0/22:4(10Z,13Z,16Z,19Z)) [ C49 H87 O13 P, tgt=, overall=71.52, db=71.52, KEGG ID=C00626, METLIN ID=61202, HMP ID=HMDB09817, tgt=, overall=914.5884, db=914.5884, tgt=, overall=, db=, tgt=, overall=, db=, tgt=, overall=, db= ]	FindByFormula	3	[M+H]+	Esi+	(915.6019, 103371.26)(916.6053, 50909.91)(917.6086, 15559.93)	914.588
PI(18:0/22:4(10Z,13Z,16Z,19Z)) Esi+26.296	C49 H87 O13 P	914.595	26.296		285838	2381598	2238506	1	1	1	PI(18:0/22:4(10Z,13Z,16Z,19Z)) [ C49 H87 O13 P, tgt=, overall=38.22, db=38.22, KEGG ID=C00626, METLIN ID=61202, HMP ID=HMDB09817, tgt=, overall=914.5884, db=914.5884, tgt=, overall=, db=, tgt=, overall=, db=, tgt=, overall=, db= ]	FindByFormula	3	[M+H]+	Esi+	(915.6021, 52861.06)(916.605, 26650.37)	914.588
PS(21:0/22:1(11Z))	C49 H94 N O10 P	909.639	26.28		1017572	1012556	823741	1	1	1	PS(21:0/22:1(11Z)) [ C49 H94 N O10 P, tgt=, overall=81.00, db=81.00, Lipid ID=LMGP03010699, METLIN ID=78363, tgt=, overall=887.6615, db=887.6615, tgt=, overall=, db=, tgt=, overall=, db=, tgt=, overall=, db= ]	FindByFormula	3	[M+H]+	Esi+	(910.6464, 21106.42)(911.6499, 10057.45)(912.6528, 3092.32)	887.662
PS(22:4(7Z,10Z,13Z,16Z)/22:6(4Z,7Z,10Z,13Z,16Z,19Z))	C50 H78 N O10 P	921.488	2.866		1191042	1156834	1276244	1	1	1	PS(22:4(7Z,10Z,13Z,16Z)/22:6(4Z,7Z,10Z,13Z,16Z,19Z)) [ C50 H78 N O10 P, tgt=, overall=78.83, db=78.83, Lipid ID=LMGP01030018, METLIN ID=76479, tgt=, overall=883.5363, db=883.5363, tgt=, overall=, db=, tgt=, overall=, db=, tgt=, overall=, db= ]	FindByFormula	3	[M+H]+	Esi+	(922.4951, 120691.16)(923.4995, 82187.88)(924.503, 29865.59)(925.5047, 14706.48)	883.536
PC(20:3(5Z,8Z,11Z)/22:5(4Z,7Z,10Z,13Z,16Z))	C50 H85 N O8 P	934.517	25.519		378162	387337	377301	1	1	1	PC(20:3(5Z,8Z,11Z)/22:5(4Z,7Z,10Z,13Z,16Z)) [ C50 H85 N O8 P, tgt=, overall=45.88, db=45.88, CAS ID=, KEGG ID=C00157, METLIN ID=59831, HMP ID=HMDB08385, tgt=, overall=858.6013, db=858.6013, tgt=, overall=, db=, tgt=, overall=, db=, tgt=, overall=, db= ]	FindByFormula	3	[M+2H]+2	Esi+	(468.2655, 9380.36)(468.768, 3981.4)	858.601
MIPC(t18:0/20:0(2OH))	C50 H98 N O18 P	1075.61	13.917		188188	208224	190603	1	1	1	MIPC(t18:0/20:0(2OH)) [ C50 H98 N O18 P, tgt=, overall=38.33, db=38.33, Lipid ID=LMSP03030074, METLIN ID=103203, tgt=, overall=1031.6522, db=1031.6522, tgt=, overall=, db=, tgt=, overall=, db=, tgt=, overall=, db= ]	FindByFormula	3	[M+2H]+2	Esi+	(538.8119, 15460.35)(539.3142, 8563.51)	1031.65
MIPC(t18:0/20:0(2OH)) Esi+11.157	C50 H98 N O18 P	1075.61	11.157		165989	122542	175556	1	1	16702	MIPC(t18:0/20:0(2OH)) [ C50 H98 N O18 P, tgt=, overall=37.64, db=37.64, Lipid ID=LMSP03030074, METLIN ID=103203, tgt=, overall=1031.6522, db=1031.6522, tgt=, overall=, db=, tgt=, overall=, db=, tgt=, overall=, db= ]	FindByFormula	4	[M+2H]+2	Esi+	(538.8118, 12680.64)(539.314, 6396.78)	1031.65
MIPC(d18:0/22:0(2OH))	C52 H102 N O17 P	1087.65	21.674		218259	271029	259535	1	1	1	MIPC(d18:0/22:0(2OH)) [ C52 H102 N O17 P, tgt=, overall=38.19, db=38.19, Lipid ID=LMSP03030057, METLIN ID=103186, tgt=, overall=1043.6885, db=1043.6885, tgt=, overall=, db=, tgt=, overall=, db=, tgt=, overall=, db= ]	FindByFormula	3	[M+2H]+2	Esi+	(544.8305, 18788.38)(545.3318, 11656.72)	1043.69
Fucalpha1-2Galbeta1-3GalNAcbeta1-4Galbeta1-4Glcbeta-Cer(d18:1/16:0)	C66 H120 N2 O27	1448.72	4.529		322787	343172	357681	1	1	1	Fucalpha1-2Galbeta1-3GalNAcbeta1-4Galbeta1-4Glcbeta-Cer(d18:1/16:0) [ C66 H120 N2 O27, tgt=, overall=80.36, db=80.36, Lipid ID=LMSP0503AI01, METLIN ID=54449, tgt=, overall=1372.8078, db=1372.8078, tgt=, overall=, db=, tgt=, overall=, db=, tgt=, overall=, db= ]	FindByFormula	3	[M+2H]+2	Esi+	(725.3679, 20028.98)(725.8697, 18340.31)(726.3705, 11020.4)(726.8723, 3390.71)	1372.81
Octanoic acid, 3-amino-, (1)-	C8 H17 N O2	181.11	4.43		646728	551005	537996	1	1	1	Octanoic acid, 3-amino-, (1)- [ C8 H17 N O2, tgt=, overall=63.68, db=63.68, Lipid ID=LMFA01100020, METLIN ID=74873, tgt=, overall=159.1259, db=159.1259, tgt=, overall=, db=, tgt=, overall=, db=, tgt=, overall=, db= ]	FindByFormula	3	[M+H]+	Esi+	(182.1175, 68345.14)(183.1209, 7290.77)	159.126
Octane	C8 H18	152.095	0.604		1533745	1597166	1564749	45664	1	49951	Octane [ C8 H18, tgt=, overall=54.93, db=54.93, Lipid ID=LMFA11000002, CAS ID=111-65-9, KEGG ID=C01387, METLIN ID=6270, HMP ID=HMDB01485, tgt=, overall=114.1409, db=114.1409, tgt=, overall=, db=, tgt=, overall=, db=, tgt=, overall=, db= ]	FindByFormula	12	[M+H]+	Esi+	(153.1022, 361659.2)(154.1057, 34987.51)	114.141
1049.6993@20.539		1049.7	20.539		74285208	75936944	71812952	139613	1	33751		FindByFormula	5	[M+2H]+2 [M+H]+ [M+Na]+	Esi+	(1072.688, 954258.6)(1073.691, 543797.9)(1074.694, 184065.28)(1075.6967, 40133.83)(1076.6987, 8901.54)(525.8563, 17247.64)(526.358, 12129.14)(526.8594, 3932.08)(1050.706, 425753.88)(1051.7092, 245865.0)(1052.7117, 81558.06)(1053.7147, 19812.4)(1054.7185, 3604.23)
1043.6495@17.949999		1043.65	17.95		67880496	69044120	116177192	14857	23134	1		FindByFormula	9	[M+2H]+2 [M+H]+ [M+Na]+	Esi+	(1066.6365, 2561.67)(1067.642, 1161.08)(522.8315, 513.4)(523.3267, 213.44)(523.8042, 268.03)(1044.6571, 1304771.2)(1045.6602, 711201.75)(1046.663, 225777.44)
993.637@16.51		993.637	16.51		52622328	73680624	81466280	1	1	1		FindByFormula	4	[M+2H]+2 [M+H]+ [M+Na]+	Esi+	(1016.6266, 1102376.1)(1017.6296, 580483.0)(1018.6324, 174275.45)(1019.6361, 41773.83)(497.8262, 55425.77)(498.3272, 32008.29)(498.8291, 11574.53)(499.33, 3085.84)(994.6446, 1111256.2)(995.6477, 577083.25)(996.6506, 171928.05)(997.6532, 40108.69)(998.6556, 6729.3)
1043.65@19.345		1043.65	19.345		54489080	69152568	64814484	1	1	1		FindByFormula	3	[M+2H]+2 [M+H]+	Esi+	(522.8266, 14234.42)(523.3272, 11210.8)(523.8278, 6047.37)(1044.6576, 1354840.0)(1045.6608, 768411.94)(1046.6636, 233311.95)(1047.6666, 53336.84)
191.1523@0.4699999		191.152	0.47		34797032	37271528	31923952	18284744	20395196	1		FindByFormula	17	[M+H]+ [M+Na]+	Esi+	(214.1417, 536402.56)(215.1449, 57124.0)(192.1597, 1539101.8)(193.163, 162479.53)(194.1654, 15902.67)
982.6305@13.395		982.63	13.395		32075958	34514928	36183976	1	1	1		FindByFormula	3	[M+H]+	Esi+	(983.6379, 1240277.0)(984.6413, 803436.2)(985.6443, 262699.4)(986.6471, 62322.78)(987.6509, 9329.27)
662.4468@27.866		662.447	27.866		14793246	13822979	13354250	1	31211256	13428942		FindByFormula	17	[2M+Na]+ [M+H]+ [M+Na]+	Esi+	(685.436, 352461.06)(686.4394, 152306.31)(687.4424, 36907.23)(688.4455, 6349.13)(1347.8824, 58418.53)(1348.8857, 53202.35)(1349.8888, 24344.2)(1350.8918, 7699.72)(1351.9115, 556.04)(663.4541, 141420.84)(664.4573, 66694.88)(665.4604, 16207.95)(666.4735, 531.04)
1057.6654@18.89		1057.67	18.89		48905248	49556352	48973528	1	1	1		FindByFormula	6	[M+2H]+2 [M+H]+	Esi+	(529.8334, 11170.72)(530.3354, 7765.93)(1058.6729, 1156160.2)(1059.6759, 649160.0)(1060.6787, 204024.5)(1061.6815, 46174.18)(1062.6844, 8508.27)
1049.6986@20.296		1049.7	20.296		25854304	25282284	24523796	124797	1	35374		FindByFormula	5	[M+2H]+2 [M+H]+ [M+Na]+	Esi+	(1072.6884, 918390.0)(1073.6917, 521605.5)(1074.6943, 168796.08)(1075.697, 38871.49)(1076.7003, 7499.42)(525.8567, 24307.83)(526.3585, 16182.37)(526.8597, 6876.99)(1050.7064, 538864.06)(1051.7097, 315207.44)(1052.7126, 96581.52)(1053.7155, 24307.04)(1054.7188, 5682.83)
1029.6344@17.021		1029.63	17.021		30226696	29090404	16804676	1	1	1		FindByFormula	3	[M+2H]+2 [M+H]+	Esi+	(515.8185, 16437.25)(516.3203, 12830.64)(1030.6418, 1307908.9)(1031.645, 718780.06)(1032.6476, 216638.42)(1033.6505, 50379.79)
1057.6655@18.923998		1057.67	18.924		49390196	41976984	37616596	1	1	1		FindByFormula	6	[M+2H]+2 [M+H]+	Esi+	(529.8334, 12299.97)(530.3354, 8509.08)(1058.6732, 1059809.8)(1059.6765, 617576.4)(1060.6794, 195068.73)(1061.6819, 45400.79)
497.351@13.395		497.351	13.395		16603651	14655415	15298165	1	1	1		FindByFormula	3	[M+H]+	Esi+	(498.3583, 933001.6)(499.3615, 318242.22)(500.3644, 61421.98)(501.3674, 9999.84)
679.4733@27.856997		679.473	27.857		5357710	4360114	4423272	1	15295499	6487803		FindByFormula	17	[M+H]+	Esi+	(680.4805, 269687.94)(681.484, 127582.85)(682.4871, 29658.2)(683.4905, 4676.57)
419.2674@2.729		419.267	2.729		9935335	10829748	11103754	1	1	1		FindByFormula	3	[M+H]+ [M+Na]+	Esi+	(442.2569, 4600.66)(420.2748, 854066.0)(421.2781, 223130.61)(422.2807, 39364.02)(423.2831, 6061.95)
564.3571@4.634		564.357	4.634		9793094	10049616	11904037	1	1	1		FindByFormula	4	[M+2H]+2 [M+H]+ [M+Na]+	Esi+	(587.3461, 2674.24)(283.1856, 197052.75)(283.6872, 76618.62)(284.1886, 18026.1)(565.3636, 409538.34)(566.3669, 150877.97)(567.3699, 31418.75)(568.3722, 4839.17)
564.3596@4.426		564.36	4.426		9310269	10625683	10203151	1	1	1		FindByFormula	6	[M+2H]+2 [M+H]+	Esi+	(283.1856, 415726.56)(283.6872, 172811.92)(284.1889, 34917.63)(284.6903, 6681.08)(565.3636, 503427.38)(566.3671, 177296.0)(567.37, 37441.81)(568.3717, 6599.32)
982.6304@16.064		982.63	16.064		6593856	7893657	8706936	1	1	1		FindByFormula	3	[M+H]+	Esi+	(983.6377, 362449.4)(984.641, 232177.95)(985.6441, 76906.01)(986.6473, 17402.51)(987.65, 3341.91)
1045.6023@16.235		1045.6	16.235		5825052	8558288	8605580	1	1	1		FindByFormula	3	[M+2H]+2 [M+H]+	Esi+	(523.8073, 186410.03)(524.3089, 112339.6)(524.81, 40635.65)(525.3111, 11170.48)(1046.6136, 82485.02)(1047.617, 46175.58)(1048.618, 17768.97)(1049.6143, 8119.27)
497.351@15.863		497.351	15.863		7776994	8523622	9060126	1	1	1		FindByFormula	3	[M+H]+	Esi+	(498.3583, 480145.1)(499.3616, 165006.05)(500.3646, 33687.95)
993.6366@17.812		993.637	17.812		8725108	2041449	8396261	1	24451	23436		FindByFormula	5	[M+2H]+2 [M+H]+ [M+Na]+	Esi+	(1016.6258, 329811.44)(1017.6286, 192842.97)(1018.6318, 54490.41)(497.8256, 20012.33)(498.3279, 10808.43)(994.6439, 503730.12)(995.6468, 284329.88)(996.6499, 79433.34)(997.6525, 17236.78)
1059.6184@17.941		1059.62	17.941		6106853	11438193	6996965	1	1	1		FindByFormula	8	[M+2H]+2 [M+H]+	Esi+	(530.815, 137401.17)(531.3166, 84434.7)(531.8178, 30752.66)(1060.6299, 65939.13)(1061.6328, 36771.66)(1062.6338, 14934.58)(1063.6354, 5275.6)
135.0546@0.50400007		135.055	0.504		3529660	3213642	4119890	1	1	18179		FindByFormula	12	[M+H]+	Esi+	(136.0619, 705370.25)(137.0652, 41154.27)
683.196@27.586		683.196	27.586		2528983	2351807	4366973	1	1	8494181		FindByFormula	16	[M+H]+	Esi+	(684.2033, 99282.76)(685.204, 62309.79)
982.6311@15.864001		982.631	15.864		5202704	6341330	6279198	1	1	1		FindByFormula	3	[M+H]+	Esi+	(983.6378, 313037.1)(984.6411, 193974.02)(985.6441, 68869.99)(986.6465, 16583.17)
359.2674@2.866		359.267	2.866		2667913	2616025	3960806	1	1	1		FindByFormula	3	[M+H]+ [M+Na]+	Esi+	(382.2565, 60534.0)(383.2597, 14461.71)(360.2747, 344900.56)(361.278, 81867.72)(362.2804, 13459.14)
993.6365@15.508		993.636	15.508		5670920	7233588	6308870	1	1	1		FindByFormula	10	[M+H]+ [M+Na]+	Esi+	(1016.6258, 167214.14)(1017.6291, 93165.06)(1018.6314, 28437.69)(994.6439, 161920.48)(995.6471, 93068.81)(996.6497, 26187.13)(997.6528, 7249.38)
189.079@0.56799996		189.079	0.568		5709743	5246552	6940826	1	40651	34780		FindByFormula	13	[M+H]+	Esi+	(190.0864, 510704.84)(191.0897, 66684.1)(192.0922, 5806.67)
444.3031@13.362		444.303	13.362		6545194	6421132	6690881	20748	1	1		FindByFormula	4	[M+H]+	Esi+	(445.3104, 282835.2)(446.3139, 102953.84)(447.3175, 18830.55)
1037.6626@10.133		1037.66	10.133		4443642	4785561	5559096	1	1	1		FindByFormula	3	[M+H]+ [M+Na]+	Esi+	(1060.6523, 110608.4)(1061.6553, 61746.34)(1062.6581, 19200.99)(1038.6704, 215200.45)(1039.6733, 131906.05)(1040.6761, 38333.28)(1041.6794, 10258.49)
1059.6165@19.345		1059.62	19.345		6941070	6677034	6671193	1	1	1		FindByFormula	3	[M+2H]+2 [M+H]+	Esi+	(530.8148, 101846.05)(531.3164, 59367.51)(531.8176, 21239.36)(532.3186, 5852.54)(1060.6296, 58664.51)(1061.6324, 33174.3)(1062.6346, 12858.82)(1063.637, 5128.63)
1073.6326@20.081		1073.63	20.081		4538878	4435113	4493928	57205	1	1		FindByFormula	4	[M+2H]+2 [M+H]+ [M+Na]+	Esi+	(1096.6187, 5515.24)(537.8226, 106148.95)(538.3243, 63595.29)(538.8257, 22708.88)(539.3264, 6129.26)(1074.6449, 73228.48)(1075.6483, 42564.78)(1076.6497, 16554.41)(1077.6511, 6004.65)
2053.2498@16.313		2053.25	16.313		5614188	3829414	4107408	1	1	1		FindByFormula	3	[M+2H]+2 [M+HNa]+	Esi+	(1027.6328, 49216.74)(1028.1343, 56619.08)(1028.6354, 34776.37)(1029.137, 17056.29)(1030.1434, 1379.57)(1038.6207, 17413.75)(1039.1224, 10698.02)(1039.6188, 6328.24)
497.3507@11.142		497.351	11.142		3637894	4042727	4227513	1	1	23573		FindByFormula	4	[M+H]+	Esi+	(498.3579, 339775.06)(499.361, 114218.65)(500.3641, 23297.07)
1049.6989@19.714		1049.7	19.714		4702346	4018885	3941575	1	1	1		FindByFormula	3	[M+2H]+2 [M+H]+ [M+Na]+	Esi+	(1072.6879, 105328.88)(1073.6912, 62658.49)(1074.6942, 20103.59)(1075.6967, 5576.04)(525.8568, 6980.16)(526.3584, 5934.0)(1050.7062, 82169.0)(1051.7091, 49266.61)(1052.7118, 14462.07)(1053.7145, 4208.64)
1057.666@20.612		1057.67	20.612		5300748	5537825	59459928	1	1	1		FindByFormula	3	[M+H]+ [M+Na]+	Esi+	(1080.6552, 14567.27)(1081.6561, 7883.79)(1058.6729, 1193235.1)(1059.6759, 693433.8)(1060.6785, 212267.17)(1061.682, 46496.71)
998.4637@3.106		998.464	3.106		3840692	4112496	3991008	1	1	1		FindByFormula	3	[M+H]+	Esi+	(999.471, 428443.5)(1000.4745, 248620.5)(1001.4728, 88571.85)(1002.4737, 24850.98)
497.3506@12.971		497.351	12.971		2720802	3167348	16136630	1	1	1		FindByFormula	3	[M+H]+	Esi+	(498.3582, 895946.44)(499.3614, 305117.72)(500.3642, 59027.76)
2081.2815@17.883		2081.28	17.883		3254964	5081062	3546373	1	1	1		FindByFormula	3	[M+2H]+2	Esi+	(1041.6482, 46350.7)(1042.15, 59565.79)(1042.6515, 36920.43)(1043.1523, 16478.34)(1043.6443, 2285.96)(1044.1487, 3576.98)
1227.006@27.829994		1227.01	27.83		1177031	1191278	1162591	1	3908584	1157189		FindByFormula	17	[M+H]+ [M+Na]+	Esi+	(1249.9954, 51785.97)(1250.9987, 45500.04)(1252.0015, 20010.51)(1253.005, 5618.36)(1228.0135, 12259.42)(1229.0162, 11112.94)(1230.0199, 4455.82)
1037.6622@12.249		1037.66	12.249		2842284	3389004	3801298	1	1	1		FindByFormula	3	[M+2H]+2 [M+H]+ [M+HNa]+ [M+Na]+	Esi+	(1060.6516, 63224.09)(1061.6548, 35692.04)(1062.658, 11291.42)(519.8382, 30694.62)(520.3398, 19973.14)(520.8412, 6968.63)(1038.67, 124894.3)(1039.673, 76619.91)(1040.6765, 21362.82)(1041.6808, 6876.5)(530.8238, 7831.4)(531.3244, 6432.52)
538.7939@18.143		538.794	18.143		1566411	3176269	1553665	1	1	1		FindByFormula	3	[2M+H]+ [M+H]+	Esi+	(539.8012, 66738.53)(540.8005, 30976.7)(541.8017, 9784.62)(1078.5944, 16176.43)(1079.5972, 9713.89)
1045.6024@16.659		1045.6	16.659		1124914	3654401	1404964	1	1	1		FindByFormula	3	[M+2H]+2 [M+H]+ [M+Na]+	Esi+	(1068.5865, 4189.11)(523.8073, 145183.95)(524.3089, 89080.88)(1046.6134, 68193.07)(1047.6165, 36762.45)(1048.6171, 14012.92)
538.7937@19.676		538.794	19.676		2537725	2272023	2529553	1	1	1		FindByFormula	3	[2M+H]+ [M+H]+	Esi+	(539.8014, 40930.66)(540.8008, 22476.96)(541.8011, 6238.32)(1078.5945, 9735.38)(1079.5968, 6702.52)(1080.5958, 5310.08)
1059.6187@17.969		1059.62	17.969		3647238	11145520	3982828	1	1	1		FindByFormula	9	[M+2H]+2 [M+H]+	Esi+	(530.8148, 134075.94)(531.3163, 83228.62)(531.8173, 28473.88)(1060.6289, 65386.07)(1061.6322, 36921.15)(1062.6335, 14461.56)(1063.6348, 4988.94)
1029.3943@3.106		1029.39	3.106		3094492	3082690	3278198	1	1	1		FindByFormula	3	[M+H]+ [M+Na]+	Esi+	(1052.3833, 22247.56)(1053.388, 19570.78)(1054.3915, 8952.93)(1030.401, 228691.58)(1031.4064, 241378.75)(1032.4098, 105452.98)
979.6207@14.809		979.621	14.809		2562206	2913546	2594924	71661	1	1		FindByFormula	4	[M+2H]+2 [M+H]+ [M+Na]+	Esi+	(1002.6098, 129023.16)(1003.6129, 69940.23)(1004.6162, 21879.23)(490.8176, 17572.42)(491.3197, 9786.75)(980.6281, 152347.03)(981.6311, 85707.37)(982.6336, 23355.1)
979.6209@16.064		979.621	16.064		3641252	2959320	3480968	1	1	1		FindByFormula	3	[M+2H]+2 [M+H]+ [M+Na]+	Esi+	(1002.6099, 29113.29)(1003.6133, 15922.99)(1004.6158, 5033.96)(490.8178, 6826.19)(491.3192, 3915.35)(980.6283, 49304.0)(981.631, 28296.3)(982.6342, 8520.93)
1073.6313@19.494		1073.63	19.494		3773675	3741939	3680135	1	1	1		FindByFormula	3	[M+2H]+2 [M+H]+ [M+HNa]+ [M+Na]+	Esi+	(1096.6149, 3944.29)(537.8227, 76538.58)(538.3241, 45981.62)(538.825, 16426.37)(1074.6437, 36130.79)(1075.6472, 22825.36)(1076.648, 9259.92)(1077.6475, 3933.56)(548.8089, 8169.73)(549.309, 4142.46)
479.3402@18.795		479.34	18.795		3570845	3468904	3616654	1	1	1		FindByFormula	3	[M+H]+	Esi+	(480.3475, 230501.38)(481.3509, 82029.55)(482.3592, 20013.79)
685.1948@27.586		685.195	27.586		1090699	1038076	1665949	1	1	3389196		FindByFormula	16	[M+H]+	Esi+	(686.2021, 41978.82)(687.2022, 18390.02)(688.2004, 8019.33)
842.4433@2.866		842.443	2.866		2995388	3203519	3432608	1	1	1		FindByFormula	3	[M+H]+	Esi+	(843.4505, 353989.0)(844.4539, 164773.23)(845.4564, 46810.21)(846.4584, 9689.3)
1017.5694@15.491		1017.57	15.491		3004732	3616170	3346655	1	1	1		FindByFormula	3	[M+2H]+2 [M+H]+ [M+Na]+	Esi+	(1040.5559, 5096.78)(509.7915, 105416.9)(510.2931, 62360.78)(510.7944, 23052.16)(511.2953, 5692.65)(1018.5811, 39813.18)(1019.5838, 19673.43)(1020.5866, 8302.07)
444.303@12.648		444.303	12.648		2844757	3008105	2738324	1	1	1		FindByFormula	3	[M+H]+	Esi+	(445.3103, 176850.61)(446.3138, 63809.24)(447.3176, 10092.75)
359.2673@3.458		359.267	3.458		1671051	3174992	2666302	1	1	1		FindByFormula	3	[M+H]+ [M+Na]+	Esi+	(382.2567, 99741.89)(383.2604, 24726.86)(360.2748, 372745.28)(361.2781, 84543.49)(362.2809, 13345.43)
2025.2184@15.253001		2025.22	15.253		3459692	3436980	3490521	1	1	1		FindByFormula	3	[M+2H]+2 [M+HNa]+	Esi+	(1013.6173, 55392.93)(1014.1187, 62184.68)(1014.6205, 38187.61)(1015.1218, 16431.14)(1015.6209, 6855.76)(1016.1205, 3032.64)(1024.6001, 13196.4)(1025.1064, 5058.54)(1025.5997, 6717.61)
1087.6493@20.539		1087.65	20.539		3074758	3001629	2849290	44769	35270	1		FindByFormula	5	[M+2H]+2 [M+H]+ [M+Na]+	Esi+	(1110.6335, 4929.12)(544.8306, 83738.96)(545.332, 50286.35)(545.8335, 18334.4)(546.3353, 5315.58)(1088.6611, 60824.41)(1089.6647, 37371.99)(1090.6658, 14699.06)(1091.6667, 5865.03)
444.3029@11.190999		444.303	11.191		3173456	3619557	3460730	1	1	1		FindByFormula	3	[M+H]+	Esi+	(445.3102, 210421.0)(446.3137, 75590.23)
150.0894@0.60400003		150.089	0.604		181945	248498	122337	1222671	1	125803		FindByFormula	17	[M+H]+ [M+Na]+	Esi+	(173.0786, 250589.55)(174.0817, 19950.21)(151.0965, 37651.95)
1077.5875@19.368		1077.59	19.368		3842498	3508039	3229842	1	1	1		FindByFormula	3	[M+2H]+2 [M+H]+	Esi+	(539.8014, 67921.98)(540.303, 39259.46)(1078.5947, 15240.37)(1079.5973, 8991.56)(1080.5942, 7806.68)
1031.5837@16.542		1031.58	16.542		3928381	4272400	4379838	1	1	1		FindByFormula	3	[M+2H]+2 [M+Na]+	Esi+	(1054.58, 3171.79)(516.7995, 70185.23)(517.3011, 40924.23)(517.8022, 13822.06)(518.3035, 4411.65)
1091.6034@20.084		1091.6	20.084		2709304	2705412	2768303	1	1	1		FindByFormula	3	[M+2H]+2 [M+H]+	Esi+	(546.8091, 78386.18)(547.3105, 51235.68)(1092.61, 22049.01)(1093.6128, 14027.76)(1094.6097, 10668.23)
418.2834@1.668		418.283	1.668		2517723	2848016	2757955	1	1	18068		FindByFormula	4	[M+H]+ [M+Na]+	Esi+	(441.2726, 159303.92)(442.2759, 43932.55)(419.2905, 99367.31)(420.2935, 30198.96)(421.2955, 4859.35)
451.315@2.863		451.315	2.863		2615174	2583032	2752633	1	1	1		FindByFormula	3	[M+H]+	Esi+	(452.322, 289951.8)(453.3253, 74241.6)(454.3276, 14703.59)
564.3618@5.185		564.362	5.185		2724893	2813403	3068064	1	1	1		FindByFormula	5	[M+2H]+2 [M+H]+ [M+Na]+	Esi+	(587.3465, 4802.8)(283.1858, 71228.92)(283.6872, 26403.76)(284.1892, 7606.56)(565.3636, 155951.42)(566.367, 60486.36)(567.3699, 13291.03)
982.6303@11.199		982.63	11.199		1883315	2375373	2726688	1	1	1		FindByFormula	3	[M+H]+	Esi+	(983.6369, 137131.02)(984.6404, 89369.74)(985.6432, 28325.56)(986.6468, 6996.76)
993.637@15.235		993.637	15.235		2921202	149569312	149315424	1	1	1		FindByFormula	4	[M+2H]+2 [M+H]+ [M+Na]+	Esi+	(1016.6263, 1809462.5)(1017.6295, 945391.0)(497.8261, 99954.22)(498.3272, 55725.72)(994.6444, 1532799.6)(995.6475, 787356.7)(996.65, 213264.9)
2081.283@19.345		2081.28	19.345		2798394	2800569	2904922	1	1	1		FindByFormula	3	[M+2H]+2	Esi+	(1041.6488, 42064.97)(1042.1497, 51445.66)(1042.6516, 32408.47)(1043.1528, 14031.64)(1043.6522, 6592.66)
359.2672@3.713		359.267	3.713		2531662	1217583	2094303	1	1	1		FindByFormula	3	[M+H]+ [M+Na]+	Esi+	(382.2565, 99888.09)(383.2597, 24064.33)(360.2744, 308366.56)(361.2779, 77068.48)(362.2805, 12453.8)
479.3403@19.494		479.34	19.494		2584015	2178809	2498163	1	1	1		FindByFormula	3	[M+H]+	Esi+	(480.3475, 128203.49)(481.3507, 42667.68)(482.354, 8317.35)
531.786@16.229		531.786	16.229		3007111	2869018	2876653	1	1	1		FindByFormula	3	[2M+H]+ [M+H]+	Esi+	(532.7938, 67443.16)(533.7932, 32993.56)(534.7929, 9299.63)(1064.58, 15930.85)(1065.5817, 8623.11)(1066.5789, 7201.5)
3102.948@17.685		3102.95	17.685		1243984	1303533	1304752	1	19592	12447		FindByFormula	5	[M+2H]+2	Esi+	(1552.4819, 14929.39)(1552.9832, 29128.35)(1553.4845, 26939.93)(1553.9855, 18016.1)(1554.4841, 9645.96)(1554.9636, 3799.44)
1059.6151@19.676		1059.62	19.676		3363613	3748408	3619786	1	1	1		FindByFormula	3	[M+2H]+2 [M+H]+ [M+Na]+	Esi+	(1082.6031, 3763.8)(530.8147, 52413.63)(531.3163, 29729.01)(531.8173, 11618.5)(532.3217, 854.5)(1060.6273, 20451.75)(1061.631, 12150.18)(1062.6324, 6201.07)
1014.4296@3.104		1014.43	3.104		2458970	2480446	2717785	1	1	23147		FindByFormula	4	[M+2H]+2 [M+H]+ [M+Na]+	Esi+	(1037.4181, 11577.24)(1038.4207, 6886.66)(508.2224, 70481.79)(508.7241, 45747.75)(509.2253, 15724.67)(509.7263, 4467.15)(1015.437, 150188.48)(1016.4406, 84971.96)(1017.4439, 28424.46)(1018.4461, 7542.85)
518.2793@15.88		518.279	15.88		2682258	2762412	2999625	28628	1	1		FindByFormula	4	[M+2H]+2 [M+H]+	Esi+	(260.143, 16507.88)(260.6447, 6224.13)(519.2874, 68642.52)(520.2905, 23326.82)(521.2899, 7133.5)
598.362@2.491		598.362	2.491		1512634	2157140	2016419	1	1	1		FindByFormula	3	[M+H]+ [M+Na]+	Esi+	(621.3513, 73461.2)(622.3543, 26608.11)(623.3601, 6401.83)(599.3691, 66190.88)(600.3724, 25095.72)(601.3763, 6263.05)
347.2463@4.733		347.246	4.733		2078199	2296083	2353708	1	1	1		FindByFormula	3	[M+H]+ [M+Na]+	Esi+	(370.2357, 79854.34)(371.2391, 18958.71)(372.2419, 3495.73)(348.2538, 105834.11)(349.2569, 23219.03)(350.2599, 3414.92)
2099.2544@19.368		2099.25	19.368		2587892	2622688	2554704	1	1	1		FindByFormula	3	[M+2H]+2	Esi+	(1050.6345, 29157.62)(1051.1365, 32285.13)(1051.636, 30444.64)(1052.1364, 19788.31)(1052.6364, 12630.15)(1053.1366, 7173.01)
982.6305@15.18		982.63	15.18		1843920	2246960	2235838	1	1	1		FindByFormula	3	[M+H]+	Esi+	(983.6376, 179780.25)(984.6406, 120725.27)(985.6441, 39209.89)(986.6474, 9385.97)
126.0655@0.51100004		126.066	0.511		90332	86940	29098	1838630	1	2572093		FindByFormula	18	[2M+H]+ [M+H]+	Esi+	(127.0728, 257671.42)(128.0699, 11112.3)(253.1418, 40671.89)
479.3398@17.85		479.34	17.85		2574823	2036991	2420455	1	1	1		FindByFormula	3	[M+H]+	Esi+	(480.3477, 247728.25)(481.351, 90191.57)(482.3548, 17173.59)
518.2777@13.366		518.278	13.366		2715118	2719262	2621241	1	1	1		FindByFormula	3	[M+2H]+2 [M+H]+	Esi+	(260.143, 30150.91)(260.6445, 10802.06)(519.2872, 94575.09)(520.2905, 31002.46)(521.2898, 9334.71)
526.1942@3.087		526.194	3.087		2605423	2806742	2679382	1	8125	1		FindByFormula	4	[M+2H]+2 [M+H]+	Esi+	(264.1016, 53356.24)(264.6033, 17910.17)(265.1051, 3729.17)(527.2036, 127938.05)(528.2071, 38025.73)(529.2056, 12643.78)
821.5082@1.979		821.508	1.979		2188825	2385769	2428875	1	1	1		FindByFormula	3	[M+H]+	Esi+	(822.5152, 348083.88)(823.5189, 192281.64)(824.5211, 51839.59)
508.2075@3.811		508.207	3.811		1915499	2273173	2598713	1	1	1		FindByFormula	3	[M+H]+	Esi+	(509.2148, 251202.7)(510.2181, 76379.48)(511.2258, 20376.11)
1035.6459@12.97		1035.65	12.97		2319172	2667694	2485642	1	1	14348		FindByFormula	4	[M+2H]+2 [M+H]+ [M+HNa]+ [M+Na]+	Esi+	(1058.635, 47779.34)(1059.6388, 25093.26)(1060.6439, 9352.22)(518.8313, 21550.84)(519.333, 14645.68)(519.8352, 5504.72)(1036.6542, 73077.92)(1037.6577, 40124.78)(1038.6617, 12628.12)(529.817, 8413.32)(530.318, 4536.57)
359.2676@3.47		359.268	3.47		5684979	8849533	9594610	1	1	18716		FindByFormula	4	[M+H]+ [M+Na]+	Esi+	(382.2567, 44795.18)(384.2313, 543.96)(360.2746, 184325.06)(361.2781, 43105.43)(362.2805, 6733.53)
1077.5875@17.881		1077.59	17.881		2642237	4227855	2353260	1	1	1		FindByFormula	4	[M+2H]+2 [M+H]+	Esi+	(539.8014, 67899.05)(540.3028, 43884.36)(540.8012, 34122.18)(1078.5947, 14253.09)(1079.5974, 9551.58)
479.3403@20.333		479.34	20.333		2004317	2194249	2288515	93072	1	64219		FindByFormula	5	[M+H]+	Esi+	(480.3475, 165390.94)(481.3509, 61129.24)(482.354, 12022.52)
444.3032@15.863		444.303	15.863		2110308	3940013	2665567	48483	1	1		FindByFormula	4	[M+H]+	Esi+	(445.3105, 150027.58)(446.3139, 49026.11)(447.3167, 9484.11)
635.279@4.43		635.279	4.43		2138226	1801998	2280646	1	1	1		FindByFormula	3	[M+H]+ [M+Na]+	Esi+	(658.2679, 2790.5)(636.286, 67718.38)(637.2911, 38957.42)(638.2942, 10935.91)
1073.6334@18.904		1073.63	18.904		2235846	4177770	4093698	1	1	1		FindByFormula	4	[M+2H]+2 [M+H]+	Esi+	(537.8227, 78343.37)(538.3241, 47101.32)(538.8252, 16592.57)(1074.6451, 39070.7)(1075.6487, 23381.38)(1076.6493, 9364.56)
545.8017@19.494		545.802	19.494		1697173	1915873	1568202	1	1	1		FindByFormula	3	[2M+H]+ [M+H]+	Esi+	(546.8092, 65652.96)(547.809, 36259.71)(1092.6106, 18525.83)(1093.6129, 12022.08)
2081.2815@18.57		2081.28	18.57		1046612	1481457	1404708	1	1	1		FindByFormula	4	[M+2H]+2	Esi+	(1041.6482, 50528.47)(1042.1501, 60942.85)(1042.651, 37650.05)(1043.1526, 18367.98)(1043.6273, 8502.96)
1073.6335@18.836		1073.63	18.836		3063695	4539360	4668932	1	1	1		FindByFormula	4	[M+2H]+2 [M+H]+	Esi+	(537.823, 79516.08)(538.3245, 49250.82)(538.8257, 18539.13)(539.3267, 5281.36)(1074.6456, 40153.43)(1075.6493, 25416.82)(1076.6499, 8963.79)
1665.9312@17.476		1665.93	17.476		1835812	1887766	1961663	1	1	1		FindByFormula	3	[M+2H]+2 [M+H]+	Esi+	(833.9668, 3188.35)(834.4694, 3435.13)(834.9671, 2812.67)(1666.9391, 42541.47)(1667.9423, 39289.56)(1668.9457, 19390.56)(1669.9491, 7715.82)
1035.6471@15.332		1035.65	15.332		2170422	2139157	1929539	1	1	1		FindByFormula	3	[M+2H]+2 [M+H]+ [M+Na]+	Esi+	(1058.6357, 42324.16)(1059.6398, 23819.68)(1060.6445, 10489.19)(518.8316, 9393.34)(519.3317, 5673.34)(1036.6544, 72479.93)(1037.6575, 43722.12)(1038.6621, 14090.08)
2071.2256@16.352		2071.23	16.352		1746604	1787255	1649010	1	1	1		FindByFormula	3	[M+2H]+2	Esi+	(1036.6198, 43136.43)(1037.1212, 39624.52)(1037.6211, 32776.79)(1038.1208, 23470.45)
524.778@16.542		524.778	16.542		1391329	2306024	2674370	1	1	1		FindByFormula	3	[2M+H]+ [M+H]+	Esi+	(525.7858, 42950.45)(526.7854, 21606.31)(527.785, 6488.44)(1050.5642, 9586.11)(1051.5669, 5694.79)
357.2518@3.384		357.252	3.384		966778	891414	1354101	1	19756	11697		FindByFormula	5	[M+H]+ [M+Na]+	Esi+	(380.2409, 24421.48)(381.2437, 6194.5)(358.259, 98578.73)(359.2625, 23332.46)
2109.313@20.11		2109.31	20.11		1461584	1594613	1549059	1	1	1		FindByFormula	3	[M+2H]+2 [M+HNa]+	Esi+	(1055.664, 35851.76)(1056.1656, 42463.14)(1056.6674, 26494.49)(1057.1685, 11665.16)(1057.6691, 5183.23)(1066.6522, 14279.18)(1067.1525, 7651.04)(1067.652, 4391.86)
129.0578@0.568		129.058	0.568		1729890	1773209	1819845	1	1	1		FindByFormula	8	[M+H]+	Esi+	(130.0651, 107106.91)(131.0696, 18342.4)
3060.9023@16.267		3060.9	16.267		2247668	2156020	1659358	1	1	1		FindByFormula	3	[M+2H]+2	Esi+	(1531.4584, 22749.86)(1531.9604, 40366.03)(1532.4615, 35562.75)(1532.963, 24179.66)(1533.4636, 13566.63)(1533.9596, 4462.89)
2053.2524@18.336		2053.25	18.336		1749946	1577343	1727277	1	1	1		FindByFormula	3	[M+2H]+2	Esi+	(1027.6335, 37867.69)(1028.1342, 45586.77)(1028.6355, 29366.63)(1029.137, 13539.14)(1029.638, 5795.23)
554.3721@5.174		554.372	5.174		1852827	2007684	2262228	1	1	1		FindByFormula	3	[M+H]+ [M+Na]+	Esi+	(577.3612, 95931.15)(578.3646, 35138.04)(579.3665, 7634.36)(555.3792, 56448.91)(556.3825, 22279.37)
444.3032@16.065		444.303	16.065		1587351	3940013	1968490	48483	1	1		FindByFormula	4	[M+H]+	Esi+	(445.3102, 111146.99)(446.3136, 37990.72)(447.3167, 7142.39)
282.1784@7.79		282.178	7.79		855731	1286683	965307	42807	1	1		FindByFormula	5	[2M+H]+ [2M+Na]+ [M+H]+	Esi+	(587.3456, 12227.9)(588.3493, 4636.8)(283.1864, 10841.11)(565.3638, 37645.2)(566.367, 14403.58)
1079.5865@18.525		1079.59	18.525		987863	1823897	1774566	1	1	1		FindByFormula	3	[M+2H]+2 [M+H]+	Esi+	(540.8008, 38026.24)(541.3013, 20590.62)(541.8013, 11451.31)(542.3016, 6368.78)(1080.5944, 10176.62)(1081.5946, 5649.65)
505.2681@2.424		505.268	2.424		1513015	2219064	1817459	1	1	1		FindByFormula	3	[M+H]+	Esi+	(506.2749, 218429.02)(507.2783, 71973.56)(508.2811, 13994.4)
444.3032@18.425		444.303	18.425		1643001	1739093	1630697	1	76088	1		FindByFormula	4	[M+H]+	Esi+	(445.3103, 132862.56)(446.3135, 47489.36)(447.3229, 13152.67)
821.5081@2.729		821.508	2.729		1558726	1676639	1818846	1	1	1		FindByFormula	3	[M+H]+	Esi+	(822.5153, 142995.58)(823.5185, 77510.32)(824.5219, 20654.92)
1079.5865@19.368		1079.59	19.368		1695957	1789379	1626687	1	1	1		FindByFormula	3	[M+2H]+2 [M+H]+	Esi+	(540.8007, 31456.64)(541.3011, 17369.15)(541.7999, 8466.11)(542.3084, 837.67)(1080.5944, 8050.5)(1081.5955, 4876.48)
1105.6189@20.54		1105.62	20.54		2869754	2070490	2637529	77577	1	1		FindByFormula	4	[M+2H]+2 [M+H]+	Esi+	(553.8167, 72713.38)(554.3181, 48368.0)(1106.6259, 17890.18)(1107.6285, 12235.22)
681.3365@1.3849999		681.337	1.385		1013146	1641161	1806504	1	1	1		FindByFormula	3	[M+H]+	Esi+	(682.3437, 182070.81)(683.347, 66531.97)(684.3492, 17147.8)
541.1525@3.08		541.153	3.08		2066815	1749927	2005960	1	1	1		FindByFormula	3	[M+H]+	Esi+	(542.16, 95542.6)(543.1656, 52276.34)(544.169, 13309.78)
1063.5709@16.306		1063.57	16.306		2128699	3045307	3020640	1	25264	22847		FindByFormula	5	[M+2H]+2 [M+H]+	Esi+	(532.7938, 79859.92)(533.295, 47488.47)(1064.58, 18826.32)(1065.5817, 10415.19)
531.7861@18.377		531.786	18.377		2461523	1033404	2341398	1	1	1		FindByFormula	3	[2M+H]+ [M+H]+	Esi+	(532.7933, 58596.61)(533.7926, 28421.12)(534.7934, 8258.08)(1064.5786, 11028.01)(1065.5814, 6752.98)
518.2783@12.68		518.278	12.68		1051590	2277673	2009650	1	1	1		FindByFormula	3	[M+2H]+2 [M+H]+	Esi+	(260.143, 15856.77)(260.6445, 6495.85)(519.2873, 70269.43)(520.2907, 25203.71)
1032.533@15.491		1032.53	15.491		1862620	1588969	1443182	1	1	1		FindByFormula	3	[M+2H]+2 [M+H]+	Esi+	(517.2737, 41633.46)(517.7757, 33514.44)(518.2778, 13147.38)(1033.54, 24340.52)(1034.5433, 16189.39)(1035.5461, 5903.9)
2081.2822@18.1		2081.28	18.1		1366135	4934400	1719831	1	1	1		FindByFormula	3	[M+2H]+2	Esi+	(1041.6481, 47280.18)(1042.1493, 59667.37)(1042.6508, 37327.22)(1043.1516, 17847.62)
510.2751@3.106		510.275	3.106		1265104	1365731	1413057	1	1	1		FindByFormula	3	[M+H]+	Esi+	(511.2824, 171116.25)(512.2853, 56024.86)
1031.5844@15.826		1031.58	15.826		881699	896918	841290	1	1	1		FindByFormula	3	[M+2H]+2 [M+H]+	Esi+	(516.7994, 65675.37)(517.3008, 39254.65)(517.8019, 13742.87)(1032.5941, 11615.23)(1033.5963, 6582.78)
444.3029@12.31		444.303	12.31		3872989	1195473	1137763	1	1	1		FindByFormula	3	[M+H]+	Esi+	(445.3102, 127263.95)(446.3134, 43872.06)(447.3173, 7583.09)
362.1943@0.592		362.194	0.592		1320670	1657756	1527118	1	1	64706		FindByFormula	15	[M+H]+ [M+Na]+	Esi+	(385.177, 99891.18)(386.1802, 19959.8)(363.1955, 145778.78)(364.1985, 27339.41)
1069.6344@12.768001		1069.63	12.768		1646049	1542109	1765317	1	1	1		FindByFormula	3	[M+2H]+2 [M+H]+ [M+Na]+	Esi+	(1092.6232, 12618.16)(1093.6263, 8336.5)(535.8245, 16758.02)(536.3258, 9717.47)(536.827, 4616.66)(1070.6414, 32247.32)(1071.645, 17621.65)(1072.6462, 6074.41)
341.2567@3.711		341.257	3.711		1380383	1075307	1037766	1	21323	17973		FindByFormula	5	[M+H]+ [M+Na]+	Esi+	(364.2454, 11016.21)(342.2641, 183208.89)(343.2672, 40122.47)
341.2582@2.878		341.258	2.878		312336	448751	108270	1	1	1		FindByFormula	3	[M+H]+	Esi+	(342.2643, 148400.66)(343.2675, 30926.09)(344.2693, 3988.67)
668.2812@3.273		668.281	3.273		1520819	1714265	1737550	1	1	1		FindByFormula	3	[M+H]+	Esi+	(669.2887, 141926.84)(670.2919, 58718.96)(671.2948, 13180.5)
534.8171@14.23		534.817	14.23		1288232	1693209	1462323	1	1	1		FindByFormula	3	[2M+H]+ [2M+Na]+ [M+H]+	Esi+	(1092.6241, 8281.41)(1093.6252, 4225.0)(535.8245, 7255.52)(1070.6415, 17421.54)(1071.645, 9640.71)
596.3462@3.2769997		596.346	3.277		1738860	2010129	1655025	1	1	1		FindByFormula	3	[M+H]+ [M+Na]+	Esi+	(619.3354, 37955.58)(620.3391, 14991.79)(597.3535, 41200.16)(598.3566, 16120.66)
564.3567@6.8519998		564.357	6.852		1473560	1796971	1617288	1	1	1		FindByFormula	3	[M+2H]+2 [M+H]+ [M+Na]+	Esi+	(587.3452, 26535.44)(588.3493, 10568.38)(283.1861, 18311.34)(283.6874, 5577.23)(565.3637, 71833.88)(566.3674, 25017.9)(567.3706, 5521.57)
1051.6165@16.97		1051.62	16.97		1785065	1469650	1896993	1	628	1		FindByFormula	8	[M+H]+ [M+Na]+	Esi+	(1074.6046, 8886.34)(1052.6232, 80208.74)(1053.6263, 46810.04)(1054.6298, 14484.07)(1055.634, 2480.25)
1093.6024@20.119		1093.6	20.119		1271019	1160882	1188603	1	1	1		FindByFormula	3	[M+2H]+2 [M+H]+	Esi+	(547.8086, 40771.68)(548.3089, 23641.97)(548.8085, 12528.9)(549.3082, 5071.52)(1095.6104, 5780.37)
484.2464@3.2419999		484.246	3.242		1543879	1696147	1821608	1	1	1		FindByFormula	3	[M+H]+	Esi+	(485.2537, 177792.39)(486.2568, 55236.88)(487.2595, 11069.73)
1091.6416@14.807		1091.64	14.807		1663485	1759548	1575939	1	1	1		FindByFormula	3	[M+2H]+2 [M+H]+	Esi+	(546.8279, 50862.0)(547.3298, 31911.66)(547.8309, 11647.23)(1092.6512, 6502.93)(1093.654, 3412.45)
341.2569@3.482		341.257	3.482		994898	1151330	796432	1	1	1		FindByFormula	3	[M+H]+	Esi+	(342.264, 207511.38)(343.2674, 46998.61)
1092.5898@13.857999		1092.59	13.858		1030117	1903907	1891523	1	1	1		FindByFormula	3	[M+2H]+2 [M+H]+	Esi+	(547.3023, 55325.49)(547.804, 33828.67)(548.3056, 15577.18)(1093.597, 26620.52)(1094.6, 18110.75)(1095.6034, 7910.74)
231.1838@0.60400003		231.184	0.604		1496845	1564184	1602342	28239	1	1		FindByFormula	9	[M+H]+ [M+Na]+	Esi+	(254.1729, 112126.4)(255.1762, 16743.73)(232.1908, 228238.08)(233.1942, 31079.87)
2127.2869@20.11		2127.29	20.11		1370914	1270673	1351767	1	1	1		FindByFormula	3	[M+2H]+2	Esi+	(1064.6503, 27498.21)(1065.152, 33580.88)(1065.6515, 30536.19)(1066.1521, 21778.05)
1063.5721@17.602		1063.57	17.602		3167770	2989259	1705528	1	1	1		FindByFormula	4	[M+2H]+2 [M+H]+	Esi+	(532.7934, 55822.21)(533.2949, 34276.22)(1064.5793, 14394.51)(1065.5817, 8406.23)
3119.9214@17.699		3119.92	17.699		1712415	851444	1190318	1	1	1		FindByFormula	3	[M+2H]+2	Esi+	(1560.967, 3974.7)(1561.4686, 9219.23)(1561.97, 14490.27)(1562.4707, 14795.5)(1562.9712, 11737.04)
618.3006@4.128		618.301	4.128		1728034	1880742	1541458	1	1	1		FindByFormula	3	[M+2H]+2 [M+H]+	Esi+	(310.1567, 44846.73)(310.658, 17315.52)(311.1599, 5165.72)(619.3115, 27054.73)(620.3142, 10974.02)
359.2672@2.6990001		359.267	2.699		232392	1214893	1486701	1	1	1		FindByFormula	3	[M+H]+ [M+Na]+	Esi+	(382.2568, 28449.22)(383.2597, 6772.43)(360.2749, 205070.6)(361.2782, 40755.8)
531.7861@17.589		531.786	17.589		3149375	2891489	6067742	1	1	1		FindByFormula	3	[2M+H]+ [M+H]+	Esi+	(532.7935, 56447.89)(533.7929, 26044.06)(534.7925, 8393.36)(1064.5785, 14431.59)(1065.5815, 8149.93)
307.2151@2.556		307.215	2.556		1628180	1654471	1591980	45897	13959	1		FindByFormula	5	[M+H]+ [M+Na]+	Esi+	(330.2035, 1893.01)(331.1986, 546.66)(308.2221, 48922.65)(309.2039, 12313.71)
539.295@19.677		539.295	19.677		1089893	914085	1120727	1	1	1		FindByFormula	3	[M+H]+	Esi+	(540.3027, 26489.68)(541.3011, 12061.83)(542.3012, 3208.57)
539.2954@18.112		539.295	18.112		767826	790168	2069129	1	1	1		FindByFormula	3	[M+H]+	Esi+	(540.3026, 35366.95)(541.301, 16199.39)
1055.6189@13.188001		1055.62	13.188		1225190	1030038	1221590	1	48625	49314		FindByFormula	5	[M+2H]+2 [M+H]+ [M+Na]+	Esi+	(1078.6082, 21943.79)(1079.6104, 14949.1)(528.8169, 17903.48)(529.3193, 11137.64)(1056.6262, 52358.58)(1057.6298, 29300.88)(1058.6324, 10594.96)
2109.3105@19.08		2109.31	19.08		1340055	1970334	1729840	1	1	1988		FindByFormula	9	[M+2H]+2	Esi+	(1055.6636, 32443.43)(1056.1658, 38972.38)(1056.6666, 26438.72)(1057.1674, 11744.9)
517.7704@15.524999		517.77	15.525		1171468	1083554	1206257	1	1	1		FindByFormula	3	[2M+H]+ [M+H]+	Esi+	(518.7781, 49586.76)(519.7773, 22348.59)(520.7777, 5999.34)(1036.5477, 11372.39)(1037.5509, 5870.48)
2043.1936@15.287999		2043.19	15.288		1406065	1362170	1368666	1	1	1		FindByFormula	3	[M+2H]+2	Esi+	(1022.6042, 37132.38)(1023.1053, 30414.64)(1023.6053, 23876.56)(1024.105, 17499.66)
357.2515@2.385		357.252	2.385		1152036	1123632	1240033	1	1	1		FindByFormula	3	[M+H]+ [M+Na]+	Esi+	(380.2408, 19837.34)(381.2443, 5875.17)(358.2589, 75799.38)(359.2623, 18202.07)(360.2643, 1944.51)
1055.6187@13.004		1055.62	13.004		1386066	1159548	1487341	1	43767	49314		FindByFormula	5	[M+2H]+2 [M+H]+ [M+Na]+	Esi+	(1078.6075, 22861.08)(1079.6112, 12687.02)(1080.6134, 6976.71)(528.8169, 14352.64)(529.3188, 9959.28)(1056.6261, 50382.5)(1057.6292, 26607.8)
505.2677@3.104		505.268	3.104		1461254	1461003	1530498	1	1	14129		FindByFormula	4	[M+H]+	Esi+	(506.275, 137413.86)(507.2784, 39446.88)(508.2798, 9532.16)
419.2675@2.489		419.267	2.489		937275	954626	1164572	1	1	1		FindByFormula	3	[M+H]+ [M+Na]+	Esi+	(442.2567, 8497.12)(420.2746, 144544.67)(421.2777, 40282.16)(422.2816, 6533.19)
1087.6488@20.292		1087.65	20.292		1181391	1317540	1249110	1	35270	1		FindByFormula	4	[M+2H]+2 [M+H]+	Esi+	(544.8304, 40860.86)(545.3317, 27180.73)(545.8331, 11166.21)(546.336, 2628.78)(1088.6608, 30613.57)(1089.6635, 19705.28)(1090.6652, 8260.33)
1075.6115@10.133		1075.61	10.133		1312341	1364940	1493710	1	1	1		FindByFormula	3	[M+2H]+2 [M+H]+	Esi+	(538.812, 70473.94)(539.3135, 42681.39)(539.8149, 13726.49)(1076.6191, 7878.35)
3102.9534@19.216		3102.95	19.216		1354808	1498407	1303174	1	1	1		FindByFormula	3	[M+2H]+2	Esi+	(1552.4849, 13395.63)(1552.9847, 22531.81)(1553.4861, 19444.47)(1553.9873, 13244.37)(1554.4861, 7058.92)(1554.9998, 1237.02)
2068.2166@16.313		2068.22	16.313		1524540	1637949	1392400	1	1	1		FindByFormula	3	[M+2H]+2	Esi+	(1035.1161, 24951.26)(1035.6177, 31473.5)(1036.1194, 22835.0)
359.268@0.991		359.268	0.991		1120234	999998	1013389	76077	1	1		FindByFormula	6	[M+H]+ [M+Na]+	Esi+	(382.2564, 20267.49)(383.2598, 6971.88)(360.2745, 36413.78)(361.278, 9809.65)
982.6302@15.166		982.63	15.166		1754706	888466	2175487	1	1	1		FindByFormula	3	[M+H]+	Esi+	(983.6376, 179780.25)(984.6406, 120725.27)(985.6441, 39209.89)
3144.995@19.08		3144.99	19.08		1219039	1159255	1175989	1	1	1		FindByFormula	3	[M+2H]+2	Esi+	(1573.5059, 10392.68)(1574.0072, 19944.98)(1574.5082, 19677.85)(1575.0088, 13250.71)(1576.0046, 3128.19)
1037.6624@16.589		1037.66	16.589		1372127	1387202	1434850	1	1	1		FindByFormula	3	[M+H]+ [M+Na]+	Esi+	(1060.6521, 37816.95)(1061.6549, 21787.7)(1038.6699, 37658.04)(1039.673, 22260.93)
1039.6238@16.667		1039.62	16.667		1091662	1200453	1414809	1	1	1		FindByFormula	3	[M+H]+ [M+Na]+	Esi+	(1062.6127, 41552.02)(1063.6158, 24382.85)(1040.6316, 40394.14)(1041.6348, 24100.78)(1042.6372, 10562.84)(1043.6212, 2816.48)
531.7859@16.659		531.786	16.659		3529726	1362663	1296513	1	1	1		FindByFormula	3	[2M+H]+ [M+H]+	Esi+	(532.7937, 44720.57)(533.7932, 21586.75)(534.7936, 6584.23)(1064.58, 10855.03)(1065.5828, 6941.4)(1066.5786, 5873.35)
1063.7146@21.403		1063.71	21.403		1368202	1388855	1344843	1	1	1		FindByFormula	3	[M+H]+ [M+Na]+	Esi+	(1086.7039, 30398.47)(1087.7067, 17514.41)(1088.7094, 6292.25)(1064.7219, 32837.39)(1065.7252, 19906.21)(1066.7263, 6650.1)
3120.9346@19.235		3120.93	19.235		1273185	1161976	1191668	1	1	1		FindByFormula	3	[M+2H]+2	Esi+	(1561.4769, 12827.06)(1561.9716, 13825.43)(1562.4705, 14850.52)(1562.971, 13449.76)(1563.4707, 8805.35)(1563.97, 6375.68)(1564.4883, 1297.9)
1090.5743@10.133		1090.57	10.133		1383213	1254809	1219243	1	1	1		FindByFormula	3	[M+2H]+2 [M+H]+	Esi+	(546.2947, 50457.54)(546.796, 32479.13)(547.2982, 15559.43)(1091.5809, 18435.09)(1092.5845, 12253.37)
2099.2556@18.1		2099.26	18.1		1018689	3181083	898723	1	1	1		FindByFormula	3	[M+2H]+2	Esi+	(1050.6346, 28320.43)(1051.1361, 29619.33)(1051.636, 25630.54)(1052.1364, 17641.07)(1052.636, 11651.14)
333.2299@3.167		333.23	3.167		797019	1098515	1085254	1	1	1		FindByFormula	3	[M+H]+ [M+Na]+	Esi+	(356.2199, 30901.83)(357.2237, 7656.55)(334.2379, 83076.09)(335.2413, 20051.73)
3018.8562@15.29		3018.86	15.29		1226745	1188137	1223373	1	1	1		FindByFormula	3	[M+2H]+2	Esi+	(1510.4352, 23280.3)(1510.9366, 39334.14)(1511.4386, 35821.25)(1511.9395, 21121.7)(1512.4403, 11566.21)(1512.941, 5144.77)
1037.601@17.09		1037.6	17.09		522127	567898	548428	1	1	1		FindByFormula	3	[M+H]+ [M+Na]+	Esi+	(1060.591, 5442.46)(1038.6082, 36100.83)(1039.6115, 20849.22)(1040.6267, 14986.02)
2053.25@17.594		2053.25	17.594		1138437	1025940	1042808	1	1	1		FindByFormula	3	[M+2H]+2 [M+HNa]+	Esi+	(1027.633, 39291.84)(1028.1342, 46891.9)(1028.6359, 30212.02)(1029.1368, 13086.63)(1029.6327, 6256.91)(1038.6208, 11086.14)(1039.1218, 5589.3)(1039.6191, 4617.77)
1202.682@4.43		1202.68	4.43		1177851	1623882	1218003	1	1	1		FindByFormula	3	[M+2H]+2 [M+H]+	Esi+	(602.3478, 70425.8)(602.8493, 52465.27)(1203.6875, 37949.92)(1204.6914, 29424.89)(1205.6936, 11824.54)
562.3411@4.395		562.341	4.395		1395596	3346523	14733451	1	1	1		FindByFormula	3	[M+2H]+2 [M+H]+	Esi+	(282.1778, 149309.67)(282.6795, 59258.43)(563.3482, 296634.0)(564.3515, 110813.37)
141.9409@0.504		141.941	0.504		115950	33050	72990	1	1	1		FindByFormula	9	[M+H]+ [M+Na]+	Esi+	(164.9301, 4095.61)(142.9481, 30934.79)
3078.8765@16.267		3078.88	16.267		1343319	1397807	1088836	1	1	1		FindByFormula	3	[M+2H]+2	Esi+	(1540.4469, 8448.23)(1540.9471, 11701.69)(1541.4471, 11439.63)(1541.9492, 9702.93)(1542.4475, 6581.85)(1542.9475, 4316.11)(1543.4602, 1543.5)
564.3661@4.997		564.366	4.997		855286	1264395	2684047	73373	1	1		FindByFormula	9	[M+2H]+2 [M+H]+	Esi+	(283.1858, 71228.92)(283.6872, 26403.76)(565.3636, 155951.42)(566.367, 60486.36)
311.2114@1.721		311.211	1.721		913114	1052222	1176622	1	18873	19379		FindByFormula	5	[M+H]+ [M+Na]+	Esi+	(334.1991, 44323.27)(335.2022, 9210.59)(312.2192, 78688.6)(313.2214, 15651.65)
598.362@2.835		598.362	2.835		584270	868289	1303876	1	1	1		FindByFormula	3	[M+H]+ [M+Na]+	Esi+	(621.351, 45856.05)(622.3541, 16699.45)(599.3692, 74075.44)(600.3726, 27287.93)(601.3796, 6958.78)
1502.67@3.106		1502.67	3.106		994299	1053363	1062375	1	1	1		FindByFormula	3	[M+2H]+2 [M+H]+ [M+Na]+	Esi+	(1525.6556, 5571.27)(752.3432, 19552.79)(752.8441, 15629.35)(753.3467, 9119.46)(1503.6774, 72676.54)(1504.6812, 59481.57)(1505.6833, 30707.09)(1506.6857, 10610.12)
611.1758@26.47		611.176	26.47		419875	1133737	1171429	1	1240005	598327		FindByFormula	17	[M+H]+	Esi+	(612.1829, 25722.27)(613.1828, 10709.15)(614.182, 3963.49)
239.9176@0.504		239.918	0.504		36346	41988	27613	1	1	1		FindByFormula	9	[2M+H]+ [M+H]+ [M+Na]+	Esi+	(262.907, 11048.31)(240.9253, 11894.81)(480.8402, 3724.98)
531.7861@18.792		531.786	18.792		1235387	1045125	1208929	1	1	1		FindByFormula	4	[2M+H]+ [M+H]+	Esi+	(532.7931, 29735.6)(533.7927, 14718.42)(534.7934, 5074.24)(1064.5785, 6774.91)(1065.5801, 4300.88)
842.4317@2.732		842.432	2.732		1102920	3213032	1121262	1	1	1		FindByFormula	3	[M+2H]+2 [M+H]+	Esi+	(422.2215, 57432.82)(422.7231, 31536.66)(423.2251, 11053.58)(843.4505, 353989.0)(844.4539, 164773.23)(845.4564, 46810.21)
1017.5693@14.807		1017.57	14.807		562959	586310	634221	1	1	1		FindByFormula	3	[M+2H]+2 [M+H]+	Esi+	(509.7912, 35706.6)(510.2927, 20392.49)(510.7946, 6968.14)(1018.5786, 6784.85)
1023.6471@10.259		1023.65	10.259		962732	988495	1146322	1	1	1		FindByFormula	3	[M+H]+ [M+Na]+	Esi+	(1046.6359, 16666.98)(1047.6395, 8718.69)(1024.6545, 47467.78)(1025.6575, 25540.38)(1026.6602, 9801.31)
3162.9666@19.08		3162.97	19.08		1215133	1098101	946469	1	1	1		FindByFormula	3	[M+2H]+2	Esi+	(1582.4908, 9087.73)(1582.9932, 13183.47)(1583.493, 15207.22)(1583.9937, 12762.92)(1584.4943, 9591.9)(1584.9944, 5344.52)
1107.6184@20.54		1107.62	20.54		982741	949223	977224	56235	1	1		FindByFormula	4	[M+2H]+2 [M+H]+	Esi+	(554.8167, 37508.35)(555.3168, 22376.42)(555.8168, 11827.31)(556.3157, 5492.28)(1108.625, 10494.34)(1109.625, 5772.36)
2127.2847@19.08		2127.28	19.08		1257364	1289332	1192588	1	1	1		FindByFormula	3	[M+2H]+2	Esi+	(1064.6504, 19720.48)(1065.1517, 23095.83)(1065.6516, 20565.37)(1066.1517, 14460.88)
285.1944@0.608		285.194	0.608		368801	427424	441535	1	1	1		FindByFormula	9	[M+H]+ [M+Na]+	Esi+	(308.1844, 12265.27)(286.2013, 60414.29)(287.2038, 11217.2)
2040.1855@15.257		2040.19	15.257		1338380	1259121	1319009	1	1	1		FindByFormula	3	[M+2H]+2	Esi+	(1021.1, 19805.85)(1021.6015, 27191.52)(1022.1038, 17223.72)
293.1995@1.744		293.2	1.744		807458	1024985	896314	1	1	1		FindByFormula	3	[M+H]+ [M+Na]+	Esi+	(316.1886, 24878.76)(317.1919, 6073.67)(294.2064, 44380.41)(295.2098, 9920.16)
1106.6055@14.807		1106.61	14.807		1057202	1150536	1134114	1	1	1		FindByFormula	3	[M+2H]+2 [M+H]+	Esi+	(554.3103, 23678.0)(554.8121, 19364.66)(555.3137, 7557.73)(1107.6134, 12571.1)(1108.6152, 9091.92)
545.8019@18.836		545.802	18.836		2051563	1633067	1573241	1	1	1		FindByFormula	4	[2M+H]+ [M+H]+	Esi+	(546.809, 44190.83)(547.8087, 22309.96)(548.8092, 7022.64)(1092.6101, 8868.28)(1093.6129, 5655.61)
1060.5646@17.558		1060.56	17.558		2689386	2618572	1234144	1	1	1		FindByFormula	3	[M+2H]+2 [M+H]+	Esi+	(531.2894, 28489.72)(531.7915, 23300.8)(532.2937, 9295.62)(1061.5717, 17756.79)(1062.576, 13205.46)(1063.5773, 5310.78)
1037.663@13.894		1037.66	13.894		977507	1051275	1022656	1	1	1		FindByFormula	3	[M+2H]+2 [M+H]+ [M+Na]+	Esi+	(1060.6536, 26900.36)(1061.6548, 14946.83)(519.8383, 9312.68)(520.3398, 7564.64)(1038.6697, 36993.23)(1039.6732, 20472.71)
633.2633@4.128		633.263	4.128		1017055	881902	1076598	1	1	1		FindByFormula	3	[M+H]+	Esi+	(634.2701, 32083.85)(635.2756, 19939.48)(636.283, 12476.96)
1023.6469@12.249		1023.65	12.249		725223	660394	1032113	1	1	1		FindByFormula	3	[M+2H]+2 [M+H]+ [M+Na]+	Esi+	(1046.6355, 13597.55)(1047.6381, 7966.94)(1048.6473, 4212.7)(512.8305, 7771.6)(513.3328, 5610.35)(1024.6534, 33037.37)(1025.6575, 16607.81)(1026.665, 9395.72)
735.5358@27.876005		735.536	27.876		587652	496222	541584	1	1264915	517021		FindByFormula	17	[M+H]+	Esi+	(736.5427, 20846.4)(737.5463, 10019.08)(738.5494, 2713.63)
2039.2457@16.434		2039.25	16.434		2240956	1852089	2395549	1	1	1		FindByFormula	7	[M+2H]+2	Esi+	(1020.6277, 22266.3)(1021.1278, 24352.79)(1021.6276, 16571.99)(1022.1292, 6988.5)
578.3356@3.2769997		578.336	3.277		690968	817903	869475	1	1	1		FindByFormula	3	[M+2H]+2 [M+H]+	Esi+	(290.1752, 14739.93)(290.6768, 5939.37)(579.3431, 63882.05)(580.3462, 23375.38)
519.8389@13.857999		519.839	13.858		500701	5825772	5668591	1	1	1		FindByFormula	3	[2M+H]+ [2M+Na]+ [M+H]+	Esi+	(1062.6671, 165726.88)(520.8466, 55995.01)(1040.6853, 210365.28)(1041.6885, 122220.87)
1060.5645@17.311		1060.56	17.311		2298501	830927	1080016	1	1	1		FindByFormula	3	[M+2H]+2 [M+H]+	Esi+	(531.2894, 34687.03)(531.7915, 28049.31)(532.2938, 11885.36)(1061.571, 21660.47)(1062.5747, 14709.37)(1063.5771, 6434.74)
472.2368@2.866		472.237	2.866		699802	763667	787396	1	1	1		FindByFormula	3	[M+2H]+2 [M+H]+	Esi+	(237.1253, 52030.65)(237.6269, 13686.08)(473.2456, 20191.74)(474.249, 6124.93)
552.8091@20.292		552.809	20.292		810015	776634	710209	48023	1	1		FindByFormula	4	[2M+H]+ [M+H]+	Esi+	(553.8172, 34322.3)(554.8168, 16879.2)(555.8162, 4628.37)(1106.6255, 7863.83)(1107.6285, 5016.94)
3060.9058@18.336		3060.91	18.336		996326	1114291	1111938	1	1	1		FindByFormula	3	[M+2H]+2	Esi+	(1531.4592, 14518.92)(1531.961, 22564.78)(1532.4604, 24514.26)(1532.9626, 14076.89)(1533.465, 7045.64)
311.2464@2.866		311.246	2.866		222692	223654	241340	1	1	1		FindByFormula	3	[M+H]+ [M+Na]+	Esi+	(334.2353, 6285.59)(312.2535, 51342.76)(313.2567, 13422.1)
1091.6038@18.872		1091.6	18.872		772412	1521640	1732272	1	1	1		FindByFormula	4	[M+2H]+2 [M+H]+	Esi+	(546.809, 44190.83)(547.3105, 29131.57)(1092.6101, 8868.28)(1093.6129, 5655.61)
525.2799@15.331999		525.28	15.332		1198116	1313527	1160692	26497	28973	1		FindByFormula	5	[M+H]+	Esi+	(526.287, 22423.4)(527.2856, 9955.31)
227.0981@3.752		227.098	3.752		795208	847122	942055	1	1	1		FindByFormula	3	[M+H]+	Esi+	(228.1055, 98513.81)(229.1086, 13868.73)
578.3359@4.138		578.336	4.138		828676	866962	482324	1	1	1		FindByFormula	3	[M+2H]+2 [M+H]+	Esi+	(290.1754, 23469.52)(290.6774, 12978.34)(579.3427, 29627.96)
1217.6458@4.43		1217.65	4.43		757510	914255	935621	1	1	1		FindByFormula	3	[M+H]+	Esi+	(1218.6526, 39509.69)(1219.656, 34255.88)(1220.6598, 15477.77)
1681.8969@17.476		1681.9	17.476		1001731	1032006	960329	1	1	1		FindByFormula	3	[M+2H]+2	Esi+	(841.9555, 22643.13)(842.4573, 20665.4)(842.9589, 9749.68)(843.4598, 3594.65)
526.2757@2.596		526.276	2.596		944874	996262	1233488	1	1	1		FindByFormula	3	[M+H]+	Esi+	(527.2829, 80687.54)(528.2861, 25393.04)(529.2906, 6428.84)
267.22@4.35		267.22	4.35		657600	679500	736461	1	1	1		FindByFormula	3	[M+H]+ [M+Na]+	Esi+	(290.209, 30123.09)(291.2128, 6606.55)(268.2271, 27049.56)(269.2306, 5798.66)
472.2371@2.524		472.237	2.524		709709	660940	811065	67867	27882	1		FindByFormula	6	[M+2H]+2 [M+H]+	Esi+	(237.1253, 27351.0)(237.6268, 6785.86)(473.2459, 12872.73)(474.2484, 4490.02)
550.3411@3.566		550.341	3.566		942434	552732	989346	1	1	1		FindByFormula	3	[M+2H]+2 [M+H]+	Esi+	(276.1778, 13700.21)(276.6793, 5102.33)(551.348, 16278.79)(552.3511, 6623.26)
1075.6097@12.249		1075.61	12.249		670851	883132	840534	1	1	1		FindByFormula	3	[M+2H]+2 [M+H]+	Esi+	(538.8121, 45880.53)(539.3138, 26206.73)(539.8149, 10187.67)(1076.6194, 6977.27)
1035.6473@15.075		1035.65	15.075		779421	844102	859208	1	1	1		FindByFormula	3	[M+2H]+2 [M+H]+ [M+Na]+	Esi+	(1058.6365, 16580.56)(1059.6388, 9642.9)(1060.6476, 6459.27)(518.8319, 8814.21)(519.3317, 5545.58)(1036.6547, 31287.16)(1037.6577, 18141.66)(1038.6663, 11368.46)
525.4241@13.881		525.424	13.881		621182	692177	715722	1	121908	1		FindByFormula	4	[M+H]+	Esi+	(526.4316, 38417.63)(527.4352, 11669.64)
600.2882@4.178		600.288	4.178		773172	888147	852537	91502	1	1		FindByFormula	4	[M+2H]+2	Esi+	(301.1513, 29549.64)(301.6529, 11389.64)(302.1689, 4112.55)
521.3202@2.628		521.32	2.628		847809	993213	840837	1	1	1		FindByFormula	3	[M+H]+	Esi+	(522.3276, 83246.51)(523.3305, 23425.89)(524.3353, 6509.63)
357.2519@4.287		357.252	4.287		845448	689310	881735	1	1	17837		FindByFormula	4	[M+H]+ [M+Na]+	Esi+	(380.2412, 22938.95)(381.2436, 9592.65)(358.259, 82772.09)(359.2622, 17703.56)
826.3907@2.746		826.391	2.746		852465	946483	1032556	1	1	1		FindByFormula	3	[M+H]+	Esi+	(827.3979, 48517.91)(828.4013, 23938.86)(829.4041, 6609.39)
1065.5709@17.589		1065.57	17.589		782851	1476015	829324	1	1	1		FindByFormula	3	[M+2H]+2 [M+H]+	Esi+	(533.7929, 26609.13)(534.2932, 16171.59)(534.7927, 9288.16)(535.293, 4512.72)(1066.5791, 8153.28)(1067.5782, 4249.4)
857.3933@2.729		857.393	2.729		954677	1006136	1058504	1	1	1		FindByFormula	3	[M+H]+	Esi+	(858.4001, 104880.35)(859.4033, 57142.57)
303.1471@1.7439998		303.147	1.744		657504	742084	696718	52913	1	38764		FindByFormula	5	[M+H]+ [M+Na]+	Esi+	(326.1365, 38296.77)(327.1402, 10086.49)(304.1546, 103047.67)(305.158, 22705.18)
616.372@1.177		616.372	1.177		1652382	768294	1259668	1	23137	23788		FindByFormula	5	[M+H]+ [M+Na]+	Esi+	(639.3615, 31109.53)(617.3791, 12670.97)(618.383, 4859.59)
536.4809@25.515		536.481	25.515		982524	956848	911823	12343	1	1		FindByFormula	4	[M+H]+	Esi+	(537.4881, 49536.87)(538.4916, 19107.9)(539.4949, 3560.78)
1093.5669@11.773999		1093.57	11.774		694299	657824	614714	1	1	1		FindByFormula	3	[M+2H]+2	Esi+	(547.7907, 40621.7)(548.2922, 24476.73)(548.7929, 11745.82)(549.2935, 4017.32)
596.3462@3.795		596.346	3.795		419282	1012634	676045	1	1	1		FindByFormula	3	[M+H]+ [M+Na]+	Esi+	(619.3354, 32876.54)(620.3385, 13437.25)(597.3536, 27915.64)(598.3571, 9749.9)
810.4088@4.161		810.409	4.161		734800	811800	870323	1	1	1		FindByFormula	3	[M+H]+	Esi+	(811.4155, 71675.41)(812.4188, 30814.33)(813.4209, 9527.62)
2025.2218@16.516		2025.22	16.516		872935	1249655	1072764	1	1	1		FindByFormula	3	[M+2H]+2	Esi+	(1013.6205, 18975.55)(1014.1203, 19613.63)(1014.6218, 13969.43)(1015.122, 5436.74)
602.2467@1.128		602.247	1.128		826300	841042	744775	1	1	1		FindByFormula	3	[M+2H]+2 [M+H]+	Esi+	(302.1279, 13649.56)(302.6296, 4277.31)(603.2567, 43314.63)(604.2604, 14865.0)
407.3614@15.876		407.361	15.876		533243	599496	654088	560785	1	476213		FindByFormula	6	[M+H]+	Esi+	(408.3687, 21317.1)(409.3719, 5493.34)
1051.6776@13.248		1051.68	13.248		861123	867286	958340	1	1	1		FindByFormula	3	[M+2H]+2 [M+H]+ [M+Na]+	Esi+	(1074.6652, 10411.29)(1075.6687, 5722.6)(526.8466, 5786.53)(527.3484, 4406.39)(1052.6855, 16862.44)(1053.6886, 11103.04)(1054.6935, 5077.71)
438.2497@1.528		438.25	1.528		676350	753192	764176	1	1	1		FindByFormula	5	[M+H]+	Esi+	(439.2569, 46298.43)(440.2601, 12937.75)
1073.6321@20.884		1073.63	20.884		401934	607401	340815	1	1	1		FindByFormula	3	[M+2H]+2 [M+H]+	Esi+	(537.8226, 35970.96)(538.3247, 21736.27)(538.8264, 7971.64)(1074.6455, 16510.68)
2039.2418@16.754		2039.24	16.754		820031	1018939	966661	1	1	1		FindByFormula	8	[M+2H]+2	Esi+	(1020.6287, 21820.71)(1021.127, 23153.87)(1021.6279, 13883.38)(1022.1284, 6782.47)
341.2571@3.2769997		341.257	3.277		653461	779782	754074	1	1	1		FindByFormula	3	[M+H]+	Esi+	(342.264, 114922.85)(343.2674, 25524.74)
1423.8885@20.202		1423.89	20.202		1123097	461357	558101	1	1	1		FindByFormula	3	[M+2H]+2 [M+H]+	Esi+	(712.9519, 14797.92)(713.4533, 11380.72)(713.9543, 5986.66)(1424.8956, 5969.41)(1425.8992, 4518.69)
1069.6346@14.02		1069.63	14.02		732903	1518763	323047	1	1	1		FindByFormula	3	[M+H]+ [M+Na]+	Esi+	(1092.6229, 9685.74)(1093.6252, 5378.47)(1070.6418, 22486.55)(1071.6451, 11830.88)(1072.6483, 5202.27)
481.398@13.894		481.398	13.894		740901	403868	897992	1	1	1		FindByFormula	5	[M+H]+	Esi+	(482.4053, 37649.58)(483.4084, 11933.23)
444.3034@6.715		444.303	6.715		859253	677236	767403	1	1	1		FindByFormula	3	[M+H]+	Esi+	(445.3102, 40274.24)(446.3135, 14180.1)
545.8014@20.911		545.801	20.911		685719	564311	344375	1	1	1		FindByFormula	3	[2M+H]+ [M+H]+	Esi+	(546.8091, 34218.4)(547.8083, 20655.65)(548.8084, 6145.54)(1092.6107, 9592.24)
569.4506@13.822		569.451	13.822		620035	710239	554997	1	1	1		FindByFormula	7	[M+H]+	Esi+	(570.4578, 28715.26)(571.4612, 9242.9)
564.3578@2.077		564.358	2.077		520287	908005	635271	1	1	1		FindByFormula	4	[M+2H]+2	Esi+	(283.186, 41315.37)(283.6874, 15429.67)(284.1891, 5155.56)
437.278@1.3849999		437.278	1.385		586336	691566	762919	1	1	1		FindByFormula	3	[M+H]+	Esi+	(438.2853, 139847.42)(439.2884, 33783.0)
368.1889@17.054996		368.189	17.055		437575	390441	400032	1	531362	638301		FindByFormula	17	[M+H]+	Esi+	(369.1963, 22510.86)(370.1995, 4809.69)
1108.5309@11.773999		1108.53	11.774		822804	627935	749673	1	1	1		FindByFormula	3	[M+2H]+2 [M+H]+	Esi+	(555.273, 20545.64)(555.7748, 15389.82)(556.2752, 7424.97)(1109.5375, 5197.04)(1110.5425, 3399.83)
291.2189@3.677		291.219	3.677		217898	195514	237008	1	1	1		FindByFormula	3	[M+H]+	Esi+	(292.225, 20454.32)(293.2283, 4995.53)
1034.5197@4.463		1034.52	4.463		796616	785102	925715	1	1	1		FindByFormula	3	[M+2H]+2 [M+H]+	Esi+	(518.2672, 23025.98)(518.7685, 17212.79)(519.2696, 6127.04)(1035.5262, 7149.84)(1036.528, 3852.08)
638.3542@1.489		638.354	1.489		836462	1086453	1035911	1	1	1		FindByFormula	3	[M+H]+	Esi+	(639.3614, 31732.84)(640.3652, 11798.79)
3034.8264@15.287999		3034.83	15.288		788890	751706	774339	1	1	1		FindByFormula	3	[M+2H]+2	Esi+	(1518.42, 8450.88)(1518.9226, 9957.52)(1519.4222, 14550.3)(1519.9229, 16713.69)(1520.423, 16187.04)(1520.9235, 13420.66)(1521.4233, 9453.39)(1521.924, 4659.13)
333.2304@3.7489998		333.23	3.749		480143	838487	696184	1	1	1		FindByFormula	3	[M+H]+ [M+Na]+	Esi+	(356.2197, 32322.4)(357.2234, 8211.24)(334.2375, 43042.0)(335.2409, 10680.49)
451.3879@15.837999		451.388	15.838		557836	620058	579686	1	1	304473		FindByFormula	8	[M+H]+	Esi+	(452.3949, 24504.68)(453.3983, 7939.33)
2109.3132@18.856		2109.31	18.856		649276	455190	678466	1019	1927	1		FindByFormula	7	[M+2H]+2	Esi+	(1055.6641, 30326.92)(1056.1658, 39345.46)(1056.6666, 26080.81)(1057.1677, 10842.45)
555.1684@3.2419999		555.168	3.242		784219	766408	852342	1	1	1		FindByFormula	3	[M+H]+	Esi+	(556.1754, 74102.77)(557.1813, 36257.73)(558.1842, 10951.99)
546.3034@19.484		546.303	19.484		957195	645158	720903	1	1	1		FindByFormula	3	[M+H]+	Esi+	(547.3105, 41593.08)(548.309, 18924.72)
260.1567@1.3849999		260.157	1.385		279123	335459	360066	1	1	1		FindByFormula	3	[M+H]+ [M+Na]+	Esi+	(283.1302, 3358.7)(284.1317, 655.95)(261.2061, 15114.07)
551.3309@3.309		551.331	3.309		803596	878452	938462	1	1	1		FindByFormula	3	[M+H]+	Esi+	(552.3384, 57511.22)(553.3415, 18323.88)(554.3427, 3398.21)
988.5192@4.128		988.519	4.128		601966	728390	772370	1	1	1		FindByFormula	3	[M+H]+	Esi+	(989.5263, 43182.51)(990.5291, 23891.61)(991.5323, 7217.96)
444.303@12.68		444.303	12.68		613787	3169308	3253513	1	1	1		FindByFormula	3	[M+H]+	Esi+	(445.3103, 126553.25)(446.3138, 45462.27)
372.2409@20.464998		372.241	20.465		204881	210333	398696	1	417058	406208		FindByFormula	9	[M+H]+ [M+Na]+	Esi+	(395.2301, 19382.13)(396.2327, 5512.7)(373.248, 10329.45)
525.2802@16.548		525.28	16.548		762419	545001	982398	1	1	1		FindByFormula	3	[M+H]+	Esi+	(526.2869, 23667.04)(527.2853, 11608.58)(528.2851, 3268.07)
479.3402@18.46		479.34	18.46		759671	784916	865827	32153	1	1		FindByFormula	4	[M+H]+	Esi+	(480.3473, 44697.79)(481.3506, 16154.76)(482.3546, 3163.63)
1088.596@19.494		1088.6	19.494		476632	588453	459969	1	1	1		FindByFormula	3	[M+2H]+2 [M+H]+	Esi+	(545.3056, 12520.83)(545.807, 11056.81)(546.3095, 5522.75)(1089.6047, 9266.98)(1090.6072, 6646.43)(1091.6095, 4099.85)
640.3469@20.409		640.347	20.409		697020	709070	818291	1	1	283972		FindByFormula	5	[M+H]+ [M+Na]+	Esi+	(663.3364, 12500.43)(664.3399, 3806.32)(641.354, 8395.87)(642.3571, 3182.04)
345.2518@2.151		345.252	2.151		643125	692888	744232	1	1	1		FindByFormula	3	[M+H]+	Esi+	(346.2588, 32018.45)(347.262, 7725.78)
2053.251@16.626		2053.25	16.626		3865753	175310	502684	1	1	1		FindByFormula	3	[M+2H]+2	Esi+	(1027.633, 72639.64)(1028.1344, 84694.54)(1028.6357, 51730.28)(1029.1373, 23967.09)
3074.9167@18.213		3074.92	18.213		1081853	976664	1106633	1	1	1		FindByFormula	3	[M+2H]+2	Esi+	(1538.4723, 4698.5)(1538.9681, 5182.8)(1539.4668, 4813.45)(1539.969, 3528.69)(1540.4539, 3055.73)
500.3692@15.744998		500.369	15.745		732441	747821	858453	581399	1	218614		FindByFormula	16	[M+H]+	Esi+	(501.3761, 23177.81)(502.3801, 8015.86)
613.4768@13.375		613.477	13.375		597468	775059	702929	1	1	1		FindByFormula	9	[M+H]+	Esi+	(614.4841, 28512.96)(615.4876, 9598.02)
979.6211@15.182002		979.621	15.182		742610	1151426	285286	1	1	1		FindByFormula	13	[M+H]+ [M+Na]+	Esi+	(1002.6108, 27410.58)(1003.6137, 15406.38)(980.6285, 36766.39)(981.6311, 21385.2)(982.6338, 6353.0)
347.2463@5.574		347.246	5.574		725344	749652	647730	1	1	1		FindByFormula	3	[M+H]+ [M+Na]+	Esi+	(370.2354, 23847.25)(371.2393, 7439.12)(348.2535, 24847.84)(349.257, 6333.45)
1090.5743@12.249		1090.57	12.249		574743	663660	661640	1	1	1		FindByFormula	3	[M+2H]+2 [M+H]+	Esi+	(546.2944, 27543.36)(546.7969, 22224.12)(547.2977, 8269.09)(1091.581, 11073.69)(1092.585, 7242.81)
1093.664@20.446		1093.66	20.446		699060	774871	736286	1	1	1		FindByFormula	3	[M+H]+	Esi+	(1094.6693, 19032.22)(1095.6726, 10961.51)(1096.6736, 3844.23)
1198.6506@4.128		1198.65	4.128		733759	737056	745803	1	1	1		FindByFormula	3	[M+2H]+2 [M+H]+	Esi+	(600.3322, 26430.44)(600.8338, 20196.45)(601.3348, 9005.2)(1199.6575, 11682.19)(1200.6603, 8539.94)
524.7779@15.827		524.778	15.827		320383	406426	367471	1	1	1		FindByFormula	3	[2M+H]+ [M+H]+	Esi+	(525.7859, 27141.85)(526.7851, 14171.41)(527.786, 5166.07)(1050.5638, 6102.04)
724.3935@1.9430001		724.394	1.943		586785	975238	924894	1	23350	21750		FindByFormula	5	[M+2H]+2 [M+H]+	Esi+	(363.2044, 15296.69)(363.7062, 7211.45)(364.2101, 5909.0)(725.401, 19469.61)(726.4051, 9864.37)
1997.188@15.491		1997.19	15.491		722831	767583	747804	1	1	1		FindByFormula	3	[M+2H]+2	Esi+	(999.6016, 25445.82)(1000.1034, 28705.37)(1000.6036, 18447.64)(1001.1071, 9524.29)
379.2361@1.453		379.236	1.453		620281	654547	623402	1	1	1		FindByFormula	3	[M+H]+ [M+Na]+	Esi+	(402.2255, 30007.21)(380.2429, 35937.1)(381.2464, 10120.26)
2071.2246@17.594		2071.22	17.594		383338	565440	464441	1	1	1		FindByFormula	3	[M+2H]+2	Esi+	(1036.6193, 24605.38)(1037.1204, 26065.29)(1037.6202, 21735.55)(1038.1212, 14316.26)
657.3939@5.055		657.394	5.055		508012	558069	580551	1	1	1		FindByFormula	3	[M+H]+	Esi+	(658.401, 37516.5)(659.4044, 12312.04)
982.6299@11.813		982.63	11.813		490025	554592	728894	1	1	1		FindByFormula	3	[M+H]+	Esi+	(983.6371, 46459.89)(984.6406, 31777.57)
638.3545@1.088		638.355	1.088		674820	781852	739735	1	1	1		FindByFormula	3	[M+H]+	Esi+	(639.3619, 40081.13)(640.3653, 16345.86)(641.3681, 4280.74)
1108.5299@13.008		1108.53	13.008		345236	272892	246622	1	1	1		FindByFormula	3	[M+2H]+2 [M+H]+	Esi+	(555.2726, 13358.08)(555.7746, 10125.09)(556.2762, 4857.47)(1109.5356, 3940.62)
998.5982@13.395		998.598	13.395		681045	676284	776178	1	1	1		FindByFormula	3	[M+2H]+2 [M+H]+	Esi+	(500.3044, 17456.69)(500.8065, 13100.12)(501.307, 5243.71)(999.6109, 9898.44)(1000.6145, 7669.03)
681.3365@1.558		681.337	1.558		344192	741424	1802755	1	1	1		FindByFormula	3	[M+H]+	Esi+	(682.3437, 182070.81)(683.347, 66531.97)
315.2336@4.012		315.234	4.012		121581	122637	146203	1	1	11042		FindByFormula	4	[M+H]+ [M+Na]+	Esi+	(338.1966, 4935.71)(316.2848, 15178.48)
311.2474@3.035		311.247	3.035		1051525	1278432	1184468	1	1	1		FindByFormula	3	[M+H]+ [M+Na]+	Esi+	(334.2373, 76228.47)(312.2536, 32794.6)(313.2571, 7116.5)
1490.8269@4.835		1490.83	4.835		723651	674324	672887	1	1	1		FindByFormula	3	[M+2H]+2	Esi+	(746.4209, 30661.5)(746.923, 27055.41)(747.4238, 13283.71)
578.3357@3.795		578.336	3.795		337370	369023	536563	1	1	1		FindByFormula	3	[M+2H]+2 [M+H]+	Esi+	(290.1752, 10301.64)(579.3426, 45586.79)(580.3463, 16993.97)
534.3042@3.309		534.304	3.309		596432	577541	605855	1	1	1		FindByFormula	3	[M+H]+ [M+Na]+	Esi+	(557.2935, 25468.97)(558.2967, 8216.05)(535.3118, 4161.43)
562.341@1.935		562.341	1.935		597231	696237	717159	17647	1	1		FindByFormula	4	[M+2H]+2 [M+H]+	Esi+	(282.1777, 27708.49)(282.6796, 11657.36)(563.3475, 9137.88)
1441.8615@20.185		1441.86	20.185		1147887	559482	711725	1	21209	1		FindByFormula	4	[M+2H]+2 [M+H]+	Esi+	(721.9382, 9844.61)(722.44, 8342.6)(722.9377, 6592.2)(1442.8696, 5387.41)(1443.8717, 3533.63)
420.3455@13.915		420.346	13.915		650471	506587	526501	1	1	1		FindByFormula	6	[M+H]+ [M+Na]+	Esi+	(443.3344, 25927.17)(444.3384, 6570.76)(421.3525, 2876.69)
1039.6241@17.133		1039.62	17.133		528629	572005	432140	1	1	1		FindByFormula	3	[M+H]+ [M+Na]+	Esi+	(1062.6132, 19720.46)(1063.6158, 12246.03)(1064.6178, 7731.15)(1040.6282, 14069.1)(1041.6337, 7656.11)(1042.6373, 4779.49)
547.7989@13.847		547.799	13.847		787040	497435	508016	1	1	1		FindByFormula	3	[2M+H]+ [M+H]+	Esi+	(548.8065, 32948.2)(549.8055, 17174.68)(550.8065, 4866.42)(1096.6041, 7365.9)
726.4088@2.083		726.409	2.083		664673	629325	753082	1	1	1		FindByFormula	3	[M+2H]+2 [M+H]+	Esi+	(364.2109, 7762.65)(727.4162, 30723.58)(728.4197, 13291.86)
982.6301@12.648		982.63	12.648		534939	1096259	752793	1	1	1		FindByFormula	3	[M+H]+	Esi+	(983.6373, 26602.14)(984.6403, 18182.84)(985.644, 6277.4)
596.3468@2.556		596.347	2.556		530942	455065	419603	1	1	1		FindByFormula	3	[M+H]+ [M+Na]+	Esi+	(619.3354, 41790.65)(620.339, 17118.27)(597.3533, 38319.66)(598.3572, 16239.92)
1213.6144@4.128		1213.61	4.128		442577	502461	558691	1	1	1		FindByFormula	3	[M+H]+	Esi+	(1214.6215, 54437.67)(1215.625, 50632.48)(1216.6279, 22868.75)(1217.6309, 10295.63)
313.2618@3.961		313.262	3.961		438830	478487	516805	98374	1	1		FindByFormula	4	[M+H]+ [M+Na]+	Esi+	(336.2508, 30192.64)(337.2546, 7555.68)(314.269, 13624.23)
396.1841@17.054996		396.184	17.055		767587	726081	753067	1	832176	1112809		FindByFormula	17	[M+H]+	Esi+	(397.1911, 38636.13)(398.1942, 9489.38)
373.2833@4.314		373.283	4.314		528760	595096	608207	1	1	1		FindByFormula	3	[M+H]+ [M+Na]+	Esi+	(396.272, 18034.63)(374.2902, 57626.0)(375.2933, 13604.42)
423.0748@3.795		423.075	3.795		625285	664415	740816	1	1	1		FindByFormula	3	[M+H]+ [M+Na]+	Esi+	(446.0635, 7058.97)(424.082, 25632.2)(425.0847, 5719.24)(426.078, 3722.34)
2127.286@19.494		2127.29	19.494		644923	477106	494056	1	1	1		FindByFormula	3	[M+2H]+2	Esi+	(1064.6508, 10898.61)(1065.1516, 11575.63)(1065.6516, 11261.17)(1066.1512, 7178.05)
1004.4846@4.138		1004.48	4.138		621855	674644	725928	1	1	1		FindByFormula	3	[M+2H]+2 [M+H]+	Esi+	(503.2494, 42860.8)(503.7511, 24628.92)(504.253, 9003.13)(1005.4915, 6299.1)
451.2573@1.6869999		451.257	1.687		502704	660919	386658	1	1	1		FindByFormula	3	[M+H]+	Esi+	(452.2644, 22741.34)(453.2676, 6639.81)
1159.7344@20.715		1159.73	20.715		1332071	1152930	1127959	1	1	1		FindByFormula	3	[M+H]+	Esi+	(1160.7411, 25612.21)(1161.7446, 17039.12)(1162.7471, 6440.77)
3079.8787@18.316		3079.88	18.316		615485	655419	644695	1	1	1		FindByFormula	3	[M+2H]+2	Esi+	(1540.9476, 10839.48)(1541.4476, 12235.29)(1541.9473, 10019.42)(1542.4471, 7570.23)(1542.9457, 4611.33)
596.3205@20.036		596.321	20.036		626826	670710	812023	1	1	386185		FindByFormula	5	[M+H]+ [M+Na]+	Esi+	(619.3096, 14718.0)(620.313, 4817.83)(597.3278, 3692.83)
826.3899@2.114		826.39	2.114		481238	543572	667973	1	1	11627		FindByFormula	4	[M+H]+	Esi+	(827.3973, 57277.04)(828.4005, 26335.91)(829.4035, 7410.56)
1032.4042@3.106		1032.4	3.106		646252	665914	696080	1	1	1		FindByFormula	3	[M+H]+ [M+Na]+	Esi+	(1055.393, 6410.74)(1033.4113, 67230.03)(1034.4131, 32431.33)
519.2834@2.596		519.283	2.596		436270	502373	501513	1	1	1		FindByFormula	3	[M+H]+	Esi+	(520.2908, 42561.59)(521.2939, 13875.67)
525.3821@15.9		525.382	15.9		575260	626949	654655	14872	1	1		FindByFormula	4	[M+H]+	Esi+	(526.3895, 19105.27)(527.3926, 7497.15)
1049.6993@21.454		1049.7	21.454		923332	862807	955121	1	1	1		FindByFormula	6	[M+H]+ [M+Na]+	Esi+	(1072.6881, 24120.41)(1073.6915, 15546.23)(1050.7065, 28246.21)(1051.71, 15432.55)
510.8151@13.008		510.815	13.008		351553	368398	356559	1	1	1		FindByFormula	3	[2M+H]+ [2M+Na]+ [M+H]+	Esi+	(1044.6205, 9462.59)(511.8227, 7171.41)(1022.6379, 15351.97)(1023.6419, 8502.92)
505.2681@2.593		505.268	2.593		370868	1920062	431703	1	1	1		FindByFormula	3	[M+H]+	Esi+	(506.2751, 121641.0)(507.2786, 36754.25)
524.3253@2.866		524.325	2.866		583770	703271	651870	95174	1	1		FindByFormula	5	[M+2H]+2 [M+H]+	Esi+	(263.1699, 8807.64)(263.6714, 3251.48)(525.3323, 24768.32)(526.3357, 8555.32)
2071.2856@16.667		2071.29	16.667		361667	902967	811247	1	1	1		FindByFormula	3	[M+2H]+2	Esi+	(1036.6537, 13131.41)(1037.121, 11036.85)(1037.6559, 7629.49)(1038.1208, 5677.57)
486.3532@13.889		486.353	13.889		531338	268060	549684	309305	1	56489		FindByFormula	9	[M+H]+	Esi+	(487.3604, 25079.9)(488.3639, 7175.75)
810.3958@2.866		810.396	2.866		541010	577226	620949	1	1	1		FindByFormula	3	[M+H]+	Esi+	(811.4027, 24335.65)(812.4067, 11513.79)(813.4087, 3998.24)
1437.9047@20.499		1437.9	20.499		720551	714381	609484	1	1	1		FindByFormula	3	[M+2H]+2 [M+H]+	Esi+	(719.9596, 15961.18)(720.4609, 12461.5)(720.963, 6459.99)(1438.9109, 6642.2)(1439.9138, 4764.15)
1088.5958@20.172		1088.6	20.172		576379	484273	545341	88212	12727	1		FindByFormula	5	[M+2H]+2 [M+H]+	Esi+	(545.3054, 13706.52)(545.8078, 10684.94)(546.3101, 4915.6)(1089.6031, 7947.5)(1090.606, 6064.9)(1091.6102, 3768.09)
1122.609@17.381		1122.61	17.381		547662	515002	606733	1	1	1		FindByFormula	3	[M+H]+	Esi+	(1123.6166, 28863.82)(1124.6204, 20398.77)(1125.6238, 7665.98)
727.9384@20.539		727.938	20.539		666547	615689	475105	1	1	1		FindByFormula	3	[2M+H]+ [M+H]+	Esi+	(728.9461, 12150.7)(729.9469, 8294.25)(730.9464, 2875.19)(1456.8883, 5116.32)(1457.8866, 4653.15)
479.3386@22.599		479.339	22.599		625239	677579	719525	1	1	78154		FindByFormula	10	[M+H]+	Esi+	(480.3473, 22543.34)(481.3509, 8632.58)
598.3616@2.976		598.362	2.976		565089	378394	279691	1	1	1		FindByFormula	3	[M+H]+ [M+Na]+	Esi+	(621.351, 40442.47)(622.355, 14960.51)(599.3695, 65691.13)(600.3729, 23102.12)
387.3867@10.821		387.387	10.821		620635	506360	451718	1	540746	621903		FindByFormula	17	[M+H]+	Esi+	(388.394, 16616.48)(389.3974, 5200.37)
3116.9673@19.133		3116.97	19.133		851818	868120	961856	1	1	1		FindByFormula	3	[M+2H]+2	Esi+	(1559.4937, 6730.4)(1559.992, 8659.3)(1560.4924, 9396.82)(1560.9941, 4828.83)
1063.5728@18.207		1063.57	18.207		685860	864076	638047	1	2169	1682		FindByFormula	17	[M+2H]+2 [M+H]+	Esi+	(532.7938, 41194.49)(533.2951, 26278.79)(1064.5795, 8624.09)(1065.5831, 4267.74)
243.1836@2.666		243.184	2.666		451001	481269	475874	1	1	1		FindByFormula	3	[M+H]+ [M+Na]+	Esi+	(266.1732, 12125.12)(244.1908, 65546.19)(245.1933, 11893.17)
620.3145@4.433		620.314	4.433		1704018	1831915	1789430	1	27054	1		FindByFormula	4	[M+2H]+2 [M+H]+	Esi+	(311.1642, 56572.34)(311.6659, 22009.34)(622.3298, 14564.5)
479.3399@19.87		479.34	19.87		933323	588972	627796	1	1	1		FindByFormula	3	[M+H]+	Esi+	(480.3471, 34579.79)(481.3504, 12122.37)
518.351@4.057		518.351	4.057		603889	455186	733777	1	1	1		FindByFormula	3	[M+H]+	Esi+	(519.3581, 48871.2)(520.3619, 17941.05)
596.3466@4.232		596.347	4.232		193767	428270	466817	1	1	1		FindByFormula	3	[M+H]+	Esi+	(597.3532, 10331.57)(598.3858, 36415.74)(599.3886, 14610.23)
2053.2502@17.311		2053.25	17.311		1035071	281160	554053	1	1	1		FindByFormula	3	[M+2H]+2	Esi+	(1027.6323, 40990.52)(1028.1348, 44815.86)(1028.6361, 29274.62)(1029.1378, 12407.93)
2037.2709@16.512		2037.27	16.512		1578956	1703479	525979	1	1	1		FindByFormula	3	[M+2H]+2	Esi+	(1019.6565, 1075.49)(1020.1658, 355.08)(1020.647, 10738.06)
1053.6389@17.259		1053.64	17.259		581505	517738	803474	1	1	1		FindByFormula	3	[M+H]+ [M+Na]+	Esi+	(1076.6284, 12650.16)(1077.6311, 7446.39)(1054.6451, 12530.48)(1055.6494, 7410.91)(1056.653, 3500.54)
460.2509@24.196		460.251	24.196		349314	386533	746916	1	1	1		FindByFormula	3	[M+H]+	Esi+	(461.2579, 11523.99)(462.2567, 6056.34)
405.2516@1.972		405.252	1.972		584274	613294	624271	1	10210	1		FindByFormula	4	[M+H]+ [M+Na]+	Esi+	(428.2408, 25289.95)(429.2446, 8262.21)(406.2587, 18877.44)(407.2623, 5581.38)
965.6048@14.945		965.605	14.945		478873	746733	771170	1	1	1		FindByFormula	3	[M+H]+ [M+Na]+	Esi+	(988.5941, 11615.33)(989.5968, 5893.54)(966.6123, 17898.59)(967.6152, 10262.05)
2081.2827@18.826998		2081.28	18.827		563605	326703	544638	1	1	1		FindByFormula	6	[M+2H]+2	Esi+	(1041.6482, 15737.25)(1042.1503, 19734.86)(1042.651, 12061.31)(1043.1514, 5395.67)
2009.2415@15.294		2009.24	15.294		409871	476753	1053189	1	1	1		FindByFormula	3	[M+2H]+2	Esi+	(1005.6275, 10716.15)(1006.1301, 12239.47)(1006.6294, 10362.68)(1007.1292, 7754.66)(1007.6286, 4103.49)
1037.6627@11.132		1037.66	11.132		599527	556327	416208	1	1	1		FindByFormula	3	[M+H]+ [M+Na]+	Esi+	(1060.6512, 17089.74)(1061.6552, 9135.12)(1038.6696, 42171.77)(1039.6725, 25681.88)(1040.6772, 8152.75)
333.2299@3.4940002		333.23	3.494		310432	317560	482832	1	1	1		FindByFormula	3	[M+H]+ [M+Na]+	Esi+	(356.2197, 19596.85)(357.2232, 6023.11)(334.2371, 39778.34)(335.2404, 9274.93)
532.2876@17.594		532.288	17.594		545774	1308808	1357064	1	1	1		FindByFormula	3	[M+H]+	Esi+	(533.2949, 36648.81)(534.2932, 17701.43)(535.2928, 4793.72)
3088.942@18.1		3088.94	18.1		819809	315857	570685	1	1	1		FindByFormula	3	[M+2H]+2	Esi+	(1545.482, 10893.1)(1545.9741, 11968.76)(1546.4802, 13417.45)(1546.9792, 8470.28)
443.2673@2.047		443.267	2.047		412206	538546	458155	1	1	1		FindByFormula	3	[M+H]+ [M+Na]+	Esi+	(466.2563, 7837.4)(467.2605, 2870.82)(444.2744, 9837.65)(445.277, 3852.69)
1073.5945@12.971		1073.59	12.971		476918	466461	495232	1	1	1		FindByFormula	3	[M+2H]+2	Esi+	(537.8039, 29679.45)(538.3057, 16656.43)(538.8078, 7786.89)
1093.5663@13.008		1093.57	13.008		337331	342243	496927	1	1	1		FindByFormula	3	[M+2H]+2	Esi+	(547.7907, 29583.15)(548.2917, 16532.03)(548.7922, 7735.31)
376.319@13.885001		376.319	13.885		309950	589695	557748	591491	1	1		FindByFormula	6	[M+H]+ [M+Na]+	Esi+	(399.3086, 16647.93)(400.3117, 4109.44)(377.3264, 6383.9)
289.1679@2.556		289.168	2.556		186771	87801	130855	1	1	1		FindByFormula	3	[2M+H]+ [M+H]+	Esi+	(290.1757, 7260.44)(579.3432, 18297.35)(580.3466, 8740.02)
1109.6139@14.807		1109.61	14.807		655638	527532	456061	1	1	1		FindByFormula	3	[M+2H]+2	Esi+	(555.8143, 18483.17)(556.3155, 12390.06)
928.6099@27.756998		928.61	27.757		593785	584524	615937	1	1	1		FindByFormula	3	[M+H]+	Esi+	(929.6182, 18501.38)(930.6216, 9467.85)(931.624, 3036.51)
617.2683@4.43		617.268	4.43		480628	481915	517667	1	1	1		FindByFormula	3	[M+2H]+2 [M+H]+	Esi+	(309.642, 20863.27)(310.1445, 19600.74)(310.6462, 6846.38)(618.2745, 4486.46)
479.3402@18.34		479.34	18.34		386533	775551	859496	132181	1	1		FindByFormula	4	[M+H]+	Esi+	(480.3473, 44697.79)(481.3506, 16154.76)
3162.9663@20.11		3162.97	20.11		615175	579587	533888	1	1	1		FindByFormula	3	[M+2H]+2	Esi+	(1582.4926, 5890.19)(1582.9935, 9790.08)(1583.4922, 12710.09)(1583.9937, 10016.78)(1584.493, 8159.92)(1584.995, 4868.33)
335.2109@1.564		335.211	1.564		213587	277809	255217	25348	1	23640		FindByFormula	5	[M+H]+ [M+Na]+	Esi+	(358.1988, 10317.83)(336.2169, 30199.04)(337.2198, 7632.24)
977.6743@13.406001		977.674	13.406		372547	451491	509353	1	1	1		FindByFormula	3	[M+H]+	Esi+	(978.6819, 24171.06)(979.6852, 15794.78)(980.6875, 5311.43)
432.2727@2.44		432.273	2.44		416769	403375	431252	1	1	1		FindByFormula	3	[M+H]+ [M+Na]+	Esi+	(455.2617, 33863.47)(456.2649, 10198.93)(433.28, 7139.82)
657.3937@5.626		657.394	5.626		363404	358915	417784	1	1	1		FindByFormula	3	[M+H]+	Esi+	(658.4009, 25745.71)(659.4045, 10383.98)
916.5531@25.519		916.553	25.519		627070	508703	540658	1	1	1		FindByFormula	3	[M+H]+	Esi+	(917.5603, 22563.74)(918.5635, 10416.8)(919.5648, 4444.86)
1699.8718@17.476		1699.87	17.476		537899	545866	548993	1	1	1		FindByFormula	3	[M+2H]+2	Esi+	(850.9428, 10055.69)(851.4443, 9882.24)(851.9428, 8126.1)(852.4429, 5077.01)
1093.6025@19.08		1093.6	19.08		424845	808958	371996	1	1	1		FindByFormula	3	[M+2H]+2 [M+H]+	Esi+	(547.8084, 22899.95)(548.3086, 12696.45)(548.8085, 7457.85)(1094.6093, 4284.39)
505.2677@2.662		505.268	2.662		859034	2217462	252439	1	1	14823		FindByFormula	4	[M+H]+	Esi+	(506.2751, 121641.0)(507.2786, 36754.25)
357.2518@3.276		357.252	3.276		289499	470858	313407	1	11679	1		FindByFormula	4	[M+H]+ [M+Na]+	Esi+	(380.2409, 37247.42)(358.2591, 164555.88)(359.2625, 39203.71)
1049.5564@16.542		1049.56	16.542		1947416	1361114	1361523	1	1	1		FindByFormula	3	[M+2H]+2 [M+H]+	Esi+	(525.7857, 39729.45)(526.287, 22408.78)(1050.5636, 9556.79)
1021.6314@15.647		1021.63	15.647		541096	565583	602381	1	1	1		FindByFormula	3	[M+H]+ [M+Na]+	Esi+	(1044.62, 9423.72)(1045.622, 5070.89)(1022.6383, 17323.1)(1023.6414, 10660.1)
1107.5815@12.768001		1107.58	12.768		434071	465819	480187	1	1	1		FindByFormula	3	[M+2H]+2	Esi+	(554.798, 18639.12)(555.2998, 11434.03)
1088.596@18.831		1088.6	18.831		706036	713203	644477	1	1	1		FindByFormula	3	[M+2H]+2 [M+H]+	Esi+	(545.3055, 13773.97)(545.8077, 11919.25)(546.3096, 5013.09)(1089.603, 7829.73)(1090.606, 5853.08)
145.0528@0.70100003		145.053	0.701		430861	422684	460674	18131	1	12724		FindByFormula	10	[M+H]+	Esi+	(146.0601, 70753.77)(147.0639, 9012.46)
373.2833@4.053		373.283	4.053		423999	140434	186078	86182	1	1		FindByFormula	4	[M+H]+ [M+Na]+	Esi+	(396.2722, 14800.25)(374.2902, 51244.46)(375.2933, 13282.26)
1039.6233@16.306		1039.62	16.306		400731	424918	391522	1	1	1		FindByFormula	3	[M+H]+	Esi+	(1040.6309, 17962.25)(1041.6335, 9817.5)
509.7244@4.147		509.724	4.147		305527	335913	338029	1	1	1		FindByFormula	4	[2M+H]+ [M+H]+	Esi+	(510.7318, 8489.79)(511.7378, 4525.0)(1020.4562, 14628.25)(1021.4612, 11338.45)
345.2517@1.8250002		345.252	1.825		267811	377850	361239	1	1	1		FindByFormula	3	[M+H]+	Esi+	(346.2588, 25962.54)(347.2621, 5763.89)
546.3034@18.842		546.303	18.842		431642	923594	708991	1	1	1		FindByFormula	3	[M+H]+	Esi+	(547.3106, 29725.96)(548.3091, 13758.61)(549.3087, 2846.22)
579.2412@12.648		579.241	12.648		387323	420999	385874	1	1	1		FindByFormula	3	[M+H]+	Esi+	(580.248, 19358.18)(581.2518, 8794.68)
1046.5437@16.512		1046.54	16.512		616812	718063	387852	1	1	1		FindByFormula	3	[M+H]+	Esi+	(1047.5562, 21078.3)(1048.5596, 13502.12)(1049.562, 5804.18)
3144.997@20.119		3145	20.119		536669	559422	606829	1	1	1		FindByFormula	3	[M+2H]+2	Esi+	(1573.5056, 6490.14)(1574.0071, 11757.67)(1574.5085, 11282.36)(1575.0098, 7834.95)(1575.5103, 4374.71)
263.1726@0.53600013		263.173	0.536		118454	130655	172467	1	98614	80196		FindByFormula	17	[M+H]+ [M+Na]+	Esi+	(286.1625, 14397.27)(264.1806, 15166.1)(265.1839, 2020.99)
289.1681@2.266		289.168	2.266		127525	155350	84487	1	1	26576		FindByFormula	4	[2M+H]+ [M+H]+	Esi+	(290.1755, 19059.01)(579.3434, 25415.09)(580.3458, 11572.02)
532.288@16.619		532.288	16.619		182005	579230	568732	20999	34381	1		FindByFormula	5	[M+H]+	Esi+	(533.2952, 33775.66)(534.2935, 17278.6)(535.2928, 3791.62)
530.3796@13.433		530.38	13.433		358411	396874	517581	248930	452629	1		FindByFormula	8	[M+H]+	Esi+	(531.3869, 16396.61)(532.3903, 5303.97)
889.4399@2.6990001		889.44	2.699		473197	485955	537667	1	1	1		FindByFormula	3	[M+H]+	Esi+	(890.4472, 21485.68)(891.452, 14418.52)(892.4567, 5438.52)
726.4096@2.53		726.41	2.53		397027	374338	457139	1	15068	1		FindByFormula	4	[M+H]+	Esi+	(727.4165, 33865.71)(728.4195, 14118.58)
361.1206@2.119		361.121	2.119		403717	408564	436009	1	1	1		FindByFormula	3	[M+2H]+2	Esi+	(181.5677, 56317.69)(182.0693, 11484.25)
678.3144@5.055		678.314	5.055		488199	521897	541761	1	1	1		FindByFormula	3	[M+2H]+2	Esi+	(340.1645, 26976.1)(340.6667, 9358.79)
357.2514@4.017		357.251	4.017		368276	113402	207910	1	1	1		FindByFormula	3	[M+H]+ [M+Na]+	Esi+	(380.2408, 14143.79)(358.2589, 45987.07)(359.2623, 11595.38)
362.1971@2.413		362.197	2.413		343344	263736	376240	1	1	12142		FindByFormula	4	[2M+H]+ [M+H]+	Esi+	(363.2045, 5555.17)(725.401, 13468.83)(726.4046, 7530.93)
257.1627@0.63399994		257.163	0.634		496930	524159	565547	1	1	68506		FindByFormula	12	[M+H]+ [M+Na]+	Esi+	(280.1525, 8986.36)(258.1699, 14305.33)
598.2383@8.03		598.238	8.03		507981	378532	487191	1	1	1		FindByFormula	3	[M+2H]+2 [M+H]+	Esi+	(300.1261, 15530.42)(300.628, 6007.27)(599.2454, 9234.35)
1080.5875@17.883		1080.59	17.883		585288	613184	1006132	1	1	1		FindByFormula	3	[M+2H]+2	Esi+	(541.3013, 18001.94)(541.801, 10364.54)
1065.6342@19.677		1065.63	19.677		384330	529516	460135	1	1	1		FindByFormula	3	[M+H]+	Esi+	(1066.6414, 13927.09)(1067.641, 8276.76)
1093.5652@13.201		1093.57	13.201		249942	385060	296972	1	1	1		FindByFormula	3	[M+2H]+2	Esi+	(547.7903, 28246.46)(548.2923, 16664.77)(548.7926, 7561.27)
472.3379@19.713		472.338	19.713		311450	385020	361085	1	1	1		FindByFormula	3	[M+H]+	Esi+	(473.3448, 11688.58)(474.3482, 3481.41)
2043.1948@16.516		2043.19	16.516		581851	579339	572518	1	1	1		FindByFormula	3	[M+2H]+2	Esi+	(1022.6042, 10093.33)(1023.1063, 9377.34)(1023.6053, 7664.2)(1024.1049, 5152.99)
483.1466@2.732		483.147	2.732		431524	375956	315863	1	1	1		FindByFormula	3	[M+H]+	Esi+	(484.1542, 38293.65)(485.1575, 11953.75)
1087.6495@19.714		1087.65	19.714		505720	667608	392979	1	1	1		FindByFormula	3	[M+2H]+2 [M+H]+	Esi+	(544.8302, 15818.18)(545.3322, 11203.55)(1088.6575, 5476.93)
435.2624@1.3460001		435.262	1.346		884732	1297040	1214947	1	1	1		FindByFormula	3	[M+H]+ [M+Na]+	Esi+	(458.2515, 8088.31)(459.2543, 3457.78)(436.2694, 28497.45)(437.2729, 8619.29)
1105.618@21.674002		1105.62	21.674		400304	426782	397420	1	1	1		FindByFormula	3	[M+2H]+2	Esi+	(553.8165, 28931.19)(554.3183, 16804.72)
532.2874@18.795		532.287	18.795		554177	559929	481255	1	1	1		FindByFormula	3	[M+H]+	Esi+	(533.2948, 19547.95)(534.2933, 7958.06)
369.194@1.38		369.194	1.38		309050	319943	429792	695774	1	1		FindByFormula	4	[M+H]+	Esi+	(370.2011, 17462.29)(371.2048, 11216.67)
578.3314@1.16		578.331	1.16		2905495	465153	2860477	1	1	1		FindByFormula	3	[M+2H]+2 [M+H]+	Esi+	(290.1729, 283490.62)(290.6766, 2523.55)(579.3427, 20504.8)
313.2618@4.271		313.262	4.271		262057	235100	282443	1	1	1		FindByFormula	3	[M+H]+ [M+Na]+	Esi+	(336.251, 21329.37)(337.2537, 5292.4)(314.2689, 10619.66)
368.2902@16.046999		368.29	16.047		604018	541738	604671	1	270759	1		FindByFormula	12	[M+H]+	Esi+	(369.2978, 17939.65)(370.3011, 4038.34)
1093.5825@10.133		1093.58	10.133		379583	406066	403426	1	1	1		FindByFormula	3	[M+2H]+2	Esi+	(547.7985, 23899.72)(548.3003, 12135.3)(548.7984, 9790.67)
2099.2524@18.806		2099.25	18.806		298047	324656	1735049	1	1	1		FindByFormula	3	[M+2H]+2	Esi+	(1050.6348, 15459.88)(1051.1357, 17313.55)(1051.6357, 15199.44)(1052.1357, 10472.26)
435.2619@1.478		435.262	1.478		680435	940884	822202	32674	1	20135		FindByFormula	5	[M+H]+	Esi+	(436.2694, 29679.62)(437.2729, 9077.91)
553.3108@20.397		553.311	20.397		407221	1358287	812164	55978	1	1		FindByFormula	4	[M+H]+	Esi+	(554.3184, 38080.89)(555.3168, 18778.54)
1113.714@12.482999		1113.71	12.483		497533	520882	565322	1	1	1		FindByFormula	3	[M+H]+ [M+Na]+	Esi+	(1136.7039, 8290.52)(1137.7058, 4980.16)(1114.7216, 14409.47)(1115.7264, 8650.25)
345.2517@5.626		345.252	5.626		367035	400324	376675	1	1	1		FindByFormula	3	[M+H]+	Esi+	(346.2591, 16385.03)(347.2623, 4301.25)
516.3199@2.794		516.32	2.794		575492	555175	517168	1	1	1		FindByFormula	3	[M+H]+ [M+Na]+	Esi+	(539.3091, 8590.13)(540.313, 2778.46)(517.3274, 9994.25)(518.3308, 3450.75)
523.142@3.1379998		523.142	3.138		479784	508668	512289	1	1	1		FindByFormula	3	[M+H]+	Esi+	(524.1493, 24656.06)(525.1546, 11061.77)
1056.7054@13.847		1056.71	13.847		491901	468209	531101	1	1	1		FindByFormula	3	[M+H]+	Esi+	(1057.7122, 26452.38)(1058.716, 16259.26)
1088.596@18.842		1088.6	18.842		224568	634057	580612	1	1	1		FindByFormula	3	[M+2H]+2 [M+H]+	Esi+	(545.3055, 14145.9)(545.8072, 12739.13)(546.309, 5399.12)(1089.6038, 9049.7)
556.3519@3.529		556.352	3.529		348621	296798	430996	1	1	1		FindByFormula	3	[M+H]+ [M+Na]+	Esi+	(579.3416, 22757.92)(580.3447, 7589.08)(557.3583, 16691.13)(558.3624, 6137.22)
1080.7404@19.001		1080.74	19.001		600603	470201	515650	1	1	1		FindByFormula	3	[M+H]+	Esi+	(1081.7477, 6792.6)(1082.7505, 4487.42)
1095.7043@17.093		1095.7	17.093		496547	481186	502726	1	1	1		FindByFormula	3	[M+H]+ [M+Na]+	Esi+	(1118.6938, 20055.38)(1119.6971, 12907.72)(1096.712, 6421.5)
1018.5514@4.563		1018.55	4.563		417747	476690	489224	1	1	1		FindByFormula	3	[M+H]+	Esi+	(1019.5586, 13758.99)(1020.5634, 7628.56)(1021.5645, 2915.89)
1079.6458@19.529		1079.65	19.529		322442	375636	364072	1	1	1		FindByFormula	3	[M+H]+	Esi+	(1080.6537, 15410.59)(1081.6562, 9886.29)
977.6741@15.863		977.674	15.863		398694	326964	384952	1	1	1		FindByFormula	3	[M+H]+	Esi+	(978.6819, 18665.57)(979.685, 13557.22)(980.6898, 5547.2)
1127.7303@13.440999		1127.73	13.441		497582	522853	563091	1	1	1		FindByFormula	3	[M+H]+ [M+Na]+	Esi+	(1150.7196, 6233.3)(1151.723, 4086.2)(1128.7372, 8826.24)(1129.7415, 5652.01)
1088.5594@12.971		1088.56	12.971		369403	424512	424304	1	1	1		FindByFormula	3	[M+2H]+2 [M+H]+	Esi+	(545.287, 15248.34)(545.7888, 11701.56)(546.2915, 5056.15)(1089.5642, 5195.35)
453.2427@23.222		453.243	23.222		566114	517923	511877	1	1	1		FindByFormula	3	[M+H]+	Esi+	(454.2502, 10780.36)(455.2492, 5191.19)
267.2201@4.004		267.22	4.004		322594	390646	308134	1	1	1		FindByFormula	3	[M+H]+ [M+Na]+	Esi+	(290.2093, 30580.88)(268.2273, 30795.7)
516.32@2.266		516.32	2.266		330054	388860	435210	1	6890	1		FindByFormula	4	[M+H]+ [M+Na]+	Esi+	(539.3092, 10909.89)(517.3274, 17530.37)(518.3308, 5857.15)
693.2788@5.055		693.279	5.055		424132	403330	455388	1	1	1		FindByFormula	3	[M+H]+	Esi+	(694.2859, 19840.55)(695.2903, 7372.8)
545.8017@20.614		545.802	20.614		233864	564311	207521	1	1	1		FindByFormula	3	[2M+H]+ [M+H]+	Esi+	(546.8089, 34200.29)(547.8085, 16878.84)(1092.6097, 5902.8)
574.4057@13.818		574.406	13.818		429533	442380	363369	1	1	36183		FindByFormula	7	[M+H]+	Esi+	(575.413, 14685.9)(576.4166, 5220.97)
965.6047@12.528		965.605	12.528		433474	385907	449604	1	1	1		FindByFormula	3	[M+H]+ [M+Na]+	Esi+	(988.593, 8976.03)(966.6118, 20740.52)(967.615, 9763.94)
546.3027@20.898		546.303	20.898		238104	303552	217687	7926	1	1		FindByFormula	4	[M+H]+	Esi+	(547.3108, 21797.14)(548.3089, 12696.44)
578.3356@1.453		578.336	1.453		333901	463022	237135	1	1	1		FindByFormula	3	[M+H]+	Esi+	(579.3428, 26717.53)(580.3463, 11594.6)
2071.224@17.296		2071.22	17.296		188565	204773	311664	1	1	1		FindByFormula	3	[M+2H]+2	Esi+	(1036.6187, 13667.24)(1037.1211, 16033.22)(1037.6202, 12225.11)(1038.1191, 8775.46)
535.2939@6.935		535.294	6.935		232142	206507	265488	1	1	1		FindByFormula	3	[M+2H]+2	Esi+	(268.6542, 32819.06)(269.1561, 9823.17)
587.2158@3.309		587.216	3.309		518419	523885	487968	1	1	1		FindByFormula	3	[M+H]+	Esi+	(588.223, 23830.24)(589.2281, 9446.3)
925.3836@3.106		925.384	3.106		320866	351859	366679	1	1	1		FindByFormula	3	[M+H]+	Esi+	(926.3907, 33079.7)(927.3937, 17658.71)(928.3971, 5882.38)
3047.9058@16.431		3047.91	16.431		378261	390550	105775	1	1	1		FindByFormula	3	[M+2H]+2	Esi+	(1524.9581, 10961.62)(1525.4595, 11274.08)(1525.9576, 7389.52)
596.3205@20.305		596.321	20.305		261267	650018	778337	1	406465	441484		FindByFormula	6	[M+H]+ [M+Na]+	Esi+	(619.3096, 14718.0)(620.313, 4817.83)(597.328, 3828.73)
341.2569@9.241		341.257	9.241		304633	339936	331825	1	1	1		FindByFormula	3	[M+H]+	Esi+	(342.2637, 28387.75)(343.2674, 5853.55)
132.0946@3.106		132.095	3.106		319347	342281	306613	1	1	1		FindByFormula	3	[2M+H]+ [M+H]+ [M+Na]+	Esi+	(155.0855, 8940.47)(133.1013, 6023.66)(265.1951, 9689.45)
404.1667@2.729		404.167	2.729		283906	238910	275821	1	1	1		FindByFormula	3	[M+2H]+2	Esi+	(203.0908, 28061.21)(203.5921, 6126.55)
599.4148@9.494		599.415	9.494		423636	472709	421732	1	1	1		FindByFormula	3	[M+H]+ [M+Na]+	Esi+	(622.4048, 5920.57)(600.422, 19307.1)(601.4251, 6912.18)
470.2305@2.432		470.231	2.432		308803	292431	219034	1	1	13444		FindByFormula	4	[M+H]+	Esi+	(471.2377, 61108.39)(472.2408, 19959.23)
516.3639@11.956		516.364	11.956		289148	268054	276006	1	53287	49904		FindByFormula	8	[M+H]+	Esi+	(517.3708, 21550.15)(518.3744, 6384.08)
1032.533@14.807		1032.53	14.807		291100	351775	302416	1	1	1		FindByFormula	3	[M+2H]+2 [M+H]+	Esi+	(517.2736, 16384.81)(517.7757, 10814.93)(518.2775, 4723.18)(1033.5382, 5185.12)
540.3202@1.489		540.32	1.489		242267	315195	295246	1	1	1		FindByFormula	3	[M+H]+ [M+Na]+	Esi+	(563.3091, 18388.07)(541.3271, 28792.65)(542.3307, 9509.43)
347.2463@5.145		347.246	5.145		308702	344683	352122	1	1	1		FindByFormula	3	[M+H]+ [M+Na]+	Esi+	(370.2353, 19292.86)(371.2395, 5280.15)(348.2532, 17420.77)
1055.6193@11.509		1055.62	11.509		144949	458358	171614	1	1	22245		FindByFormula	4	[M+2H]+2 [M+H]+ [M+Na]+	Esi+	(1078.6082, 7225.73)(528.8177, 11323.76)(529.3194, 5730.03)(1056.6263, 18275.34)(1057.6284, 10184.05)
541.1524@2.61		541.152	2.61		314416	311211	320544	1	1	1		FindByFormula	3	[M+H]+	Esi+	(542.1599, 37179.22)(543.1651, 19849.41)
412.1791@2.995		412.179	2.995		377487	334123	365561	1	20533	18393		FindByFormula	5	[M+H]+	Esi+	(413.1861, 19759.19)(414.1907, 7679.1)
541.1528@3.4940002		541.153	3.494		58174	136208	120652	1	1	1		FindByFormula	3	[M+H]+	Esi+	(542.1601, 18378.73)(543.1647, 8653.58)
503.8264@16.667		503.826	16.667		649387	358993	506782	1	1	1		FindByFormula	3	[M+H]+	Esi+	(504.8336, 63870.29)(505.8365, 14196.63)
393.3459@13.904		393.346	13.904		196063	200173	296167	1	183841	1		FindByFormula	8	[M+H]+	Esi+	(394.3528, 14370.94)(395.3558, 3800.46)
331.2737@1.306		331.274	1.306		453631	371424	418663	10481	1	40606		FindByFormula	5	[M+H]+ [M+Na]+	Esi+	(354.2622, 7881.8)(332.2803, 12337.94)(333.2829, 2466.49)
414.2386@1.772		414.239	1.772		288687	293986	282748	25425	1	1		FindByFormula	4	[M+H]+	Esi+	(415.2457, 38109.32)(416.2486, 9344.58)
522.465@24.222998		522.465	24.223		246623	314143	491023	71290	1	46696		FindByFormula	11	[M+H]+	Esi+	(523.472, 9470.79)(524.4761, 3507.79)
435.2622@2.56		435.262	2.56		218848	216040	289780	1	1	1		FindByFormula	3	[M+H]+	Esi+	(436.2696, 37408.29)(437.2729, 9496.2)
525.3817@11.176		525.382	11.176		170666	182960	224923	1	1	22000		FindByFormula	4	[M+H]+	Esi+	(526.3889, 17654.85)(527.3924, 6359.52)
2085.2456@17.648		2085.25	17.648		260577	285569	240497	1	1	1		FindByFormula	3	[M+2H]+2	Esi+	(1043.6273, 9931.06)(1044.1293, 10567.31)
702.2604@1.38		702.26	1.38		354136	366967	388183	10569	1	1		FindByFormula	4	[M+2H]+2 [M+H]+	Esi+	(352.1357, 15718.62)(352.6382, 7585.16)(703.2713, 16708.52)(704.2759, 6797.23)
1107.5815@14.23		1107.58	14.23		464073	461513	434335	1	1	1		FindByFormula	3	[M+2H]+2	Esi+	(554.7977, 12503.35)(555.2993, 8047.77)
437.1419@2.729		437.142	2.729		257100	275393	266616	1	1	1		FindByFormula	3	[M+H]+	Esi+	(438.149, 21897.51)(439.1532, 7521.6)
311.2461@3.456		311.246	3.456		251106	237865	233722	1	1	1		FindByFormula	3	[M+H]+	Esi+	(312.2534, 34537.23)(313.2565, 8282.13)
357.2521@2.794		357.252	2.794		287418	924726	123654	1	1	1		FindByFormula	3	[M+H]+ [M+Na]+	Esi+	(380.2407, 18569.18)(358.2589, 81425.42)(359.2624, 16596.91)
1016.5376@4.664		1016.54	4.664		346727	415578	450500	1	1	1		FindByFormula	3	[M+H]+	Esi+	(1017.5448, 19671.92)(1018.5478, 13042.76)
546.2832@1.128		546.283	1.128		392479	384556	435049	1	1	1		FindByFormula	3	[M+H]+	Esi+	(547.2901, 19406.45)(548.2935, 7329.64)
357.2516@3.795		357.252	3.795		74183	68803	291858	1	1	1		FindByFormula	3	[M+H]+	Esi+	(358.2588, 53008.77)(359.2623, 12052.56)
1053.6389@17.629		1053.64	17.629		206244	250679	450274	1	1	1		FindByFormula	3	[M+H]+ [M+Na]+	Esi+	(1076.6284, 10545.6)(1054.6455, 14957.96)(1055.6495, 8398.37)(1056.6538, 7609.52)
358.2088@1.453		358.209	1.453		178389	171314	311955	28851	104698	1		FindByFormula	5	[M+H]+ [M+Na]+	Esi+	(381.2059, 10172.32)(382.2092, 3091.85)(359.2042, 7724.68)
451.2571@1.3849999		451.257	1.385		169699	268519	800583	1	1	1		FindByFormula	3	[M+H]+	Esi+	(452.2643, 17985.63)(453.2677, 5175.0)
632.4479@15.563003		632.448	15.563		325676	428488	389593	1	1	116757		FindByFormula	12	[M+H]+	Esi+	(633.4556, 15191.32)(634.4584, 5709.85)
558.411@17.44		558.411	17.44		313345	337112	312610	1	54624	77256		FindByFormula	14	[M+H]+	Esi+	(559.4184, 15517.43)(560.4216, 4596.17)
472.2939@2.963		472.294	2.963		214727	250898	262803	1	1	1		FindByFormula	3	[M+H]+ [M+Na]+	Esi+	(495.283, 8156.11)(473.3011, 24600.47)(474.3043, 7304.96)
2053.2517@17.812		2053.25	17.812		145586	218072	257414	1	1	1		FindByFormula	3	[M+2H]+2	Esi+	(1027.6324, 16956.85)(1028.1337, 21117.98)(1028.6354, 11966.37)
541.1522@2.424		541.152	2.424		259615	232533	284184	1	1	1		FindByFormula	3	[M+H]+	Esi+	(542.1595, 33184.73)(543.1646, 15726.03)
1066.7247@17.921		1066.72	17.921		365847	447770	357282	1	1	1		FindByFormula	3	[M+H]+	Esi+	(1067.7316, 7188.48)(1068.7354, 4443.22)
480.0962@8.324		480.096	8.324		294130	280343	372504	1	1	1		FindByFormula	3	[M+H]+	Esi+	(481.1036, 25313.48)(482.1062, 6494.79)
1035.6458@16.706		1035.65	16.706		961657	673464	772600	1	1	1		FindByFormula	3	[M+H]+ [M+Na]+	Esi+	(1058.6359, 8308.4)(1059.6389, 4895.85)(1036.689, 7060.74)(1037.6924, 4036.79)
618.4321@13.760001		618.432	13.76		318832	384142	405902	17171	105975	1		FindByFormula	7	[M+H]+	Esi+	(619.4392, 12329.54)(620.4427, 4709.7)
1660.9764@17.449		1660.98	17.449		366498	347641	350194	1	1	1		FindByFormula	3	[M+H]+	Esi+	(1661.9836, 7572.2)(1662.9874, 8428.89)(1663.9932, 4200.38)
1070.7206@14.807		1070.72	14.807		371178	405426	354717	1	1	1		FindByFormula	3	[M+H]+	Esi+	(1071.7278, 12920.32)(1072.7303, 8569.27)
2012.1722@15.491		2012.17	15.491		571147	609105	554724	1	1	1		FindByFormula	3	[M+2H]+2	Esi+	(1007.0843, 6471.16)(1007.5852, 8685.27)(1008.0882, 6208.83)
2015.1635@15.491		2015.16	15.491		357966	388796	358380	1	1	1		FindByFormula	3	[M+2H]+2	Esi+	(1008.5864, 13329.22)(1009.0906, 11279.58)(1009.5893, 9192.03)
1041.6023@11.194		1041.6	11.194		199998	1427271	1435732	20427	1	1		FindByFormula	4	[M+2H]+2 [M+H]+ [M+Na]+	Esi+	(1064.5923, 6109.83)(521.8083, 6843.81)(522.3104, 4872.8)(1042.6106, 14180.5)(1043.6138, 8281.02)
395.2098@1.867		395.21	1.867		225200	251765	281924	1	1	135053		FindByFormula	4	[M+H]+	Esi+	(396.2171, 18372.27)(397.2202, 6282.48)
329.2567@8.66		329.257	8.66		296651	320063	343575	1	1	1		FindByFormula	3	[M+H]+	Esi+	(330.2639, 17453.29)(331.2673, 3861.07)
329.2565@2.9989998		329.257	2.999		208760	213687	190203	1	1	1		FindByFormula	3	[M+H]+	Esi+	(330.2638, 20084.54)(331.2677, 4908.0)
1033.1418@17.661		1033.14	17.661		246158	588103	367182	1	1	1		FindByFormula	3	[M+H]+	Esi+	(1034.1605, 7727.8)(1035.1627, 4395.85)
1122.5461@12.787999		1122.55	12.788		261875	330042	302457	1	1	1		FindByFormula	3	[M+2H]+2	Esi+	(562.2807, 9417.5)(562.7822, 7409.51)(563.2831, 2944.18)
578.3351@1.088		578.335	1.088		234919	204057	159314	1	1	1		FindByFormula	4	[M+H]+	Esi+	(579.3427, 23314.27)(580.3469, 10554.2)
412.1789@3.6159997		412.179	3.616		322837	321951	329918	1	31001	23112		FindByFormula	7	[M+H]+	Esi+	(413.186, 35630.31)(414.1908, 13938.23)
628.3361@1.191		628.336	1.191		457185	564155	571190	1	196421	95315		FindByFormula	5	[M+H]+ [M+Na]+	Esi+	(651.3253, 7705.66)(629.3429, 9740.49)(630.3471, 4046.8)
291.1836@1.651		291.184	1.651		193434	193536	215026	1	1	1		FindByFormula	3	[M+H]+ [M+Na]+	Esi+	(314.1726, 9085.5)(292.1908, 13526.98)
1111.5393@11.773999		1111.54	11.774		180445	222573	273288	1	1	1		FindByFormula	3	[M+2H]+2	Esi+	(556.7767, 14072.04)(557.2785, 10060.68)(557.7755, 6818.03)
400.2729@2.573		400.273	2.573		210386	255954	244058	1	1	1		FindByFormula	3	[M+H]+ [M+Na]+	Esi+	(423.262, 8091.72)(401.2799, 27308.65)
1016.5687@13.381		1016.57	13.381		390351	184080	493384	17811	1	1		FindByFormula	4	[M+2H]+2	Esi+	(509.2913, 14201.04)(509.7927, 11165.63)(510.2918, 9318.63)
377.205@4.933		377.205	4.933		220971	256159	300811	1	66685	72756		FindByFormula	5	[M+H]+	Esi+	(378.2122, 18421.46)(379.2151, 4056.88)
1060.5609@18.388		1060.56	18.388		730084	700343	758140	1	1	1		FindByFormula	3	[M+H]+	Esi+	(1061.5717, 8582.28)(1062.5754, 5807.88)
1151.6622@12.482999		1151.66	12.483		279744	294731	248336	1	1	1		FindByFormula	3	[M+2H]+2	Esi+	(576.8383, 14772.9)(577.3407, 10355.22)
449.2989@2.456		449.299	2.456		339563	364074	342589	1	1	1		FindByFormula	3	[M+H]+	Esi+	(450.3062, 23712.0)(451.3097, 6435.84)
521.3204@2.779		521.32	2.779		249734	224504	313571	1	1	1		FindByFormula	3	[M+H]+	Esi+	(522.3274, 16687.19)(523.3307, 5485.52)
518.2717@16.064		518.272	16.064		463581	494166	594349	1	1	1		FindByFormula	3	[M+2H]+2	Esi+	(260.143, 16507.88)(260.6447, 6224.13)
566.3357@3.2769997		566.336	3.277		283232	306339	290523	1	1	1		FindByFormula	3	[M+H]+ [M+Na]+	Esi+	(589.3249, 10935.04)(590.3279, 5547.52)(567.3429, 16253.42)(568.3468, 6129.09)
412.1783@3.667		412.178	3.667		323916	391541	317915	1	29642	31138		FindByFormula	7	[M+H]+	Esi+	(413.1865, 32510.38)(414.1912, 10765.2)
409.0594@3.17		409.059	3.17		188462	277186	205103	1	17586	1		FindByFormula	4	[M+H]+	Esi+	(410.0661, 35623.87)(411.0689, 6881.67)
526.2755@2.83		526.275	2.83		338800	395260	397992	1	1	1		FindByFormula	3	[M+H]+	Esi+	(527.2824, 15490.72)(528.2857, 5029.48)
519.2832@3.226		519.283	3.226		221783	274120	364224	1	1	1		FindByFormula	4	[M+H]+	Esi+	(520.2908, 25194.48)(521.2936, 9060.63)
505.2679@2.93		505.268	2.93		295825	280191	353639	1	1	15727		FindByFormula	4	[M+H]+	Esi+	(506.2751, 32667.36)(507.2782, 10803.49)
1077.6246@13.609		1077.62	13.609		324093	291650	335120	1	1	1		FindByFormula	3	[M+2H]+2	Esi+	(539.8195, 18274.8)(540.3216, 11502.75)
1013.5594@13.395		1013.56	13.395		256901	283498	331077	1	1	1		FindByFormula	3	[M+H]+	Esi+	(1014.5662, 14856.91)(1015.5697, 10943.24)
1017.5677@14.521		1017.57	14.521		173517	168004	155693	31197	1	1		FindByFormula	4	[M+2H]+2	Esi+	(509.7915, 18221.17)(510.2931, 11674.72)
579.2414@12.31		579.241	12.31		236539	259689	210417	1	1	1		FindByFormula	3	[M+H]+	Esi+	(580.2484, 16449.18)(581.2524, 7427.02)
745.5554@13.263999		745.555	13.264		308225	317593	376896	1	63418	91751		FindByFormula	11	[M+H]+	Esi+	(746.5621, 14951.41)(747.5656, 5674.4)
1105.6182@19.714		1105.62	19.714		321564	268848	316979	1	1	1		FindByFormula	3	[M+2H]+2 [M+H]+	Esi+	(553.8162, 10111.01)(554.3181, 7148.7)(1106.6241, 3038.37)
286.1261@3.309		286.126	3.309		235276	196053	227743	1	1	1		FindByFormula	3	[2M+H]+ [M+H]+	Esi+	(287.1329, 15100.26)(573.261, 7958.7)
317.1992@1.943		317.199	1.943		170887	188095	211190	1	1	1		FindByFormula	3	[M+H]+	Esi+	(318.2064, 32878.75)(319.2102, 9367.2)
539.1375@3.811		539.138	3.811		312691	377431	360166	1	1	1		FindByFormula	3	[M+H]+	Esi+	(540.144, 22242.55)(541.1488, 8985.45)
520.3667@22.352999		520.367	22.353		294758	326076	328542	42649	26047	1		FindByFormula	7	[M+H]+	Esi+	(521.3742, 10580.57)(522.3762, 4325.97)
2057.2107@16.434		2057.21	16.434		949851	843370	537149	1	1	1		FindByFormula	3	[M+2H]+2	Esi+	(1029.6123, 9347.01)(1030.113, 8080.75)
562.3415@2.413		562.341	2.413		140119	185614	226593	16109	1	1		FindByFormula	4	[M+2H]+2	Esi+	(282.1778, 12631.05)(282.6795, 5136.07)
2068.2192@16.659		2068.22	16.659		474447	402538	198086	1	1	1		FindByFormula	3	[M+2H]+2	Esi+	(1035.1158, 5897.16)(1035.616, 10995.67)(1036.1289, 4517.52)
676.4737@15.511998		676.474	15.512		333976	326873	306970	1	175854	165308		FindByFormula	12	[M+H]+	Esi+	(677.4816, 9612.51)(678.4854, 3982.66)
1073.5948@15.077		1073.59	15.077		210454	256458	254215	1	1	1		FindByFormula	3	[M+2H]+2	Esi+	(537.8044, 14564.27)(538.3063, 8102.28)(538.8105, 7503.09)
806.377@4.128		806.377	4.128		304772	299456	303887	1	1	1		FindByFormula	3	[M+H]+	Esi+	(807.3846, 20181.25)(808.388, 10663.16)
534.3454@4.128		534.345	4.128		289364	279638	282025	1	1	1		FindByFormula	3	[M+H]+	Esi+	(535.3529, 8936.31)(536.3582, 5324.06)
534.3305@1.614		534.331	1.614		261061	292953	236020	1	1	1		FindByFormula	3	[M+H]+ [M+Na]+	Esi+	(557.3198, 14313.5)(535.3378, 26406.34)
783.4326@4.726		783.433	4.726		227413	257121	307343	1	1	1		FindByFormula	3	[M+H]+	Esi+	(784.439, 15318.78)(785.4432, 7910.67)
267.2213@1.16		267.221	1.16		357855	263739	286758	1	1	1		FindByFormula	3	[M+H]+ [M+Na]+	Esi+	(290.2116, 9504.58)(268.2282, 15943.74)
536.3613@5.184		536.361	5.184		269126	292621	328715	1	1	1		FindByFormula	3	[M+H]+	Esi+	(537.3686, 14256.06)(538.3721, 5179.48)
505.2679@3.482		505.268	3.482		161726	199871	205119	1	1	1		FindByFormula	3	[M+H]+	Esi+	(506.2751, 25295.69)(507.2782, 7705.83)
395.2109@1.673		395.211	1.673		160784	221975	173283	52178	1	93538		FindByFormula	5	[M+H]+	Esi+	(396.2177, 29809.31)(397.2206, 9372.47)
372.1783@0.915		372.178	0.915		244571	243212	266128	1	1	1		FindByFormula	6	[M+H]+ [M+Na]+	Esi+	(395.1682, 12644.05)(373.1861, 14971.23)(374.1907, 3893.43)
405.2516@2.092		405.252	2.092		206820	175156	657352	1	1	29615		FindByFormula	4	[M+H]+ [M+Na]+	Esi+	(428.2408, 25289.95)(429.2446, 8262.21)(406.2588, 17475.96)
1023.5855@15.491		1023.59	15.491		387961	266345	218851	1	1	1		FindByFormula	3	[M+H]+	Esi+	(1024.592, 16252.4)(1025.5941, 10245.73)
342.1267@3.2419999		342.127	3.242		145374	164293	170068	1	1	1		FindByFormula	3	[2M+H]+ [M+H]+	Esi+	(343.1305, 6555.2)(685.2606, 12291.01)
331.1758@1.393		331.176	1.393		207529	186111	327159	1	21890	1		FindByFormula	4	[M+H]+	Esi+	(332.1836, 15557.02)(333.1863, 3675.22)
509.2998@1.964		509.3	1.964		181581	203202	186727	1	33281	20591		FindByFormula	5	[M+H]+ [M+Na]+	Esi+	(532.2879, 11885.74)(510.3061, 13878.42)(511.3092, 4342.19)
1049.5533@15.826		1049.55	15.826		233734	346346	463192	1	1	1		FindByFormula	3	[M+2H]+2	Esi+	(525.8015, 2501.0)(526.2876, 16803.53)
473.2415@1.708		473.241	1.708		244774	159345	220725	1	20179	35015		FindByFormula	5	[M+H]+ [M+Na]+	Esi+	(496.2306, 9888.09)(474.2483, 13187.97)(475.2522, 4748.42)
1073.6603@17.055		1073.66	17.055		313887	313198	299139	1	1	1		FindByFormula	3	[M+H]+	Esi+	(1074.6667, 12057.54)(1075.6691, 7001.7)
339.2412@3.3809998		339.241	3.381		144153	172771	181857	1	1	1		FindByFormula	3	[M+H]+	Esi+	(340.2484, 23681.49)(341.2514, 5503.97)
283.1771@0.547		283.177	0.547		88880	607645	160823	75613	78298	1		FindByFormula	11	[M+H]+	Esi+	(284.1858, 76507.2)(285.1894, 14216.92)
766.4014@2.537		766.401	2.537		254296	406763	387437	1	1	1		FindByFormula	3	[M+H]+	Esi+	(767.4085, 10854.04)(768.4124, 5316.62)
525.3829@12.979		525.383	12.979		159235	514864	216427	1	1	1		FindByFormula	3	[M+H]+	Esi+	(526.3894, 23049.39)(527.3923, 8945.06)
329.2205@1.7770001		329.221	1.777		156132	159076	111820	31980	15066	1		FindByFormula	5	[M+H]+ [M+Na]+	Esi+	(352.2103, 6082.92)(330.2276, 19138.99)
449.2994@1.943		449.299	1.943		279740	301354	327460	1	1	1		FindByFormula	3	[M+H]+	Esi+	(450.3062, 13576.04)(451.3097, 3868.11)
1046.5488@15.558		1046.55	15.558		246394	219206	310085	2860	1	1		FindByFormula	15	[M+2H]+2 [M+H]+	Esi+	(524.2817, 12990.77)(524.7837, 9645.93)(525.2858, 4040.55)(1047.5557, 6323.23)
618.2991@3.445		618.299	3.445		133678	180544	228790	1	1	1		FindByFormula	3	[M+2H]+2	Esi+	(310.1565, 17495.81)(310.6586, 5658.96)
557.3123@1.3850001		557.312	1.385		267325	299047	263923	3872	18644	1		FindByFormula	7	[M+H]+	Esi+	(558.3194, 11073.13)(559.3228, 4044.8)
1066.7251@17.71		1066.73	17.71		238756	216518	242089	1	1	1		FindByFormula	3	[M+H]+	Esi+	(1067.7325, 10205.51)(1068.7355, 5878.0)
743.4243@11.063		743.424	11.063		231055	289057	325108	1	1	1		FindByFormula	3	[M+H]+	Esi+	(744.4313, 15766.23)(745.4345, 7032.73)
543.3318@11.232999		543.332	11.233		236062	213954	288713	1	1	1		FindByFormula	3	[M+H]+	Esi+	(544.3395, 12325.99)(545.3431, 5191.69)
409.147@11.152		409.147	11.152		191389	194565	170107	1	1	1		FindByFormula	3	[M+H]+	Esi+	(410.154, 16695.97)(411.1577, 4802.93)
588.3146@4.422		588.315	4.422		158119	177766	171307	1	1	1		FindByFormula	3	[M+2H]+2	Esi+	(295.1651, 13293.14)(295.6669, 5635.26)
1112.4052@3.08		1112.41	3.08		241884	227108	253231	1	1	1		FindByFormula	3	[M+H]+	Esi+	(1113.4124, 23414.71)(1114.4163, 12866.95)
904.5313@12.813		904.531	12.813		219495	226029	271116	1	1	1		FindByFormula	3	[M+H]+	Esi+	(905.5389, 12708.62)(906.5419, 7418.61)
540.2889@3.566		540.289	3.566		262256	228637	255985	1	30155	12488		FindByFormula	6	[M+H]+	Esi+	(541.2985, 13446.74)(542.3025, 5093.95)
1570.5479@3.102		1570.55	3.102		215976	233932	227723	1	1	1		FindByFormula	3	[M+H]+	Esi+	(1571.5547, 11754.94)(1572.5582, 12802.75)(1573.5616, 8328.15)(1574.5645, 6142.61)
481.3556@17.381		481.356	17.381		809347	872266	869005	1	1	1		FindByFormula	3	[M+H]+	Esi+	(482.3632, 39453.33)(483.3666, 13361.26)
662.4579@13.63		662.458	13.63		238946	288994	343611	1	1	202799		FindByFormula	6	[M+H]+	Esi+	(663.4656, 10232.75)(664.4691, 3814.28)
1107.617@21.674002		1107.62	21.674		250142	216385	201788	1	1	1		FindByFormula	3	[M+2H]+2	Esi+	(554.8164, 11316.69)(555.3159, 6306.49)
485.1821@1.945		485.182	1.945		334419	417550	154083	1	1	1		FindByFormula	3	[M+H]+	Esi+	(486.191, 13333.92)(487.1979, 8415.13)
485.1842@2.456		485.184	2.456		237698	260361	146248	1	1	1		FindByFormula	3	[M+H]+	Esi+	(486.1913, 13676.66)(487.1978, 8700.17)
1202.6813@4.631		1202.68	4.631		230628	1168189	265860	1	1	1		FindByFormula	3	[M+2H]+2	Esi+	(602.3478, 33213.57)(602.8493, 26681.52)
579.2409@11.209		579.241	11.209		227626	295613	221170	1	1	1		FindByFormula	3	[M+H]+	Esi+	(580.2481, 13828.02)(581.2519, 5317.73)
371.2681@4.932		371.268	4.932		156558	166141	146791	1	1	1		FindByFormula	3	[M+H]+	Esi+	(372.2748, 19099.17)(373.2742, 6309.71)
437.299@1.7330002		437.299	1.733		236007	228399	251251	1	1	1		FindByFormula	3	[M+H]+	Esi+	(438.3064, 11735.58)(439.3095, 3135.35)
549.3514@4.705		549.351	4.705		275270	271939	242269	1	1	1		FindByFormula	3	[M+H]+	Esi+	(550.3582, 14383.84)(551.3613, 5327.25)
920.5012@24.51		920.501	24.51		238000	421027	826896	1	1	1		FindByFormula	3	[M+2H]+2	Esi+	(461.2579, 9415.77)(461.7594, 5385.94)
267.22@4.844		267.22	4.844		153649	180674	153496	1	1	1		FindByFormula	3	[M+H]+ [M+Na]+	Esi+	(290.2091, 13415.45)(268.2268, 13260.46)
524.7826@15.059002		524.783	15.059		206379	171591	148465	742	1152	1		FindByFormula	16	[M+H]+	Esi+	(525.7861, 17615.23)(526.7856, 9150.41)
435.262@1.749		435.262	1.749		83428	214002	166724	1	1	20355		FindByFormula	4	[M+H]+	Esi+	(436.2692, 22805.32)(437.273, 6289.64)
557.2051@2.631		557.205	2.631		213271	255398	249744	1	1	1		FindByFormula	3	[M+H]+	Esi+	(558.2124, 13167.2)(559.2166, 8292.14)
120.0944@2.713		120.094	2.713		131328	107112	158120	15200	10096	1		FindByFormula	5	[M+H]+ [M+Na]+	Esi+	(143.0857, 4576.37)(121.1013, 12536.44)
199.1575@1.005		199.157	1.005		147432	183733	169101	1	1	42140		FindByFormula	7	[M+H]+	Esi+	(200.1646, 20702.86)(201.1581, 398.33)
355.2724@4.314		355.272	4.314		163710	150810	250830	1	1	1		FindByFormula	3	[M+H]+	Esi+	(356.2798, 25968.09)(357.2834, 6685.61)
838.4269@3.587		838.427	3.587		190877	203968	332324	1	1	1		FindByFormula	3	[M+H]+	Esi+	(839.4341, 11241.42)(840.4377, 5198.73)
1001.4372@4.128		1001.44	4.128		237208	212766	244000	1	1	1		FindByFormula	3	[M+2H]+2	Esi+	(501.7266, 14882.3)(502.2281, 11631.33)
613.2021@8.039		613.202	8.039		269302	265584	295444	1	1	1		FindByFormula	3	[M+H]+	Esi+	(614.2091, 10714.77)(615.2144, 4513.31)
646.2991@1.38		646.299	1.38		185122	148799	201928	1	1	19084		FindByFormula	4	[M+H]+	Esi+	(647.3066, 17362.38)(648.3093, 6630.85)
808.392@4.104		808.392	4.104		217386	242591	259801	1	1	1		FindByFormula	3	[M+H]+	Esi+	(809.3991, 13963.33)(810.4027, 5470.53)
546.3037@20.657		546.304	20.657		21952	130462	126211	1	1	1		FindByFormula	3	[M+H]+	Esi+	(547.3101, 17382.47)(548.3086, 6894.15)
309.2305@2.91		309.231	2.91		123357	77863	162524	1	1	17853		FindByFormula	5	[M+H]+ [M+Na]+	Esi+	(332.2197, 11411.43)(310.2379, 16850.55)
1166.625@12.48		1166.62	12.48		262498	239261	273441	1	1	14641		FindByFormula	4	[M+2H]+2	Esi+	(584.3205, 8767.32)(584.8226, 5969.0)
1007.6156@12.600001		1007.62	12.6		173515	226136	243600	1	1	1		FindByFormula	3	[M+H]+	Esi+	(1008.6236, 13851.51)(1009.6255, 8326.58)
554.3068@4.733		554.307	4.733		242107	237674	256926	1	1	1		FindByFormula	3	[M+H]+	Esi+	(555.3138, 10627.44)(556.317, 2971.61)
1092.5895@13.609		1092.59	13.609		815787	84483	82626	1	1	1		FindByFormula	3	[M+2H]+2	Esi+	(547.3023, 55325.49)(547.804, 33828.67)
614.3543@1.0030001		614.354	1.003		862075	1267649	970735	86891	102226	1		FindByFormula	6	[M+H]+ [M+Na]+	Esi+	(637.3459, 28313.86)(615.3638, 24988.31)
529.8161@10.239		529.816	10.239		386342	426264	392792	1	1	1		FindByFormula	3	[M+H]+	Esi+	(530.8233, 7022.02)(531.8193, 5960.53)
1034.4016@3.106		1034.4	3.106		194713	191885	226560	1	1	1		FindByFormula	3	[M+H]+	Esi+	(1035.409, 20944.22)(1036.4095, 9586.55)
618.3281@2.83		618.328	2.83		80403	359412	127135	1	1	1		FindByFormula	3	[M+H]+	Esi+	(619.3356, 31304.61)(620.3388, 11655.52)
447.2984@2.732		447.298	2.732		152501	142507	175808	1	1	1		FindByFormula	3	[M+H]+	Esi+	(448.3057, 15562.67)(449.3093, 4280.9)
518.3508@4.826		518.351	4.826		106951	135988	78276	2706	2794	1		FindByFormula	10	[M+H]+	Esi+	(519.3581, 17089.28)(520.3615, 6830.47)
267.2199@4.664		267.22	4.664		161182	116932	126945	1	1	1		FindByFormula	3	[M+H]+ [M+Na]+	Esi+	(290.2088, 10693.12)(268.2272, 15769.9)
538.7822@10.259		538.782	10.259		267250	190543	148012	1	1	1		FindByFormula	3	[M+H]+	Esi+	(539.7891, 13584.99)(540.7904, 8968.68)
1027.3972@3.102		1027.4	3.102		174122	178328	189321	1	1	1		FindByFormula	3	[M+H]+	Esi+	(1028.4061, 10643.68)(1029.411, 10255.54)
319.2147@2.835		319.215	2.835		155152	188020	176796	98526	37846	1		FindByFormula	5	[M+H]+ [M+Na]+	Esi+	(342.2042, 5642.01)(320.2223, 12808.11)
184.1312@2.746		184.131	2.746		165207	190575	197363	1	1	5783		FindByFormula	9	[M+H]+ [M+Na]+	Esi+	(207.1172, 7993.31)(185.1326, 9240.13)
349.262@5.42		349.262	5.42		111844	206670	216245	1	1	1		FindByFormula	3	[M+H]+ [M+Na]+	Esi+	(372.2512, 6162.79)(350.2689, 4594.01)
313.2256@3.82		313.226	3.82		120795	177830	202020	1	69099	1		FindByFormula	4	[M+H]+ [M+Na]+	Esi+	(336.2173, 11674.15)(314.2331, 7536.32)
537.1578@3.2419999		537.158	3.242		202081	188720	219237	1	1	1		FindByFormula	3	[M+H]+	Esi+	(538.165, 11531.73)(539.1696, 5176.19)
581.355@5.824		581.355	5.824		334942	353423	96704	1	1	1		FindByFormula	3	[M+H]+ [M+Na]+	Esi+	(604.3437, 20628.56)(582.3619, 32019.19)(583.3674, 9182.96)
347.2461@5.824		347.246	5.824		172474	164474	169559	1	1	1		FindByFormula	3	[M+H]+ [M+Na]+	Esi+	(370.2355, 5561.55)(348.2533, 7479.55)
581.2569@2.6990001		581.257	2.699		182989	194879	189212	1	1	1		FindByFormula	3	[M+H]+	Esi+	(582.2643, 8527.76)(583.2662, 3837.23)
412.1789@3.281		412.179	3.281		131808	139696	129416	1	21388	40978		FindByFormula	7	[M+H]+	Esi+	(413.1862, 19139.63)(414.1915, 6459.37)
560.2619@1.558		560.262	1.558		212110	150333	265691	1	1	1		FindByFormula	3	[M+H]+ [M+Na]+	Esi+	(583.251, 10072.22)(561.2695, 11206.45)
536.3618@4.422		536.362	4.422		118674	139954	185738	1	1	1		FindByFormula	3	[M+H]+	Esi+	(537.3693, 13751.28)(538.3726, 4994.61)
710.3751@1.067		710.375	1.067		151696	249906	184748	1	14880	15004		FindByFormula	6	[M+H]+	Esi+	(711.3836, 10914.38)(712.3869, 5268.61)
712.4077@0.605		712.408	0.605		210010	243938	159447	520103	1	1		FindByFormula	7	[M+H]+	Esi+	(713.3982, 11236.53)(714.401, 5180.66)
335.2098@2.25		335.21	2.25		938204	118366	124585	1	1	1		FindByFormula	3	[M+H]+ [M+Na]+	Esi+	(358.1995, 51479.11)(336.2172, 82030.66)
533.2992@3.106		533.299	3.106		85001	142425	86630	1	1	1		FindByFormula	3	[M+H]+	Esi+	(534.306, 9431.24)(535.309, 4397.08)
