# Supplementary material for: Identification of Pseudomonas protegens and Bacillus subtilis Antimicrobials for Mitigation of Fuel Biocontamination
Source: Biomolecules. 2025 Feb 4;15(2):227. doi: 10.3390/biom15020227 (PMC11853459; doi:10.3390/biom15020227)
Supplement: Supplementary file 1 [file biomolecules-15-00227-s001.zip › supplementaldata S2.xlsx]

## Sheet: 133 unique compounds 1019
Compound	Formula	Mass	Retention Time	Score (Tgt)	133a(raw)	133a1(raw)	133b1(raw)	133c1(raw)	M9contra(raw)	M9contrb(raw)	M9contrc(raw)	Annotations	CompoundAlgo	Frequency	Ion Species	Ionization mode	MS1 Composite Spectrum	Metlin Library Score
Pyochelin Esi+2.241	C14 H16 N2 O3 S2	324.061	2.241	96.1	21847200	26560060	39433292	41197704	1	1	1	Pyochelin [ C14 H16 N2 O3 S2, tgt=96.10, overall=96.10, db=96.10, CAS ID=69772-54-9, KEGG ID=C12037, METLIN ID=69268, tgt=, overall=324.0602, db=324.0602, tgt=, overall=, db=, tgt=, overall=, db=, tgt=, overall=, db= ]	FindByFormula	4	[M+H]+	Esi+	(325.0678, 1625160.8)(326.0706, 253600.9)(327.0641, 129718.52)	324.06
Pyochelin	C14 H16 N2 O3 S2	324.061	1.811	95.78	69147784	61150164	80858608	79325320	1	1	1	Pyochelin [ C14 H16 N2 O3 S2, tgt=95.78, overall=95.78, db=95.78, CAS ID=69772-54-9, KEGG ID=C12037, METLIN ID=69268, tgt=, overall=324.0602, db=324.0602, tgt=, overall=, db=, tgt=, overall=, db=, tgt=, overall=, db= ]	FindByFormula	4	[M+H]+ [M+K]+ [M+Na]+	Esi+	(347.049, 10810.0)(348.0526, 2641.22)(349.0454, 1510.82)(325.0681, 1711510.9)(326.0709, 262652.12)(327.0639, 144780.45)(328.0673, 22668.09)(363.0233, 1435.73)	324.06
2-hydroxy-tridecanoic acid	C13 H26 O3	230.189	2.391	86.33	560631	416129	555046	577949	1	30115	1	2-hydroxy-tridecanoic acid [ C13 H26 O3, tgt=86.33, overall=86.33, db=86.33, Lipid ID=LMFA01050040, METLIN ID=74494, tgt=, overall=230.1882, db=230.1882, tgt=, overall=, db=, tgt=, overall=, db=, tgt=, overall=, db= ]	FindByFormula	5	[M+H]+ [M+Na]+	Esi+	(253.1776, 64240.95)(254.1816, 9176.62)(231.1956, 12275.89)	230.188
Cucujolide IX	C12 H18 O2	194.131	3.726	84.89	101397	295736	350163	362357	1	24281	1	Cucujolide IX [ C12 H18 O2, tgt=84.89, overall=84.89, db=84.89, Lipid ID=LMFA07040037, METLIN ID=97394, tgt=, overall=194.1307, db=194.1307, tgt=, overall=, db=, tgt=, overall=, db=, tgt=, overall=, db= ]	FindByFormula	5	[M+H]+	Esi+	(195.1382, 39049.36)(196.1424, 5781.36)	194.131
5,7,2'-Trihydroxy-6'-methoxyflavone	C16 H12 O6	322.045	1.474	84.1	349739	414655	514512	558259	1	1	1	5,7,2'-Trihydroxy-6'-methoxyflavone [ C16 H12 O6, tgt=84.10, overall=84.10, db=84.10, Lipid ID=LMPK12110127, METLIN ID=48560, tgt=, overall=300.0634, db=300.0634, tgt=, overall=, db=, tgt=, overall=, db=, tgt=, overall=, db= ]	FindByFormula	4	[M+H]+	Esi+	(323.052, 52112.11)(324.0554, 8409.18)	300.063
Bolusanthin	C16 H14 O7	340.056	0.724	83.54	320255	241406	390543	160348	1	1	1	Bolusanthin [ C16 H14 O7, tgt=83.54, overall=83.54, db=83.54, Lipid ID=LMPK12050510, METLIN ID=48014, tgt=, overall=318.0740, db=318.0740, tgt=, overall=, db=, tgt=, overall=, db=, tgt=, overall=, db= ]	FindByFormula	4	[M+H]+	Esi+	(341.0626, 18471.35)(342.0656, 3340.31)	318.074
(+)-Blennin D	C15 H22 O4	266.152	3.074	82.64	510293	479946	626017	648607	1	1	1	(+)-Blennin D [ C15 H22 O4, tgt=82.64, overall=82.64, db=82.64, Lipid ID=LMPR0103620003, METLIN ID=53514, tgt=, overall=266.1518, db=266.1518, tgt=, overall=, db=, tgt=, overall=, db=, tgt=, overall=, db= ]	FindByFormula	4	[M+H]+ [M+Na]+	Esi+	(289.1413, 30518.43)(267.1594, 36567.0)(268.1628, 7372.76)	266.152
LysoPE(0:0/16:1(9Z)) Esi+5.771	C21 H42 N O7 P	451.27	5.771	82.45	302452	649231	493604	646519	1	1	1	LysoPE(0:0/16:1(9Z)) [ C21 H42 N O7 P, tgt=82.45, overall=82.45, db=82.45, METLIN ID=62262, HMP ID=HMDB11474, tgt=, overall=451.2699, db=451.2699, tgt=, overall=, db=, tgt=, overall=, db=, tgt=, overall=, db= ]	FindByFormula	4	[M+H]+	Esi+	(452.2777, 42060.51)(453.2808, 9918.23)	451.27
PE(17:1(9Z)/0:0)	C22 H44 N O7 P	465.286	6.813	81.64	1137510	1872296	2527361	2367509	1	1	1	PE(17:1(9Z)/0:0) [ C22 H44 N O7 P, tgt=81.64, overall=81.64, db=81.64, Lipid ID=LMGP02050008, METLIN ID=46714, tgt=, overall=465.2855, db=465.2855, tgt=, overall=, db=, tgt=, overall=, db=, tgt=, overall=, db= ]	FindByFormula	4	[M+H]+	Esi+	(466.2934, 294276.84)(467.2966, 74087.7)	465.286
LysoPE(0:0/16:1(9Z))	C21 H42 N O7 P	451.27	5.29	81.62	826079	1354176	1486587	2385331	1	1	1	LysoPE(0:0/16:1(9Z)) [ C21 H42 N O7 P, tgt=81.62, overall=81.62, db=81.62, METLIN ID=62262, HMP ID=HMDB11474, tgt=, overall=451.2699, db=451.2699, tgt=, overall=, db=, tgt=, overall=, db=, tgt=, overall=, db= ]	FindByFormula	4	[M+H]+	Esi+	(452.2777, 154767.5)(453.2811, 38634.36)	451.27
Rotenonic acid	C23 H24 O6	434.115	0.627	81.25	1047638	1077615	1247221	1197878	1	1	1	Rotenonic acid [ C23 H24 O6, tgt=81.25, overall=81.25, db=81.25, Lipid ID=LMPK12060018, CAS ID=70191-71-8, METLIN ID=43806, tgt=, overall=396.1573, db=396.1573, tgt=, overall=, db=, tgt=, overall=, db=, tgt=, overall=, db= ]	FindByFormula	4	[M+H]+	Esi+	(435.1224, 123503.11)(436.1256, 32826.2)(437.1238, 6818.02)	396.157
18:2(5Z,9Z)(16Me) Esi+3.825	C19 H34 O2	316.236	3.825	81.19	145083	213723	225008	240355	1	1	1	18:2(5Z,9Z)(16Me) [ C19 H34 O2, tgt=81.19, overall=81.19, db=81.19, Lipid ID=LMFA01020378, METLIN ID=73788, tgt=, overall=294.2559, db=294.2559, tgt=, overall=, db=, tgt=, overall=, db=, tgt=, overall=, db= ]	FindByFormula	4	[M+H]+	Esi+	(317.2439, 29468.55)(318.2474, 5850.75)	294.256
Fludrocortisone acetate	C23 H31 F O6	460.167	0.929	80.74	215448	632798	354021	355022	1	1	1	Fludrocortisone acetate [ C23 H31 F O6, tgt=80.74, overall=80.74, db=80.74, Lipid ID=LMST02030122, CAS ID=514-36-3, KEGG ID=C08186, METLIN ID=4029, tgt=, overall=422.2105, db=422.2105, tgt=, overall=, db=, tgt=, overall=, db=, tgt=, overall=, db= ]	FindByFormula	4	[M+H]+	Esi+	(461.1743, 27725.91)(462.1778, 7435.98)(463.1886, 2408.84)	422.211
Retinaldehyde	C20 H28 O	306.195	2.426	80.46	277396	323535	422895	451411	1	1	1	Retinaldehyde [ C20 H28 O, tgt=80.46, overall=80.46, db=80.46, Lipid ID=LMPR01090002, CAS ID=116-31-4, KEGG ID=C00376, METLIN ID=2276, HMP ID=HMDB01358, tgt=, overall=284.2140, db=284.2140, tgt=, overall=, db=, tgt=, overall=, db=, tgt=, overall=, db= ]	FindByFormula	4	[M+H]+	Esi+	(307.202, 51214.23)(308.2054, 10354.86)	284.214
19-methyl-5E,9E-eicosadienoic acid	C21 H38 O2	344.268	3.814	79.93	1220813	914482	816108	747280	1	1	1	19-methyl-5E,9E-eicosadienoic acid [ C21 H38 O2, tgt=79.93, overall=79.93, db=79.93, Lipid ID=LMFA01020224, METLIN ID=73670, tgt=, overall=322.2872, db=322.2872, tgt=, overall=, db=, tgt=, overall=, db=, tgt=, overall=, db= ]	FindByFormula	4	[M+H]+	Esi+	(345.2751, 128328.6)(346.2784, 28395.35)	322.287
Carboceric acid	C27 H54 O2	432.393	21.484	78.07	1076553	1011081	98283	52957	1	1	1	Carboceric acid [ C27 H54 O2, tgt=78.07, overall=78.07, db=78.07, Lipid ID=LMFA01010027, METLIN ID=34550, tgt=, overall=410.4124, db=410.4124, tgt=, overall=, db=, tgt=, overall=, db=, tgt=, overall=, db= ]	FindByFormula	4	[M+H]+	Esi+	(433.4003, 64819.89)(434.4036, 18742.35)	410.412
Pinoquercetin	C16 H12 O7	338.04	1.509	77.81	195679	273787	369716	368103	1	1	1	Pinoquercetin [ C16 H12 O7, tgt=77.81, overall=77.81, db=77.81, Lipid ID=LMPK12112292, CAS ID=491-49-6, KEGG ID=C10120, METLIN ID=50708, HMP ID=, tgt=, overall=316.0583, db=316.0583, tgt=, overall=, db=, tgt=, overall=, db=, tgt=, overall=, db= ]	FindByFormula	4	[M+H]+	Esi+	(339.047, 18373.38)(340.0497, 4115.54)	316.058
7-O-Methyllicoricidin	C27 H34 O5	460.221	2.185	77.61	164650	229879	153275	141505	35470	1	39638	7-O-Methyllicoricidin [ C27 H34 O5, tgt=77.61, overall=77.61, db=77.61, Lipid ID=LMPK12080046, METLIN ID=48290, tgt=, overall=438.2406, db=438.2406, tgt=, overall=, db=, tgt=, overall=, db=, tgt=, overall=, db= ]	FindByFormula	6	[M+H]+	Esi+	(461.2286, 32603.99)(462.232, 9278.64)	438.241
2,3-dinor, 6-keto-PGF1α	C18 H30 O6	364.186	0.833	77.25	437757	546923	494702	500356	1	1	1	2,3-dinor, 6-keto-PGF1? [ C18 H30 O6, tgt=77.25, overall=77.25, db=77.25, Lipid ID=LMFA03010089, METLIN ID=36156, tgt=, overall=342.2042, db=342.2042, tgt=, overall=, db=, tgt=, overall=, db=, tgt=, overall=, db= ]	FindByFormula	4	[M+H]+	Esi+	(365.1935, 34507.52)(366.1964, 8959.2)	342.204
Spinochalcone A	C25 H28 O3	376.204	1.302	77.09	294708	362828	408888	410442	56630	1	1	Spinochalcone A [ C25 H28 O3, tgt=77.09, overall=77.09, db=77.09, Lipid ID=LMPK12120010, METLIN ID=51816, tgt=, overall=376.2038, db=376.2038, tgt=, overall=, db=, tgt=, overall=, db=, tgt=, overall=, db= ]	FindByFormula	5	[M+H]+ [M+Na]+	Esi+	(399.1928, 35832.07)(400.1959, 7239.19)(377.2103, 16980.8)	376.204
R-Dysidazirine	C19 H33 N O2	329.231	1.698	76.79	233587	212409	100845	110246	1	1	1	R-Dysidazirine [ C19 H33 N O2, tgt=76.79, overall=76.79, db=76.79, Lipid ID=LMSP01080043, METLIN ID=53943, tgt=, overall=307.2511, db=307.2511, tgt=, overall=, db=, tgt=, overall=, db=, tgt=, overall=, db= ]	FindByFormula	4	[M+H]+	Esi+	(330.239, 32605.28)(331.2422, 8082.69)	307.251
18:2(5Z,9Z)(16Me)	C19 H34 O2	316.237	1.698	76.71	318461	215961	184924	167160	1	1	1	18:2(5Z,9Z)(16Me) [ C19 H34 O2, tgt=76.71, overall=76.71, db=76.71, Lipid ID=LMFA01020378, METLIN ID=73788, tgt=, overall=294.2559, db=294.2559, tgt=, overall=, db=, tgt=, overall=, db=, tgt=, overall=, db= ]	FindByFormula	4	[M+H]+	Esi+	(317.2438, 43463.79)(318.2465, 7563.44)	294.256
PE(22:5(4Z,7Z,10Z,13Z,16Z)/24:1(15Z))	C51 H90 N O8 P	951.549	3.825	75.58	435031	416984	911582	991804	1	1	1	PE(22:5(4Z,7Z,10Z,13Z,16Z)/24:1(15Z)) [ C51 H90 N O8 P, tgt=75.58, overall=75.58, db=75.58, KEGG ID=C00350, METLIN ID=61030, HMP ID=HMDB09641, tgt=, overall=875.6404, db=875.6404, tgt=, overall=, db=, tgt=, overall=, db=, tgt=, overall=, db= ]	FindByFormula	4	[M+2H]+2	Esi+	(476.7819, 129281.95)(477.2837, 75685.05)(477.7833, 45094.08)	875.64
Quercetin	C15 H10 O7	324.024	1.308	73.63	406980	667101	762793	748343	1	1	1	Quercetin [ C15 H10 O7, tgt=73.63, overall=73.63, db=73.63, Lipid ID=LMPK12110004, CAS ID=117-39-5, KEGG ID=C00389, METLIN ID=409, HMP ID=HMDB05794, tgt=, overall=302.0427, db=302.0427, tgt=, overall=, db=, tgt=, overall=, db=, tgt=, overall=, db= ]	FindByFormula	4	[M+H]+	Esi+	(325.0314, 111919.2)(326.0339, 19411.6)(327.028, 10558.61)	302.043
Delphinidin	C15 H11 O7	280.058	1.4	72.35	520069	422595	636941	685607	1	1	1	Delphinidin [ C15 H11 O7, tgt=72.35, overall=72.35, db=72.35, Lipid ID=LMPK12010001, CAS ID=528-53-0, KEGG ID=C05908, METLIN ID=3432, HMP ID=HMDB03074, tgt=, overall=303.0505, db=303.0505, tgt=, overall=, db=, tgt=, overall=, db=, tgt=, overall=, db= ]	FindByFormula	4	[M+H]+ [M+Na]+	Esi+	(303.0479, 62611.34)(304.0509, 9908.66)(281.066, 33775.3)	303.05
Rha-C12:1-C10	C28 H50 O9	530.344	12.168	69.36	288765	224855	388893	387755	1	1	1	Rha-C12:1-C10 [ C28 H50 O9, tgt=69.36, overall=69.36, db=69.36, tgt=, overall=530.3455, db=530.3455, tgt=, overall=, db=, tgt=, overall=, db=, tgt=, overall=, db= ]	FindByFormula	4	[M+H]+	Esi+	(531.3505, 27420.72)(532.3538, 8202.54)	530.346
Corylin	C20 H16 O4	358.06	0.559	68.32	368688	261901	340607	323717	1	1	1	Corylin [ C20 H16 O4, tgt=68.32, overall=68.32, db=68.32, Lipid ID=LMPK12050033, METLIN ID=47556, tgt=, overall=320.1049, db=320.1049, tgt=, overall=, db=, tgt=, overall=, db=, tgt=, overall=, db= ]	FindByFormula	4	[M+H]+	Esi+	(359.0676, 55395.91)(360.0707, 11192.41)	320.105
7-Methoxy-5,6:3',4'-bis(methylenedioxy)flavone	C18 H12 O7	340.055	1.137	64.52	443937	498119	464876	516882	1	1	1	7-Methoxy-5,6:3',4'-bis(methylenedioxy)flavone [ C18 H12 O7, tgt=64.52, overall=64.52, db=64.52, Lipid ID=LMPK12111244, METLIN ID=49668, tgt=, overall=340.0583, db=340.0583, tgt=, overall=, db=, tgt=, overall=, db=, tgt=, overall=, db= ]	FindByFormula	4	[M+H]+ [M+Na]+	Esi+	(363.0445, 16330.49)(341.0628, 59767.15)(342.066, 10295.12)	340.058
Butyl 3-O-beta-D-glucopyranosyl-butanoate	C14 H26 O8	366.125	1.698	64.02	71834	131112	208760	236528	1	1	1	Butyl 3-O-beta-D-glucopyranosyl-butanoate [ C14 H26 O8, tgt=64.02, overall=64.02, db=64.02, Lipid ID=LMFA13010043, METLIN ID=98328, tgt=, overall=322.1628, db=322.1628, tgt=, overall=, db=, tgt=, overall=, db=, tgt=, overall=, db= ]	FindByFormula	4	[M+2H]+2	Esi+	(184.0697, 27165.76)(184.5708, 5992.55)	322.163
Helicallenal	C20 H30 O	324.184	0.746	63.53	252518	233181	175954	180670	86320	75006	1	Helicallenal [ C20 H30 O, tgt=63.53, overall=63.53, db=63.53, Lipid ID=LMPR0104020001, METLIN ID=53587, tgt=, overall=286.2297, db=286.2297, tgt=, overall=, db=, tgt=, overall=, db=, tgt=, overall=, db= ]	FindByFormula	6	[M+H]+	Esi+	(325.1917, 23897.05)(326.1943, 5234.13)	286.23
5alpha-androst-16-en-3-one	C19 H28 O	310.168	0.559	63.12	895701	695833	925755	586073	1	1	378770	5alpha-androst-16-en-3-one [ C19 H28 O, tgt=63.12, overall=63.12, db=63.12, Lipid ID=LMST02020079, METLIN ID=57816, tgt=, overall=272.2140, db=272.2140, tgt=, overall=, db=, tgt=, overall=, db=, tgt=, overall=, db= ]	FindByFormula	5	[M+H]+	Esi+	(311.1759, 28084.04)(312.1791, 6354.45)	272.214
15-HETE-Gly	C22 H35 N O4	399.242	5.898	61.47	189199	413211	385967	610163	1	1	1	15-HETE-Gly [ C22 H35 N O4, tgt=61.47, overall=61.47, db=61.47, Lipid ID=LMFA08020143, METLIN ID=75524, tgt=, overall=377.2566, db=377.2566, tgt=, overall=, db=, tgt=, overall=, db=, tgt=, overall=, db= ]	FindByFormula	4	[M+H]+	Esi+	(400.2488, 55128.7)(401.252, 15641.54)	377.257
2,4-Dimethyl-2E,4E-heptadien-1-ol	C9 H16 O	178.074	0.597	60.64	1785441	1676241	2920856	2931771	1	33165	24833	2,4-Dimethyl-2E,4E-heptadien-1-ol [ C9 H16 O, tgt=60.64, overall=60.64, db=60.64, Lipid ID=LMFA05000118, METLIN ID=46071, tgt=, overall=140.1201, db=140.1201, tgt=, overall=, db=, tgt=, overall=, db=, tgt=, overall=, db= ]	FindByFormula	6	[M+H]+	Esi+	(179.0818, 356794.9)(180.0851, 35352.63)	140.12
4,8-Dimethyl-4E,8E-decadien-10-olide	C12 H18 O2	194.131	1.437	60.59	144582	141119	178036	180390	1	39048	1	4,8-Dimethyl-4E,8E-decadien-10-olide [ C12 H18 O2, tgt=60.59, overall=60.59, db=60.59, Lipid ID=LMFA07040024, METLIN ID=97383, tgt=, overall=194.1307, db=194.1307, tgt=, overall=, db=, tgt=, overall=, db=, tgt=, overall=, db= ]	FindByFormula	5	[M+H]+	Esi+	(195.1383, 21845.24)(196.1486, 442.62)	194.131
Calopogoniumisoflavone A Esi+0.796	C21 H18 O4	372.079	0.796	60.37	114002	160292	191878	210451	1	1	1	Calopogoniumisoflavone A [ C21 H18 O4, tgt=60.37, overall=60.37, db=60.37, Lipid ID=LMPK12050035, METLIN ID=47558, tgt=, overall=334.1205, db=334.1205, tgt=, overall=, db=, tgt=, overall=, db=, tgt=, overall=, db= ]	FindByFormula	4	[M+H]+	Esi+	(373.0853, 19784.81)(374.0884, 4845.42)	334.12
Erycristin	C26 H30 O4	444.172	0.897	59.81	634937	817134	1001879	1014973	1	1	1	Erycristin [ C26 H30 O4, tgt=59.81, overall=59.81, db=59.81, Lipid ID=LMPK12070042, METLIN ID=48130, tgt=, overall=406.2144, db=406.2144, tgt=, overall=, db=, tgt=, overall=, db=, tgt=, overall=, db= ]	FindByFormula	4	[M+H]+	Esi+	(445.1793, 79361.69)(446.1828, 20917.64)	406.214
2,5,5-trimethyl-heptane	C10 H22	180.126	1.268	59.25	338910	321164	321401	352449	57627	54805	1	2,5,5-trimethyl-heptane [ C10 H22, tgt=59.25, overall=59.25, db=59.25, Lipid ID=LMFA11000602, METLIN ID=97979, tgt=, overall=142.1722, db=142.1722, tgt=, overall=, db=, tgt=, overall=, db=, tgt=, overall=, db= ]	FindByFormula	6	[M+H]+	Esi+	(181.1337, 30176.54)(182.1374, 3618.88)	142.172
Spinochalcone A Esi+0.799	C25 H28 O3	414.161	0.799	59.24	170277	265834	241529	269490	1	1	7683	Spinochalcone A [ C25 H28 O3, tgt=59.24, overall=59.24, db=59.24, Lipid ID=LMPK12120010, METLIN ID=51816, tgt=, overall=376.2038, db=376.2038, tgt=, overall=, db=, tgt=, overall=, db=, tgt=, overall=, db= ]	FindByFormula	5	[M+H]+	Esi+	(415.1687, 25164.02)(416.1719, 7430.85)	376.204
Calopogoniumisoflavone A	C21 H18 O4	372.078	1.898	58.74	712862	1217258	1406556	1382406	1	1	1	Calopogoniumisoflavone A [ C21 H18 O4, tgt=58.74, overall=58.74, db=58.74, Lipid ID=LMPK12050035, METLIN ID=47558, tgt=, overall=334.1205, db=334.1205, tgt=, overall=, db=, tgt=, overall=, db=, tgt=, overall=, db= ]	FindByFormula	4	[M+H]+	Esi+	(373.0856, 120977.91)(374.0887, 24843.05)	334.12
didesmethyl tocotrienol	C25 H36 O2	406.226	0.695	57.82	94815	204876	34265	22779	1	25921	37705	didesmethyl tocotrienol [ C25 H36 O2, tgt=57.82, overall=57.82, db=57.82, Lipid ID=LMPR02020058, METLIN ID=53842, tgt=, overall=368.2715, db=368.2715, tgt=, overall=, db=, tgt=, overall=, db=, tgt=, overall=, db= ]	FindByFormula	6	[M+H]+	Esi+	(407.2327, 13016.53)(408.2362, 3526.28)	368.272
PS(O-20:0/22:1(11Z))	C48 H94 N O9 P	935.577	3.766	56.7	205357	89520	321687	478664	1	1	229678	PS(O-20:0/22:1(11Z)) [ C48 H94 N O9 P, tgt=56.70, overall=56.70, db=56.70, Lipid ID=LMGP03020066, METLIN ID=78713, tgt=, overall=859.6666, db=859.6666, tgt=, overall=, db=, tgt=, overall=, db=, tgt=, overall=, db= ]	FindByFormula	5	[M+2H]+2	Esi+	(468.7957, 58661.51)(469.2972, 37088.85)	859.667
2,2,4-Trimethylhexane	C9 H20	166.111	0.863	55.92	477669	415735	263723	457943	1	15025	17670	2,2,4-Trimethylhexane [ C9 H20, tgt=55.92, overall=55.92, db=55.92, Lipid ID=LMFA11000333, METLIN ID=97738, tgt=, overall=128.1565, db=128.1565, tgt=, overall=, db=, tgt=, overall=, db=, tgt=, overall=, db= ]	FindByFormula	6	[M+H]+	Esi+	(167.118, 29753.4)(168.1219, 4017.57)	128.156
Oenin	C23 H25 O12	493.131	1.348	54.54	415043	315337	536395	628527	1	1	1	Oenin [ C23 H25 O12, tgt=54.54, overall=54.54, db=54.54, Lipid ID=LMPK12010372, CAS ID=18470-06-9, KEGG ID=C12140, METLIN ID=47139, tgt=, overall=493.1346, db=493.1346, tgt=, overall=, db=, tgt=, overall=, db=, tgt=, overall=, db= ]	FindByFormula	4	[M+H]+	Esi+	(494.1385, 73240.36)(495.1418, 23135.38)	493.135
gibberellin A28	C20 H26 O8	416.141	0.679	48.5	170959	258165	249408	232550	1	1	1	gibberellin A28 [ C20 H26 O8, tgt=48.50, overall=48.50, db=48.50, Lipid ID=LMPR0104170035, METLIN ID=53648, tgt=, overall=394.1628, db=394.1628, tgt=, overall=, db=, tgt=, overall=, db=, tgt=, overall=, db= ]	FindByFormula	4	[M+H]+	Esi+	(417.1482, 27698.94)(418.1511, 7820.76)	394.163
3-oxo-C12-HSL	C16 H27 N O4	297.194	2.89	47.6	456509	329942	395427	481711	1	25268	43426	3-oxo-C12-HSL [ C16 H27 N O4, tgt=47.60, overall=47.60, db=47.60, tgt=, overall=297.1940, db=297.1940, tgt=, overall=, db=, tgt=, overall=, db=, tgt=, overall=, db= ]	FindByFormula	6	[M+H]+ [M+Na]+	Esi+	(320.1833, 44124.18)(298.2016, 19511.79)	297.194
Pinoquercetin Esi+1.644	C16 H12 O7	316.059	1.644	47.45	195037	154127	402430	235014	1	1	1	Pinoquercetin [ C16 H12 O7, tgt=47.45, overall=47.45, db=47.45, Lipid ID=LMPK12112292, CAS ID=491-49-6, KEGG ID=C10120, METLIN ID=50708, HMP ID=, tgt=, overall=316.0583, db=316.0583, tgt=, overall=, db=, tgt=, overall=, db=, tgt=, overall=, db= ]	FindByFormula	4	[M+H]+ [M+Na]+	Esi+	(339.0473, 19865.12)(317.0672, 5293.66)	316.058
5-Methyl-2E-tridecenoic acid	C14 H26 O2	226.194	4.72	47.22	101695	111137	150967	155696	1	20697	31450	5-Methyl-2E-tridecenoic acid [ C14 H26 O2, tgt=47.22, overall=47.22, db=47.22, Lipid ID=LMFA01020108, CAS ID=, METLIN ID=4634, tgt=, overall=226.1933, db=226.1933, tgt=, overall=, db=, tgt=, overall=, db=, tgt=, overall=, db= ]	FindByFormula	6	[M+H]+ [M+Na]+	Esi+	(249.1828, 12085.02)(227.2009, 8872.89)	226.193
2-methyl-dodecanedioic acid	C13 H24 O4	244.168	2.158	47.19	124318	110054	139093	130322	1	81010	116490	2-methyl-dodecanedioic acid [ C13 H24 O4, tgt=47.19, overall=47.19, db=47.19, Lipid ID=LMFA01170010, METLIN ID=74902, tgt=, overall=244.1675, db=244.1675, tgt=, overall=, db=, tgt=, overall=, db=, tgt=, overall=, db= ]	FindByFormula	6	[M+H]+ [M+Na]+	Esi+	(267.157, 16001.53)(245.1748, 9060.83)	244.167
N-palmitoyl serine	C19 H37 N O4	381.232	5.898	44.91	178190	309667	307140	332316	1	1	1	N-palmitoyl serine [ C19 H37 N O4, tgt=44.91, overall=44.91, db=44.91, Lipid ID=LMFA08020101, METLIN ID=75483, tgt=, overall=343.2723, db=343.2723, tgt=, overall=, db=, tgt=, overall=, db=, tgt=, overall=, db= ]	FindByFormula	4	[M+H]+	Esi+	(382.2382, 31207.62)(383.2412, 9628.86)	343.272
(E)-4-stilbenol	C14 H12 O	196.09	1.085	44.36	111870	160492	174484	167078	1	1	1	(E)-4-stilbenol [ C14 H12 O, tgt=44.36, overall=44.36, db=44.36, Lipid ID=LMPK13090024, KEGG ID=C14763, METLIN ID=53251, tgt=, overall=196.0888, db=196.0888, tgt=, overall=, db=, tgt=, overall=, db=, tgt=, overall=, db= ]	FindByFormula	4	[2M+Na]+	Esi+	(415.1685, 6396.69)	196.089
3,6-dioxo-decanoic acid	C10 H16 O4	200.104	1.136	43.53	204500	180683	173813	228825	1	106904	108681	3,6-dioxo-decanoic acid [ C10 H16 O4, tgt=43.53, overall=43.53, db=43.53, Lipid ID=LMFA01060079, METLIN ID=74717, tgt=, overall=200.1049, db=200.1049, tgt=, overall=, db=, tgt=, overall=, db=, tgt=, overall=, db= ]	FindByFormula	6	[M+H]+ [M+Na]+	Esi+	(223.0932, 6279.24)(201.1112, 11650.45)	200.105
(-)-Obtusadiene	C15 H21 Br O	318.062	0.646	41.26	122249	141956	161880	195653	1	1	1	(-)-Obtusadiene [ C15 H21 Br O, tgt=41.26, overall=41.26, db=41.26, Lipid ID=LMPR0103670001, METLIN ID=53523, tgt=, overall=296.0776, db=296.0776, tgt=, overall=, db=, tgt=, overall=, db=, tgt=, overall=, db= ]	FindByFormula	4	[M+H]+	Esi+	(319.0694, 21167.56)(320.0725, 6136.63)	296.078
Erosenone	C19 H14 O7	376.057	4.36	41.12	179032	288960	326551	395068	1	1	1	Erosenone [ C19 H14 O7, tgt=41.12, overall=41.12, db=41.12, Lipid ID=LMPK12050457, METLIN ID=47961, tgt=, overall=354.0740, db=354.0740, tgt=, overall=, db=, tgt=, overall=, db=, tgt=, overall=, db= ]	FindByFormula	4	[2M+H]+ [M+H]+	Esi+	(377.0647, 10310.26)(753.1211, 9078.95)	354.074
9-chloro-10-hydroxy-hexadecanoic acid	C16 H31 Cl O3	306.195	2.883	40.89	636340	620735	722166	871977	1	1	7223	9-chloro-10-hydroxy-hexadecanoic acid [ C16 H31 Cl O3, tgt=40.89, overall=40.89, db=40.89, Lipid ID=LMFA01090044, KEGG ID=C13949, METLIN ID=35919, tgt=, overall=306.1962, db=306.1962, tgt=, overall=, db=, tgt=, overall=, db=, tgt=, overall=, db= ]	FindByFormula	5	[M+H]+ [M+Na]+	Esi+	(329.184, 38044.36)(307.202, 50997.72)	306.196
9-chloro-10-hydroxy-hexadecanoic acid Esi+2.922	C16 H31 Cl O3	306.195	2.922	40.01	546787	584559	691354	863417	1	76630	15696	9-chloro-10-hydroxy-hexadecanoic acid [ C16 H31 Cl O3, tgt=40.01, overall=40.01, db=40.01, Lipid ID=LMFA01090044, KEGG ID=C13949, METLIN ID=35919, tgt=, overall=306.1962, db=306.1962, tgt=, overall=, db=, tgt=, overall=, db=, tgt=, overall=, db= ]	FindByFormula	6	[M+H]+ [M+Na]+	Esi+	(329.1839, 43251.2)(307.2019, 65268.32)	306.196
299.2101@3.858		299.21	3.858		41722292	35614784	43256416	46465672	22346	1	7604		FindByFormula	6	[2M+H]+ [2M+K]+ [2M+Na]+ [M+H]+ [M+K]+ [M+Na]+	Esi+	(322.1992, 1217330.1)(323.2024, 216630.64)(324.2049, 26868.47)(621.4089, 1228334.0)(622.4121, 425456.75)(623.4148, 94073.4)(624.4173, 16676.66)(300.2175, 1166091.8)(301.2206, 208804.12)(302.223, 27532.48)(338.1729, 138827.92)(339.1762, 23381.0)(340.1715, 10824.09)(637.3821, 17343.12)(638.3864, 5958.4)(599.4269, 34786.61)(600.4308, 12055.08)
225.0464@0.796		225.046	0.796		19514056	21077312	34523820	36769664	1	1	1		FindByFormula	4	[M+H]+	Esi+	(226.0536, 926638.3)(227.0568, 109570.13)(228.0493, 42143.56)
207.036@1.456		207.036	1.456		16993762	19020470	24314272	25429732	1	1	1		FindByFormula	4	[M+H]+	Esi+	(208.0429, 1380543.0)(209.0461, 152705.86)
223.0309@1.38		223.031	1.38		13019154	15461742	20307226	20677474	1	1	1		FindByFormula	4	[M+H]+	Esi+	(224.0379, 802166.56)(225.0411, 93761.09)
439.0733@1.204		439.073	1.204		9073868	8409536	12162021	13010835	1	1	1		FindByFormula	4	[M+H]+	Esi+	(440.0804, 1156568.1)(441.0836, 280577.0)(442.0821, 60493.97)
271.1786@1.698		271.179	1.698		8335759	6124787	9674360	9650092	1	1	1		FindByFormula	4	[2M+Na]+ [M+H]+ [M+K]+ [M+Na]+	Esi+	(294.1678, 554861.7)(295.1711, 92425.8)(296.1736, 13056.02)(565.346, 231111.58)(566.3496, 78194.56)(567.3512, 15452.25)(272.186, 337592.5)(273.1894, 56533.66)(274.1916, 8642.43)(310.1417, 66514.42)(311.1453, 15972.5)
333.0673@1.033		333.067	1.033		3642872	6526027	10536840	10947352	4751	1	5650		FindByFormula	6	[M+H]+	Esi+	(334.0749, 827613.25)(335.078, 158575.52)(336.0707, 40611.44)
221.0514@0.729		221.051	0.729		8002074	7346893	8176838	8238561	17079	1	1		FindByFormula	5	[M+H]+ [M+Na]+	Esi+	(244.0426, 12767.68)(222.0586, 869723.1)(223.0619, 105919.78)(224.0541, 40912.95)
221.0151@1.274		221.015	1.274		4271237	6314923	8280592	8879674	1	1	1		FindByFormula	4	[M+H]+	Esi+	(222.0225, 934801.25)(223.0256, 110250.31)
343.0782@0.914		343.078	0.914		7496223	5903584	6377153	7044943	1	1	1		FindByFormula	4	[M+H]+	Esi+	(344.0855, 655227.2)(345.0887, 150342.78)(346.0817, 31781.73)
205.0201@1.955		205.02	1.955		4172700	5286011	6944385	6996500	1	1	1		FindByFormula	4	[M+H]+	Esi+	(206.0274, 629736.5)(207.0306, 71288.29)
377.0394@3.581		377.039	3.581		3448286	2472678	4137867	4547090	1	1	1		FindByFormula	4	[M+H]+	Esi+	(378.0468, 300837.8)(379.0501, 75940.58)
479.4188@20.673002		479.419	20.673		2168316	5147347	128721	61803	50691	72486	1		FindByFormula	6	[M+H]+	Esi+	(480.4265, 140045.64)(481.4299, 42584.86)(482.4327, 8053.59)
485.1446@1.031		485.145	1.031		5223697	2409406	4078176	3915577	1	1	1		FindByFormula	4	[M+2H]+2 [M+H]+	Esi+	(243.58, 30502.41)(244.0814, 11624.27)(486.1522, 472254.84)(487.1551, 135470.1)(488.1502, 42497.39)
418.3662@21.038		418.366	21.038		2222011	4295969	105868	93640	1	1	1		FindByFormula	4	[M+H]+ [M+K]+ [M+Na]+	Esi+	(441.3554, 143922.0)(442.359, 36905.91)(443.3619, 7007.48)(419.3737, 6308.89)(457.3293, 5495.7)
391.3665@21.471		391.366	21.471		1775397	4205017	127921	75385	26596	1	1		FindByFormula	5	[M+H]+	Esi+	(392.3738, 131329.94)(393.3773, 34197.8)(394.3801, 5797.64)
374.34@21.471		374.34	21.471		2140095	4039926	221794	111027	1	96127	1		FindByFormula	5	[M+H]+ [M+K]+ [M+Na]+	Esi+	(397.3292, 122568.64)(398.3326, 29782.27)(399.3357, 5158.56)(375.3472, 10218.17)(413.3032, 3660.2)
546.0587@0.746		546.059	0.746		3692031	3274443	3511683	3559205	1	1	1		FindByFormula	4	[M+H]+	Esi+	(547.0659, 273958.84)(548.0687, 73342.14)
387.1507@1.773		387.151	1.773		1640491	2403955	3179620	3223374	1	1	1		FindByFormula	4	[M+H]+	Esi+	(388.158, 251021.3)(389.1615, 61561.76)(390.1606, 11552.76)
356.0833@1.994		356.083	1.994		1643095	2389088	3081986	3071432	1	1	1		FindByFormula	4	[M+H]+	Esi+	(357.0908, 366431.47)(358.094, 76064.15)(359.0869, 17970.02)
409.0887@0.561		409.089	0.561		2882451	1769646	2156692	2263882	1	1	1		FindByFormula	4	[M+H]+	Esi+	(410.0961, 428119.75)(411.0992, 87404.63)
220.0311@2.061		220.031	2.061		2750302	1916162	868815	906994	1	1	1		FindByFormula	4	[M+H]+	Esi+	(221.0381, 301403.6)(222.0411, 36685.36)
317.2207@2.203		317.221	2.203		1929067	2576275	2519165	2568754	22635	45051	1		FindByFormula	6	[M+H]+ [M+Na]+	Esi+	(340.21, 72957.38)(341.213, 13259.12)(318.2278, 273640.66)(319.2311, 51598.02)(320.2334, 8632.55)
444.172@1.203		444.172	1.203		1689717	2279041	2548203	2666773	1	1	1		FindByFormula	4	[M+H]+ [M+Na]+	Esi+	(467.1614, 4797.07)(445.1794, 162628.06)(446.1826, 43924.33)(447.1813, 10641.61)
189.0251@1.456		189.025	1.456		1947361	1695601	2339429	2550395	1	1	1		FindByFormula	4	[M+H]+	Esi+	(190.0322, 275344.66)(191.0355, 30949.09)
419.3976@21.471		419.398	21.471		1438965	2205515	118417	69501	1	33771	1		FindByFormula	5	[M+H]+	Esi+	(420.405, 95779.25)(421.4085, 27308.05)(422.4112, 3925.49)
523.445@20.37		523.445	20.37		1108367	2608650	65335	54418	44486	35175	1		FindByFormula	6	[M+H]+	Esi+	(524.4526, 63103.12)(525.4558, 19719.78)(526.4599, 2625.04)
322.0448@1.134		322.045	1.134		1444197	1919217	2468561	2370603	1	1	1		FindByFormula	4	[M+H]+ [M+Na]+	Esi+	(345.0341, 11818.68)(323.0521, 116064.55)(324.0553, 21257.46)
548.0569@0.746		548.057	0.746		2523025	2232133	2430983	2392387	1	1	1		FindByFormula	4	[M+H]+	Esi+	(549.0641, 146161.45)(550.0671, 38814.84)(551.0634, 12585.88)
241.0412@0.665		241.041	0.665		1642944	1643147	2296578	2426234	10012	1	16141		FindByFormula	6	[M+H]+	Esi+	(242.0484, 274804.75)(243.0517, 31265.43)
126.0318@0.528		126.032	0.528		1157864	2222523	1942285	1881289	1	1	1		FindByFormula	4	[M+H]+	Esi+	(127.0391, 356135.9)(128.0424, 27234.12)
485.1446@0.849		485.145	0.849		4925823	1398562	1991099	2125449	1	1	1		FindByFormula	4	[M+2H]+2 [M+H]+	Esi+	(243.5795, 9077.8)(486.1518, 296582.62)(487.1549, 82367.61)(488.15, 28795.46)
163.0859@0.456		163.086	0.456		595979	790465	519804	496112	1	1	1		FindByFormula	4	[M+H]+	Esi+	(164.0935, 164719.81)(165.0972, 12994.0)
379.0365@3.581		379.036	3.581		1260061	989685	1559843	1659452	1	1	1		FindByFormula	4	[M+H]+	Esi+	(380.0439, 114555.21)(381.0467, 25264.42)
289.1251@1.15		289.125	1.15		1126776	1256109	1462697	1490215	1	28250	32756		FindByFormula	6	[M+H]+ [M+Na]+	Esi+	(312.1141, 17161.4)(313.1176, 6752.77)(290.1325, 217525.7)(291.1357, 41508.12)(292.1288, 11909.51)
197.0781@3.825		197.078	3.825		586529	1005194	1550239	1613724	1	1	1		FindByFormula	4	[M+H]+	Esi+	(198.0854, 160994.0)(199.0859, 24784.4)(200.0835, 7574.25)
374.203@0.865		374.203	0.865		1261254	1387977	1485043	1381645	1	1	1		FindByFormula	4	[M+H]+	Esi+	(375.2103, 162263.19)(376.2135, 41870.05)(377.2064, 9428.26)
330.314@22.042		330.314	22.042		548819	1441940	183007	85028	26374	1	1		FindByFormula	5	[M+H]+ [M+Na]+	Esi+	(353.303, 33745.56)(354.3066, 9382.14)(331.3211, 13368.91)(332.3257, 3661.45)
735.3973@3.777		735.397	3.777		1774295	917172	1105730	1081337	1	1	1		FindByFormula	4	[M+H]+	Esi+	(736.4031, 128120.25)(737.4065, 59028.81)
326.1696@3.825		326.17	3.825		563975	645913	1176425	1163162	1	1	1		FindByFormula	4	[2M+H]+ [M+H]+	Esi+	(327.1771, 130462.88)(328.1785, 29179.14)(329.1755, 10408.7)(653.3459, 28991.08)(654.349, 11236.92)
357.1691@0.698		357.169	0.698		810984	1053235	1411790	1363141	11467	23258	1		FindByFormula	6	[M+H]+	Esi+	(358.1764, 124041.05)(359.1795, 28152.55)(360.181, 3662.54)
411.0868@0.561		411.087	0.561		1270999	802825	966300	1132099	1	1	1		FindByFormula	4	[M+H]+	Esi+	(412.0942, 199031.48)(413.0972, 44694.11)(414.0908, 10896.62)
174.116@4.36		174.116	4.36		375796	950862	1217737	1292446	1	1	1		FindByFormula	4	[M+H]+	Esi+	(175.1233, 136499.98)(176.1267, 17092.37)
501.1168@1.22		501.117	1.22		1310806	1085784	1528954	1597010	1	1	1		FindByFormula	4	[M+H]+ [M+Na]+	Esi+	(524.106, 8447.27)(502.1244, 106819.42)(503.1272, 32803.78)(504.1266, 8160.75)
385.1101@1.661		385.11	1.661		569149	647035	1111938	1209493	1	1	1		FindByFormula	4	[M+H]+	Esi+	(386.1173, 160323.52)(387.1206, 37209.75)(388.116, 8171.32)
317.1201@2.108		317.12	2.108		1199958	795448	1256066	1291680	1	1	1		FindByFormula	4	[M+H]+ [M+K]+ [M+Na]+	Esi+	(340.1091, 94683.74)(341.1119, 18371.79)(342.1062, 5056.76)(318.1275, 69308.86)(319.1309, 12156.3)(356.0832, 7617.11)
702.0393@1.828		702.039	1.828		1106896	909824	1475206	1471458	1	1	1		FindByFormula	4	[M+H]+ [M+Na]+	Esi+	(725.0282, 35309.8)(726.0285, 12938.01)(703.0468, 118617.05)(704.0483, 42960.93)
221.051@2.284		221.051	2.284		1023593	961667	1086692	1120518	1	1	1		FindByFormula	4	[M+H]+	Esi+	(222.0585, 165396.94)(223.0619, 22242.0)
315.0568@1.031		315.057	1.031		1085689	721043	1057103	1062947	1	1	1		FindByFormula	4	[M+H]+	Esi+	(316.0641, 106030.6)(317.0672, 19687.72)(318.0602, 4797.6)
340.0551@1.268		340.055	1.268		447298	812838	995332	1015244	1	1	1		FindByFormula	4	[M+H]+ [M+Na]+	Esi+	(363.0445, 16330.49)(341.0627, 103595.21)(342.0658, 18472.13)(343.0583, 10708.22)
327.0598@2.241		327.06	2.241		365263	411931	538894	606464	1	1	1		FindByFormula	4	[M+H]+	Esi+	(328.067, 84448.26)(329.0619, 16082.08)
220.1036@0.499		220.104	0.499		998897	647901	698908	754553	1	1	1		FindByFormula	4	[M+H]+	Esi+	(221.111, 150623.83)(222.1142, 22719.88)
222.0464@2.101		222.046	2.101		1035432	704164	951561	1142159	1	1	1		FindByFormula	4	[M+H]+	Esi+	(223.0536, 159188.38)(224.0571, 19009.88)
357.2633@3.831		357.263	3.831		1101466	1005144	484384	398300	1	1	1		FindByFormula	4	[M+H]+	Esi+	(358.2701, 65594.22)(359.2735, 13773.67)
449.0748@0.78		449.075	0.78		1061567	1067905	1206756	1279663	1	1	1		FindByFormula	4	[M+H]+ [M+K]+ [M+Na]+	Esi+	(472.065, 19748.22)(473.0666, 5941.51)(450.082, 88714.2)(451.0848, 23076.26)(452.0841, 6261.33)(488.0377, 5898.22)
347.3401@22.121		347.34	22.121		383115	1056504	66953	52778	1	1	1		FindByFormula	4	[M+H]+	Esi+	(348.3477, 33960.93)(349.3509, 8176.76)
209.0316@1.456		209.032	1.456		730789	815675	1120470	1145373	1	1	1		FindByFormula	4	[M+H]+	Esi+	(210.0387, 120801.94)(211.042, 15374.73)
280.1943@1.491		280.194	1.491		983846	892200	974047	957540	1	1	1		FindByFormula	4	[M+H]+	Esi+	(281.2015, 130129.62)(282.2046, 27402.44)(283.1926, 1041.04)
313.0411@1.204		313.041	1.204		784482	672460	972310	1085434	1	1	1		FindByFormula	4	[M+H]+	Esi+	(314.0483, 97299.33)(315.0516, 16451.48)
331.0521@1.069		331.052	1.069		565203	591900	1056579	1063059	1	1	1		FindByFormula	4	[M+H]+	Esi+	(332.0589, 72747.96)(333.0621, 14760.67)
203.0044@1.274		203.004	1.274		549393	680458	1006562	995464	1	1	1		FindByFormula	4	[M+H]+	Esi+	(204.0118, 112618.74)(205.0151, 11399.68)
375.3715@22.042		375.372	22.042		421122	842815	114155	46806	21770	1	1		FindByFormula	5	[M+H]+	Esi+	(376.379, 27301.39)(377.3824, 7567.47)
222.108@1.976		222.108	1.976		348134	815721	972029	1027042	1	163495	271553		FindByFormula	6	[M+H]+ [M+Na]+	Esi+	(245.0973, 10813.48)(223.1153, 22906.19)(224.1181, 4299.43)
339.2413@1.777		339.241	1.777		570624	758857	838905	839137	1	1	1		FindByFormula	4	[M+H]+ [M+Na]+	Esi+	(362.2306, 7872.67)(340.2486, 105287.15)(341.2521, 22771.49)
399.1346@3.814		399.135	3.814		644193	591285	822805	926363	1	1	1		FindByFormula	4	[M+H]+	Esi+	(400.1419, 64471.08)(401.145, 13347.79)
356.0621@0.545		356.062	0.545		804042	526884	503095	731380	1	1	1		FindByFormula	4	[M+H]+	Esi+	(357.0696, 119502.87)(358.0727, 21125.66)
507.4501@20.683		507.45	20.683		570682	752666	19722	24145	1	25427	1		FindByFormula	5	[M+H]+	Esi+	(508.457, 30308.37)(509.4607, 9441.32)
617.2885@0.962		617.288	0.962		596836	745347	903755	927172	1	15457	1		FindByFormula	5	[M+H]+	Esi+	(618.2957, 37571.45)(619.2992, 12245.58)(620.2989, 4468.46)
101.0477@3.825		101.048	3.825		515114	743626	806038	819599	1	1	1		FindByFormula	4	[M+H]+	Esi+	(102.055, 100913.79)(103.0588, 4584.5)
441.0885@0.881		441.089	0.881		511714	463445	686975	692578	1	1	1		FindByFormula	4	[M+H]+	Esi+	(442.0959, 95380.59)(443.0992, 26051.3)
335.1188@3.825		335.119	3.825		280240	461433	669404	691038	1	1	1		FindByFormula	4	[M+2H]+2	Esi+	(168.5669, 55477.38)(169.0682, 11543.36)
577.1045@1.564		577.105	1.564		337953	435135	762190	793042	1	1	1		FindByFormula	4	[M+H]+	Esi+	(578.1115, 63428.72)(579.1148, 20233.14)(580.1159, 5699.03)
384.9741@0.661		384.974	0.661		509655	503530	524867	671041	1	1	1		FindByFormula	4	[M+H]+	Esi+	(385.9816, 96068.24)(386.9847, 16597.45)
171.0721@1.102		171.072	1.102		664876	720013	770068	794655	1	1	1		FindByFormula	4	[M+H]+	Esi+	(172.0793, 151337.16)(173.0824, 16237.99)
701.032@1.828		701.032	1.828		197306	267811	643633	745471	1	1	1		FindByFormula	4	[M+H]+ [M+Na]+	Esi+	(724.0221, 38583.02)(702.04, 63875.36)
354.0678@1.154		354.068	1.154		507150	549776	603148	690201	1	1	1		FindByFormula	4	[M+H]+ [M+Na]+	Esi+	(377.0569, 4947.15)(355.075, 67580.81)(356.0782, 14576.03)
294.2099@2.185		294.21	2.185		558720	452163	507658	489855	1	1	1		FindByFormula	4	[M+H]+	Esi+	(295.2171, 70562.05)(296.2203, 16391.48)
486.3172@12.168		486.317	12.168		332526	429248	540454	523288	1	1	1		FindByFormula	4	[M+H]+	Esi+	(487.3244, 38341.55)(488.3278, 10252.7)
341.1742@0.627		341.174	0.627		227759	400481	509951	469954	1	1	1		FindByFormula	4	[M+H]+	Esi+	(342.1815, 70972.74)(343.1846, 18468.99)
281.1999@3.825		281.2	3.825		216048	444205	479525	476809	1	1	1		FindByFormula	4	[M+H]+	Esi+	(282.2067, 59257.98)(283.2101, 11862.53)
315.057@0.849		315.057	0.849		912561	312312	371890	406332	1	1	1		FindByFormula	4	[M+H]+	Esi+	(316.064, 59491.34)(317.0671, 12054.0)
288.1937@0.661		288.194	0.661		1144124	366543	724746	683732	1	1	1		FindByFormula	4	[M+H]+ [M+Na]+	Esi+	(311.1828, 22467.17)(312.1863, 4610.78)(289.2012, 16865.96)
376.1454@3.831		376.145	3.831		179922	185959	507082	587763	1	1	1		FindByFormula	4	[M+2H]+2 [M+Na]+	Esi+	(399.1344, 28590.48)(189.08, 18508.89)(189.5818, 5080.76)
221.0859@0.731		221.086	0.731		322615	124698	348500	298797	46735	17261	1		FindByFormula	6	[M+H]+	Esi+	(222.0932, 63336.05)(223.0948, 14988.75)
267.1374@1.601		267.137	1.601		251206	318288	454934	460016	1	1	1		FindByFormula	4	[M+H]+	Esi+	(268.1447, 41718.59)(269.1479, 9959.39)
347.0467@2.333		347.047	2.333		276749	231683	410535	520536	1	1	1		FindByFormula	4	[M+H]+	Esi+	(348.0538, 57042.82)(349.057, 10071.85)
1079.013@1.828		1079.01	1.828		170041	170379	368136	405547	1	1	1		FindByFormula	4	[M+H]+ [M+Na]+	Esi+	(1102.0012, 21847.13)(1103.0068, 24042.08)(1104.0052, 13164.97)(1080.02, 11425.22)
525.3879@12.19		525.388	12.19		349350	335858	431732	355083	1	1	1		FindByFormula	4	[M+H]+	Esi+	(526.3949, 32225.62)(527.3983, 8957.42)
385.1347@1.509		385.135	1.509		285892	419117	450809	562173	1	1	1		FindByFormula	4	[M+H]+	Esi+	(386.1427, 31944.79)(387.1457, 8688.82)
367.0995@2.492		367.099	2.492		218337	229041	383201	473167	1	1	1		FindByFormula	4	[M+H]+	Esi+	(368.1069, 43749.05)(369.1099, 10557.75)
306.1723@0.578		306.172	0.578		426664	306880	344470	335590	1	88107	41984		FindByFormula	6	[M+H]+	Esi+	(307.1809, 38014.45)(308.1843, 8873.66)
412.167@2.184		412.167	2.184		128495	255270	353568	348643	1	1	1		FindByFormula	4	[M+2H]+2	Esi+	(207.0908, 49059.13)(207.5925, 12352.9)
359.1184@0.881		359.118	0.881		299331	358661	474081	463616	1	1	1		FindByFormula	4	[M+H]+	Esi+	(360.1244, 21324.75)(361.1282, 4492.66)
386.9724@0.661		386.972	0.661		302012	317894	317728	320480	1	1	1		FindByFormula	4	[M+H]+	Esi+	(387.9799, 50007.08)(388.9828, 9706.45)
481.3615@12.168		481.361	12.168		267501	300381	306972	259170	1	1	1		FindByFormula	4	[M+H]+	Esi+	(482.3686, 20916.06)(483.3724, 6916.35)
698.3442@3.825		698.344	3.825		255551	270653	399950	439069	1	1	1		FindByFormula	4	[M+H]+	Esi+	(699.352, 41709.57)(700.3557, 16569.96)
364.1462@0.503		364.146	0.503		159634	225714	148048	186636	35197	1	30592		FindByFormula	6	[M+H]+	Esi+	(365.1534, 33837.17)(366.1569, 8335.31)
324.3528@1.811		324.353	1.811		88037	82904	89971	122299	1	1	1		FindByFormula	4	[M+H]+	Esi+	(325.3637, 7084.13)(326.3679, 2015.3)
431.2314@3.753		431.231	3.753		139633	87427	251662	265717	1	1	1		FindByFormula	4	[M+H]+	Esi+	(432.2388, 29554.35)(433.2425, 9216.99)
157.9802@1.274		157.98	1.274		145831	139719	207999	207396	1	1	1		FindByFormula	4	[2M+H]+ [M+H]+	Esi+	(158.988, 8779.3)(316.968, 15901.48)
349.0623@0.78		349.062	0.78		168277	233814	323794	354125	1	1	1		FindByFormula	4	[M+H]+	Esi+	(350.0695, 39633.18)(351.0728, 8153.17)
407.1768@0.982		407.177	0.982		154803	220913	275102	249406	1	1	1		FindByFormula	4	[M+H]+	Esi+	(408.1844, 22885.23)(409.1867, 7683.36)
481.1343@0.661		481.134	0.661		134570	270168	251262	280285	1	1	1		FindByFormula	4	[M+H]+	Esi+	(482.1416, 39204.64)(483.1445, 9317.02)
378.1837@3.825		378.184	3.825		39717	116119	246265	265359	1	1	1		FindByFormula	4	[M+2H]+2	Esi+	(190.0993, 22079.93)(190.6008, 4635.17)
500.1198@0.812		500.12	0.812		255710	273101	346213	389308	1	1	1		FindByFormula	4	[M+H]+	Esi+	(501.1261, 20386.75)(502.146, 6677.65)
737.4848@22.721		737.485	22.721		199761	252939	560331	307907	1	1	1		FindByFormula	4	[M+H]+	Esi+	(738.4921, 10747.46)(739.4944, 5372.38)
371.1782@0.947		371.178	0.947		205357	176592	219118	252841	1	1	1		FindByFormula	4	[M+H]+	Esi+	(372.1857, 21455.56)(373.1892, 5715.09)
362.1303@1.509		362.13	1.509		143912	166824	216354	234351	1	1	1		FindByFormula	4	[M+H]+	Esi+	(363.1377, 31551.22)(364.1405, 6542.07)
397.0888@0.561		397.089	0.561		214930	157742	209624	229575	1	1	1		FindByFormula	4	[M+H]+	Esi+	(398.0961, 18636.67)(399.0994, 4482.76)
266.1782@1.048		266.178	1.048		185796	128214	188107	172864	1	1	1		FindByFormula	4	[M+H]+	Esi+	(267.1854, 25560.89)(268.1891, 5356.12)
407.1482@0.849		407.148	0.849		135051	200487	278535	250681	1	1	1		FindByFormula	4	[M+H]+	Esi+	(408.1554, 25519.27)(409.1587, 7589.04)
253.1682@1.727		253.168	1.727		104777	159950	166214	145578	1	36415	1		FindByFormula	5	[M+H]+	Esi+	(254.1753, 22939.31)(255.1784, 3380.8)
437.1619@0.578		437.162	0.578		255886	189881	214380	238437	1	1	1		FindByFormula	4	[M+H]+	Esi+	(438.1693, 14588.95)(439.1732, 4031.75)
174.0567@1.698		174.057	1.698		44267	55764	139111	134146	1	1	1		FindByFormula	4	[2M+Na]+ [M+H]+	Esi+	(371.1026, 6554.14)(175.0643, 9832.4)
182.1056@1.154		182.106	1.154		153823	117688	157124	111411	1	1	1		FindByFormula	4	[M+H]+ [M+Na]+	Esi+	(205.0949, 15643.2)(183.1129, 12899.26)
306.241@3.943		306.241	3.943		146482	127349	142239	191147	1	1	47555		FindByFormula	5	[M+H]+ [M+Na]+	Esi+	(329.2301, 11303.22)(307.2483, 4132.58)
711.3237@1.712		711.324	1.712		177086	131916	171777	164599	1	1	1		FindByFormula	4	[M+H]+	Esi+	(712.3298, 17239.18)(713.3338, 7295.88)
488.1986@1.621		488.199	1.621		203661	126465	189148	160989	1	1	1		FindByFormula	4	[M+H]+ [M+Na]+	Esi+	(511.1875, 12021.15)(489.2063, 9487.7)
531.2811@1.734		531.281	1.734		113096	100151	106470	136354	1	1	1		FindByFormula	4	[M+H]+	Esi+	(532.2887, 14018.2)(533.2916, 4186.33)
365.2468@0.679		365.247	0.679		135229	124389	103254	102102	1	1	1		FindByFormula	4	[M+H]+	Esi+	(366.2544, 17780.73)(367.2576, 5631.69)
303.1587@0.677		303.159	0.677		145946	146097	187732	201658	27500	31811	1		FindByFormula	6	[M+H]+ [M+Na]+	Esi+	(326.1492, 2620.02)(304.1659, 4980.87)

## Sheet: 133 vs PAO1
Compound	Formula	Mass	Retention Time	Score (Tgt)	133EAA-r001	133EAA-r002	133EAA-r003	PAO1-r001	PAO1-r002	PAO1-r003	M9control-r001	M9control-r002	M9control-r003	Annotations	CompoundAlgo	Frequency	Ion Species	Ionization mode	MS1 Composite Spectrum	Metlin Library Score
p-Cymene	C10 H14	134.11	10.282	87.27	1	1	1	936548	938655	957557	1	1	1	Rha-C8-C8 [ C22 H40 O9, tgt=99.64, overall=99.64, db=99.64, tgt=, overall=448.2672, db=448.2672, tgt=, overall=, db=, tgt=, overall=, db=, tgt=, overall=, db= ]	FindByFormula	3	[M+H]+	Esi+	(135.1169, 30529.58)(136.1202, 3770.68)	448.267
p-Cymene Esi+7.098	C10 H14	134.11	7.098	87.89	1	1	1	507160	518651	478179	1	1	1		FindByFormula	3	[M+H]+	Esi+	(135.1169, 19068.89)(136.1203, 2154.81)
Tricyclene	C10 H16	136.125	12.371	86.96	1	1	1	562649	613404	677971	1	1	1	C16 Sphinganine [ C16 H35 N O2, tgt=49.61, overall=49.61, db=49.61, Lipid ID=LMSP01040001, KEGG ID=C13915, METLIN ID=41556, tgt=, overall=273.2668, db=273.2668, tgt=, overall=, db=, tgt=, overall=, db=, tgt=, overall=, db= ]	FindByFormula	3	[M+H]+	Esi+	(137.1326, 34768.05)(138.1361, 4384.72)	273.267
(R)-camphor	C10 H16 O	152.12	4.358	85.42	86326	70440	86743	216265	247596	259149	1	1	1	(R)-camphor [ C10 H16 O, tgt=85.42, overall=85.42, db=85.42, Lipid ID=LMPR0102120047, KEGG ID=C00808, METLIN ID=53348, tgt=, overall=152.1201, db=152.1201, tgt=, overall=, db=, tgt=, overall=, db=, tgt=, overall=, db= ]	FindByFormula	6	[M+H]+	Esi+	(153.1275, 26417.21)(154.1309, 3636.01)	152.12
(R)-camphor Esi+10.295	C10 H16 O	152.12	10.295	87.69	1	1	1	3649148	3932014	4111470	1	1	1	Rha-C10-C8 [ C24 H44 O9, tgt=99.05, overall=99.05, db=99.05, tgt=, overall=476.2985, db=476.2985, tgt=, overall=, db=, tgt=, overall=, db=, tgt=, overall=, db= ]	FindByFormula	3	[M+H]+	Esi+	(153.1275, 117063.59)(154.131, 13397.01)	476.298
(R)-camphor Esi+11.521	C10 H16 O	152.12	11.521	87.77	1	1	1	786747	733739	904918	1	1	1		FindByFormula	3	[M+H]+	Esi+	(153.1274, 40177.95)(154.131, 4362.7)
(R)-camphor Esi+12.374	C10 H16 O	152.12	12.374	87.53	1	1	1	556349	550837	726887	1	1	1		FindByFormula	3	[M+H]+	Esi+	(153.1276, 48930.79)(154.1309, 5594.0)
(R)-camphor Esi+5.684	C10 H16 O	152.12	5.684	87.45	1	1	1	1639919	1788877	1829320	1	1	1		FindByFormula	3	[M+H]+	Esi+	(153.1276, 60977.76)(154.1309, 7109.58)
(R)-camphor Esi+7.096	C10 H16 O	152.12	7.096	87.76	1	1	1	2048166	2183776	2214505	1	1	1		FindByFormula	3	[M+H]+	Esi+	(153.1275, 133598.39)(154.1309, 15102.71)
(R)-camphor Esi+8.419	C10 H16 O	152.12	8.419	87.73	1	1	1	4394707	1712021	4540058	1	1	1		FindByFormula	3	[M+H]+	Esi+	(153.1275, 125140.95)(154.1308, 14174.85)
9-oxo-2E-decenoic acid	C10 H16 O3	184.109	0.845	27.84	463940	460168	467077	282602	283233	295959	619768	663543	514745	9-oxo-2E-decenoic acid [ C10 H16 O3, tgt=27.84, overall=27.84, db=27.84, Lipid ID=LMFA01060082, METLIN ID=74720, tgt=, overall=184.1099, db=184.1099, tgt=, overall=, db=, tgt=, overall=, db=, tgt=, overall=, db= ]	FindByFormula	9	[M+H]+ [M+Na]+	Esi+	(207.0992, 20856.79)(185.115, 33139.03)	184.11
3,6-dioxo-decanoic acid	C10 H16 O4	200.105	0.761	47.12	152386	168747	168673	74417	65287	63890	307455	308650	304387	3,6-dioxo-decanoic acid [ C10 H16 O4, tgt=47.12, overall=47.12, db=47.12, Lipid ID=LMFA01060079, METLIN ID=74717, tgt=, overall=200.1049, db=200.1049, tgt=, overall=, db=, tgt=, overall=, db=, tgt=, overall=, db= ]	FindByFormula	9	[M+Na]+	Esi+	(223.0944, 18522.18)	200.105
Citronellic acid	C10 H18 O2	170.131	5.691	87.7	1	28181	1	3126148	3216303	3305250	1	1	1	Citronellic acid [ C10 H18 O2, tgt=87.70, overall=87.70, db=87.70, Lipid ID=LMFA01020104, CAS ID=502-47-6, KEGG ID=C16462, METLIN ID=4630, tgt=, overall=170.1307, db=170.1307, tgt=, overall=, db=, tgt=, overall=, db=, tgt=, overall=, db= ]	FindByFormula	4	[M+H]+	Esi+	(171.138, 113376.7)(172.1414, 12645.65)	170.131
Citronellic acid Esi+10.282	C10 H18 O2	170.131	10.282	99.72	1	1	1	10628143	10435266	11247414	1	1	1		FindByFormula	3	[2M+H]+ [M+H]+	Esi+	(171.138, 237016.56)(172.1413, 28316.61)(173.1439, 2084.65)(341.2685, 96884.8)(342.272, 22473.85)(343.2745, 3507.2)
Citronellic acid Esi+11.489001	C10 H18 O2	170.131	11.489	87.25	1	1	1	1174438	1363979	1394538	1	1	1		FindByFormula	3	[M+H]+	Esi+	(171.1382, 76319.41)(172.1417, 8837.53)
Citronellic acid Esi+12.361	C10 H18 O2	170.131	12.361	87.51	1	1	1	1440562	1715527	1668464	1	1	1		FindByFormula	3	[M+H]+	Esi+	(171.1381, 143996.9)(172.1415, 16602.72)
Citronellic acid Esi+13.68	C10 H18 O2	170.131	13.68	86.69	1	1	1	407601	426492	478157	1	1	1	(R)-camphor [ C10 H16 O, tgt=87.73, overall=87.73, db=87.73, Lipid ID=LMPR0102120047, KEGG ID=C00808, METLIN ID=53348, tgt=, overall=152.1201, db=152.1201, tgt=, overall=, db=, tgt=, overall=, db=, tgt=, overall=, db= ]	FindByFormula	3	[M+H]+	Esi+	(171.1381, 37449.01)(172.1418, 4670.01)	152.12
Citronellic acid Esi+3.1709998	C10 H18 O2	170.131	3.171	87.33	548656	492192	480732	149849	170620	176438	1	1	1	Citronellic acid [ C10 H18 O2, tgt=87.33, overall=87.33, db=87.33, Lipid ID=LMFA01020104, CAS ID=502-47-6, KEGG ID=C16462, METLIN ID=4630, tgt=, overall=170.1307, db=170.1307, tgt=, overall=, db=, tgt=, overall=, db=, tgt=, overall=, db= ]	FindByFormula	6	[M+H]+	Esi+	(171.138, 73522.74)(172.1415, 8862.2)	170.131
Citronellic acid Esi+4.368	C10 H18 O2	170.131	4.368	87.33	74225	120574	89851	366670	413278	437587	1	1	1	Citronellic acid [ C10 H18 O2, tgt=87.33, overall=87.33, db=87.33, Lipid ID=LMFA01020104, CAS ID=502-47-6, KEGG ID=C16462, METLIN ID=4630, tgt=, overall=170.1307, db=170.1307, tgt=, overall=, db=, tgt=, overall=, db=, tgt=, overall=, db= ]	FindByFormula	6	[M+H]+	Esi+	(171.1381, 44202.53)(172.1412, 5103.13)	170.131
Citronellic acid Esi+7.098	C10 H18 O2	170.131	7.098	87.36	1	1	1	3609020	4287503	4355900	1	1	1		FindByFormula	3	[M+H]+	Esi+	(171.1382, 235310.53)(172.1416, 26633.47)
Citronellic acid Esi+7.317	C10 H18 O2	170.131	7.317	87.32	1	1	1	540821	553781	4390544	1	1	1		FindByFormula	3	[M+H]+	Esi+	(171.1382, 199854.02)(172.1415, 22931.83)
Sebacic acid	C10 H18 O4	112.052	0.746	47.6	127210	138482	232002	161248	190226	167641	264076	693637	532012	Sebacic acid [ C10 H18 O4, tgt=47.60, overall=47.60, db=47.60, Lipid ID=LMFA01170006, CAS ID=111-20-6, KEGG ID=C08277, METLIN ID=4240, HMP ID=HMDB00792, tgt=, overall=202.1205, db=202.1205, tgt=, overall=, db=, tgt=, overall=, db=, tgt=, overall=, db= ]	FindByFormula	9	[2M+H]+ [M+H]+	Esi+	(113.0596, 5833.91)(225.1098, 36681.84)	202.12
7-Methyl-6E-nonen-3-ol	C10 H20 O	178.136	10.364	55.6	1	1	1	1243947	1245299	1349675	1	1	1		FindByFormula	3	[M+H]+	Esi+	(179.1432, 36101.26)(180.1466, 5692.62)
7-Methyl-6E-nonen-3-ol Esi+12.342999	C10 H20 O	178.136	12.343	54.96	1	1	1	1038971	1091437	1152885	1	1	1	7-Methyl-6E-nonen-3-ol [ C10 H20 O, tgt=55.60, overall=55.60, db=55.60, Lipid ID=LMFA05000031, CAS ID=30558-08-8, METLIN ID=36488, tgt=, overall=156.1514, db=156.1514, tgt=, overall=, db=, tgt=, overall=, db=, tgt=, overall=, db= ]	FindByFormula	3	[M+H]+	Esi+	(179.1432, 82570.85)(180.1466, 13261.05)	156.151
7-Methyl-6E-nonen-3-ol Esi+13.406001	C10 H20 O	178.136	13.406	57.32	1	1	1	290095	263544	306488	1	1	1	Aleprylic acid [ C12 H20 O2, tgt=87.04, overall=87.04, db=87.04, Lipid ID=LMFA01030189, METLIN ID=34856, tgt=, overall=196.1463, db=196.1463, tgt=, overall=, db=, tgt=, overall=, db=, tgt=, overall=, db= ]	FindByFormula	3	[M+H]+	Esi+	(179.1432, 27262.65)(180.1465, 4095.22)	196.146
7-Methyl-6E-nonen-3-ol Esi+7.4219995	C10 H20 O	178.136	7.422	56.61	1	1	1	469330	530227	558554	1	1	1		FindByFormula	3	[M+H]+	Esi+	(179.1432, 48881.48)(180.1464, 7536.37)
7-Methyl-6E-nonen-3-ol Esi+9.124	C10 H20 O	178.136	9.124	58.36	1	1	1	447716	497599	509203	1	1	1		FindByFormula	3	[M+H]+	Esi+	(179.1432, 49039.49)(180.1465, 7101.24)
2-Hydroxy capric acid	C10 H20 O3	188.141	10.314	86.93	1	1	1	4330899	4411317	4307132	1	1	1	cis-5,8,11,14-eicosatetraynoyl ethanolamide [ C22 H29 N O2, tgt=99.12, overall=99.12, db=99.12, Lipid ID=LMFA08040014, METLIN ID=75538, tgt=, overall=339.2198, db=339.2198, tgt=, overall=, db=, tgt=, overall=, db=, tgt=, overall=, db= ]	FindByFormula	3	[M+H]+	Esi+	(189.1487, 131469.69)(190.1521, 16068.81)	339.22
2-Hydroxy capric acid Esi+11.489001	C10 H20 O3	188.141	11.489	86.12	1	1	1	765075	638063	810117	1	1	1		FindByFormula	3	[M+H]+	Esi+	(189.1487, 28511.04)(190.1521, 3721.57)
2-Hydroxy capric acid Esi+12.370999	C10 H20 O3	188.141	12.371	86.6	1	1	1	1425651	1517128	1575755	1	1	1		FindByFormula	3	[M+H]+	Esi+	(189.1487, 123663.22)(190.1522, 15554.57)
2-Hydroxy capric acid Esi+5.684	C10 H20 O3	188.141	5.684	87.24	1	1	1	1255160	1300154	1321546	1	1	1		FindByFormula	3	[M+H]+	Esi+	(189.1486, 48818.35)(190.1519, 5810.99)
2-Hydroxy capric acid Esi+7.098	C10 H20 O3	188.141	7.098	87.03	1	1	1	1552758	1662700	1965898	1	1	1		FindByFormula	3	[M+H]+	Esi+	(189.1488, 112948.35)(190.152, 12970.46)
2-Hydroxy capric acid Esi+8.394	C10 H20 O3	188.141	8.394	87.19	1	1	1	3926910	4080082	4051200	1	1	1		FindByFormula	3	[M+H]+	Esi+	(189.1487, 78710.5)(190.152, 9253.56)
N-heptanoyl-homoserine lactone	C11 H19 N O3	213.138	0.88	47.62	130649	114570	132036	70883	71955	101816	33474	71874	43186	N-heptanoyl-homoserine lactone [ C11 H19 N O3, tgt=47.62, overall=47.62, db=47.62, Lipid ID=LMFA08030006, CAS ID=177158-20-2, KEGG ID=C11844, METLIN ID=36736, tgt=, overall=213.1365, db=213.1365, tgt=, overall=, db=, tgt=, overall=, db=, tgt=, overall=, db= ]	FindByFormula	9	[2M+H]+ [M+H]+	Esi+	(214.1437, 8897.42)(427.2803, 9907.61)	213.137
2,7-dimethyl-6-nonenoic acid	C11 H20 O2	184.146	9.976	86.31	1	1	1	251244	276652	289755	1	1	1		FindByFormula	3	[M+H]+	Esi+	(185.1537, 25513.12)(186.157, 3603.2)
2-Hexenoylcholine	C11 H22 N O2	199.143	0.825	47.43	107838	100200	85414	207793	168930	199927	147965	170131	150631	2-Hexenoylcholine [ C11 H22 N O2, tgt=47.43, overall=47.43, db=47.43, Lipid ID=LMFA07010716, CAS ID=, METLIN ID=85232, HMP ID=HMDB13162, tgt=, overall=200.1651, db=200.1651, tgt=, overall=, db=, tgt=, overall=, db=, tgt=, overall=, db= ]	FindByFormula	9	[M+H]+ [M+K]+ [M+Na]+	Esi+	(222.1434, 3582.77)(200.1647, 4836.96)(239.0892, 3494.96)	200.165
Butyryl-L-carnitine	C11 H22 N O4	270.108	0.752	51.08	137763	146087	119480	201056	194417	185933	462445	515291	523782	Butyryl-L-carnitine [ C11 H22 N O4, tgt=51.08, overall=51.08, db=51.08, Lipid ID=LMFA07070003, CAS ID=25576-40-3, KEGG ID=C02862, METLIN ID=964, HMP ID=HMDB02013, tgt=, overall=232.1549, db=232.1549, tgt=, overall=, db=, tgt=, overall=, db=, tgt=, overall=, db= ]	FindByFormula	9	[M+H]+	Esi+	(271.1157, 41684.4)(272.1191, 6126.84)	232.155
11-amino-undecanoic acid	C11 H23 N O2	201.173	0.434	86.89	316357	271496	224922	100920	125700	102203	515590	483722	559595	11-amino-undecanoic acid [ C11 H23 N O2, tgt=86.89, overall=86.89, db=86.89, Lipid ID=LMFA01100004, KEGG ID=C19325, METLIN ID=35923, tgt=, overall=201.1729, db=201.1729, tgt=, overall=, db=, tgt=, overall=, db=, tgt=, overall=, db= ]	FindByFormula	9	[M+H]+	Esi+	(202.1802, 162762.31)(203.1837, 22458.15)	201.173
2,4,6,8,10-dodecapentaenal	C12 H14 O	212.059	1.113	58.71	1	1	1	1459236	1418500	1412873	1	1	1	PE(12:0/17:2(9Z,12Z)) [ C34 H64 N O8 P, tgt=75.24, overall=75.24, db=75.24, Lipid ID=LMGP02010365, METLIN ID=76600, tgt=, overall=645.4370, db=645.4370, tgt=, overall=, db=, tgt=, overall=, db=, tgt=, overall=, db= ]	FindByFormula	3	[M+H]+	Esi+	(213.066, 60183.09)(214.0692, 8781.86)	645.437
Cucujolide IX	C12 H18 O2	194.131	3.649	87.16	113722	133267	140820	488148	532695	593341	95132	74837	94547	Cucujolide IX [ C12 H18 O2, tgt=87.16, overall=87.16, db=87.16, Lipid ID=LMFA07040037, METLIN ID=97394, tgt=, overall=194.1307, db=194.1307, tgt=, overall=, db=, tgt=, overall=, db=, tgt=, overall=, db= ]	FindByFormula	9	[M+H]+	Esi+	(195.138, 68112.06)(196.1414, 9662.75)	194.131
3,7-Dimethyl-2E,6E-decadien-1,10-dioic acid	C12 H18 O4	226.121	0.732	32.91	291797	186187	93470	410074	423494	49023	338276	371993	534011	3,7-Dimethyl-2E,6E-decadien-1,10-dioic acid [ C12 H18 O4, tgt=32.91, overall=32.91, db=32.91, Lipid ID=LMFA01170130, METLIN ID=96875, tgt=, overall=226.1205, db=226.1205, tgt=, overall=, db=, tgt=, overall=, db=, tgt=, overall=, db= ]	FindByFormula	9	[M+H]+ [M+Na]+	Esi+	(249.1099, 9173.56)(227.1258, 11785.58)	226.12
5Z,7Z-Dodecadienal	C12 H20 O	180.152	11.574	87.52	1	1	1	931596	965185	938246	1	1	1		FindByFormula	3	[M+H]+	Esi+	(181.1588, 30058.79)(182.162, 3832.68)
Aleprylic acid	C12 H20 O2	196.146	10.357	87.09	1	1	1	1666365	1639265	1720010	1	1	1		FindByFormula	3	[M+H]+	Esi+	(197.1536, 51048.94)(198.157, 7316.32)
Aleprylic acid Esi+12.361	C12 H20 O2	196.146	12.361	87.04	1	1	1	1410552	1551562	1587111	1	1	1		FindByFormula	3	[2M+H]+ [M+H]+	Esi+	(197.1538, 97759.06)(198.1569, 13558.36)(393.2996, 3000.68)
Aleprylic acid Esi+13.416	C12 H20 O2	196.146	13.416	84.57	1	1	1	409299	432010	408521	1	1	1		FindByFormula	3	[M+H]+	Esi+	(197.1537, 35543.13)(198.1572, 5819.42)
Aleprylic acid Esi+7.4219995	C12 H20 O2	196.146	7.422	86.49	1	1	1	620162	629613	634386	1	1	1	2-Hydroxy capric acid [ C10 H20 O3, tgt=86.93, overall=86.93, db=86.93, Lipid ID=LMFA01050029, METLIN ID=35411, tgt=, overall=188.1412, db=188.1412, tgt=, overall=, db=, tgt=, overall=, db=, tgt=, overall=, db= ]	FindByFormula	3	[M+H]+	Esi+	(197.1537, 58441.51)(198.1568, 8648.98)	188.141
Aleprylic acid Esi+9.129	C12 H20 O2	196.147	9.129	85.6	1	1	1	501754	610353	588271	1	1	1		FindByFormula	3	[M+H]+	Esi+	(197.1539, 56685.14)(198.1575, 8672.99)
Aleprylic acid Esi+9.736	C12 H20 O2	196.147	9.736	86.87	1	1	1	683108	727111	798472	1	1	1		FindByFormula	3	[M+H]+	Esi+	(197.1538, 77902.69)(198.157, 11155.55)
2-Ethylacrylylcarnitine	C12 H22 N O4	282.111	2.093	68.64	941805	921189	1012531	450524	559263	616997	615246	558321	559163	2-Ethylacrylylcarnitine [ C12 H22 N O4, tgt=68.64, overall=68.64, db=68.64, Lipid ID=LMFA07070030, CAS ID=, METLIN ID=6417, HMP ID=HMDB01990, tgt=, overall=244.1549, db=244.1549, tgt=, overall=, db=, tgt=, overall=, db=, tgt=, overall=, db= ]	FindByFormula	9	[M+H]+	Esi+	(283.1177, 107515.59)(284.121, 17616.65)	244.155
5-Methyl-2-undecenoic acid	C12 H22 O2	198.162	11.55	87.17	1	1	1	2410151	2574228	2535085	1	1	1		FindByFormula	3	[M+H]+	Esi+	(199.1694, 64202.71)(200.1728, 9025.93)
5-Methyl-2-undecenoic acid Esi+13.406001	C12 H22 O2	198.162	13.406	87.25	1	1	1	511150	552240	570323	1	1	1	Rha-C12:1-C10 [ C28 H50 O9, tgt=97.92, overall=97.92, db=97.92, tgt=, overall=530.3455, db=530.3455, tgt=, overall=, db=, tgt=, overall=, db=, tgt=, overall=, db= ]	FindByFormula	3	[M+H]+	Esi+	(199.1694, 50693.09)(200.1725, 6742.38)	530.346
5-Methyl-2-undecenoic acid Esi+13.68	C12 H22 O2	198.162	13.68	86.8	1	1	1	589725	645685	681917	1	1	1		FindByFormula	3	[M+H]+	Esi+	(199.1694, 51811.68)(200.173, 7496.19)
5-Methyl-2-undecenoic acid Esi+14.666	C12 H22 O2	198.162	14.666	87.22	1	1	1	843236	894464	955636	1	1	1		FindByFormula	3	[2M+H]+ [M+H]+	Esi+	(199.1694, 37169.51)(200.173, 5098.79)(397.331, 28923.78)(398.3349, 8046.9)
Dodecanedioic acid	C12 H22 O4	230.152	1.22	37.74	99404	164396	235410	527440	605848	508975	213478	67954	145153	Dodecanedioic acid [ C12 H22 O4, tgt=37.74, overall=37.74, db=37.74, Lipid ID=LMFA01170009, CAS ID=693-23-2, KEGG ID=C02678, METLIN ID=5596, HMP ID=HMDB00623, tgt=, overall=230.1518, db=230.1518, tgt=, overall=, db=, tgt=, overall=, db=, tgt=, overall=, db= ]	FindByFormula	9	[M+H]+ [M+Na]+	Esi+	(253.1411, 11381.46)(231.1575, 53459.45)	230.152
3-hydroxy-dodecanedioic acid	C12 H22 O5	246.147	1.324	41.59	359663	352073	392045	645828	868277	742862	62912	148396	240750	3-hydroxy-dodecanedioic acid [ C12 H22 O5, tgt=41.59, overall=41.59, db=41.59, Lipid ID=LMFA01170089, METLIN ID=74935, HMP ID=HMDB00413, tgt=, overall=246.1467, db=246.1467, tgt=, overall=, db=, tgt=, overall=, db=, tgt=, overall=, db= ]	FindByFormula	9	[M+H]+ [M+Na]+	Esi+	(269.1361, 31393.7)(270.1789, 809.63)(271.1864, 240.53)(247.1523, 24819.91)	246.147
3-hydroxy-dodecanedioic acid Esi+0.65299994	C12 H22 O5	268.129	0.653	84.69	124800	116909	109870	182501	132789	158355	496292	516482	438302	3-hydroxy-dodecanedioic acid [ C12 H22 O5, tgt=84.69, overall=84.69, db=84.69, Lipid ID=LMFA01170089, METLIN ID=74935, HMP ID=HMDB00413, tgt=, overall=246.1467, db=246.1467, tgt=, overall=, db=, tgt=, overall=, db=, tgt=, overall=, db= ]	FindByFormula	9	[M+H]+	Esi+	(269.136, 22450.49)(270.1393, 3574.94)	246.147
11-bromo-dodecanoic acid	C12 H23 Br O2	278.086	2.131	33.39	205142	214151	235691	202602	199063	222897	88158	110434	108384	11-bromo-dodecanoic acid [ C12 H23 Br O2, tgt=33.39, overall=33.39, db=33.39, Lipid ID=LMFA01090006, METLIN ID=74824, tgt=, overall=278.0881, db=278.0881, tgt=, overall=, db=, tgt=, overall=, db=, tgt=, overall=, db= ]	FindByFormula	9	[M+H]+ [M+Na]+	Esi+	(301.0754, 13212.93)(279.0933, 22993.57)	278.088
3-Hydroxyisovalerylcarnitine	C12 H24 N O5	284.147	12.371	44.04	1	1	1	1106048	1188074	1225244	1	1	1		FindByFormula	3	[2M+H]+ [M+H]+	Esi+	(285.1537, 30620.27)(570.3115, 12899.5)
N-(6-aminohexanoyl)-6-aminohexanoic acid	C12 H24 N2 O3	244.179	0.622	50.46	287410	294895	308045	1	83042	1	292709	326277	332725	N-(6-aminohexanoyl)-6-aminohexanoic acid [ C12 H24 N2 O3, tgt=50.46, overall=50.46, db=50.46, Lipid ID=LMFA00000009, KEGG ID=C01255, METLIN ID=45748, tgt=, overall=244.1787, db=244.1787, tgt=, overall=, db=, tgt=, overall=, db=, tgt=, overall=, db= ]	FindByFormula	7	[M+H]+ [M+K]+	Esi+	(245.186, 4881.02)(283.144, 6113.87)(284.1396, 1743.83)	244.179
α-hydroxy lauric acid	C12 H24 O3	216.173	11.553	85.08	1	1	1	939851	1015442	968699	1	1	1		FindByFormula	3	[M+H]+	Esi+	(217.1801, 33881.85)(218.1832, 5318.6)
α-hydroxy lauric acid Esi+13.406001	C12 H24 O3	216.173	13.406	84.05	1	1	1	456086	508332	439371	1	1	1		FindByFormula	3	[M+H]+	Esi+	(217.1801, 47415.46)(218.1833, 7797.23)
α-hydroxy lauric acid Esi+2.113	C12 H24 O3	216.173	2.113	47.61	1	1	7266	224892	159978	240116	1	1	1		FindByFormula	4	[M+H]+ [M+Na]+	Esi+	(239.1618, 28074.21)(217.1797, 7302.95)
1-HP	C12 H8 N2 O	196.064	1.443	86.89	1	1	1	530601	599673	621910	1	1	1		FindByFormula	3	[M+H]+	Esi+	(197.071, 137577.81)(198.0746, 18174.38)
Pyocyanin	C13 H10 N2 O	210.082	0.517	76.69	27458	66904	31898	1663471	2077815	1529986	29298	24186	89949	Pyocyanin [ C13 H10 N2 O, tgt=76.69, overall=76.69, db=76.69, CAS ID=85-66-5, METLIN ID=64675, tgt=, overall=210.0793, db=210.0793, tgt=, overall=, db=, tgt=, overall=, db=, tgt=, overall=, db= ]	FindByFormula	9	[M+H]+	Esi+	(211.0868, 217544.75)(212.0923, 39069.34)	210.079
methyl 4-[2-(2-formyl-vinyl)-3-hydroxy-5-oxo-cyclopentyl]-butanoate	C13 H18 O5	254.115	0.937	80.87	1261656	1468557	1384268	1	131644	158378	771321	778327	791849	methyl 4-[2-(2-formyl-vinyl)-3-hydroxy-5-oxo-cyclopentyl]-butanoate [ C13 H18 O5, tgt=80.87, overall=80.87, db=80.87, Lipid ID=LMFA01050152, METLIN ID=74530, tgt=, overall=254.1154, db=254.1154, tgt=, overall=, db=, tgt=, overall=, db=, tgt=, overall=, db= ]	FindByFormula	8	[M+H]+ [M+K]+ [M+Na]+	Esi+	(277.1049, 196669.44)(278.108, 28091.9)(279.0994, 14781.71)(255.1225, 22768.08)(293.0784, 8293.04)	254.115
methyl 4-[2-(2-formyl-vinyl)-3-hydroxy-5-oxo-cyclopentyl]-butanoate Esi+0.53	C13 H18 O5	254.114	0.53	47.11	111647	190900	97871	114583	185511	79656	576746	541798	630075	methyl 4-[2-(2-formyl-vinyl)-3-hydroxy-5-oxo-cyclopentyl]-butanoate [ C13 H18 O5, tgt=47.11, overall=47.11, db=47.11, Lipid ID=LMFA01050152, METLIN ID=74530, tgt=, overall=254.1154, db=254.1154, tgt=, overall=, db=, tgt=, overall=, db=, tgt=, overall=, db= ]	FindByFormula	9	[M+H]+ [M+Na]+	Esi+	(277.105, 47020.39)(255.1208, 10303.99)	254.115
2,4,7-tridecatrienal	C13 H20 O	230.116	0.792	60.62	481950	453229	433136	142048	144725	177595	386524	395741	429711	2,4,7-tridecatrienal [ C13 H20 O, tgt=60.62, overall=60.62, db=60.62, Lipid ID=LMFA06000076, METLIN ID=75353, tgt=, overall=192.1514, db=192.1514, tgt=, overall=, db=, tgt=, overall=, db=, tgt=, overall=, db= ]	FindByFormula	9	[M+H]+	Esi+	(231.1162, 78175.95)(232.1191, 9807.07)	192.151
2-Methyl-2-dodecenoic acid	C13 H24 O2	212.178	3	47.58	86335	106539	104396	1	1	13071	1	1	1	2-Methyl-2-dodecenoic acid [ C13 H24 O2, tgt=47.58, overall=47.58, db=47.58, Lipid ID=LMFA01020107, CAS ID=, METLIN ID=4633, tgt=, overall=212.1776, db=212.1776, tgt=, overall=, db=, tgt=, overall=, db=, tgt=, overall=, db= ]	FindByFormula	4	[M+H]+	Esi+	(213.185, 12796.01)	212.178
2-hydroxy-tridecanoic acid	C13 H26 O3	230.189	2.34	86.01	90817	88368	102248	1054786	1126661	1160118	34755	59604	31744	2-hydroxy-tridecanoic acid [ C13 H26 O3, tgt=86.01, overall=86.01, db=86.01, Lipid ID=LMFA01050040, METLIN ID=74494, tgt=, overall=230.1882, db=230.1882, tgt=, overall=, db=, tgt=, overall=, db=, tgt=, overall=, db= ]	FindByFormula	9	[M+H]+ [M+Na]+	Esi+	(253.1777, 119523.65)(254.1809, 19018.23)(231.1959, 16085.51)	230.188
2S-amino-tridecanoic acid	C13 H27 N O2	267.162	3.08	47.69	21591	22299	13282	587778	640598	700753	1	1	1	2S-amino-tridecanoic acid [ C13 H27 N O2, tgt=47.69, overall=47.69, db=47.69, Lipid ID=LMFA01100001, METLIN ID=74854, tgt=, overall=229.2042, db=229.2042, tgt=, overall=, db=, tgt=, overall=, db=, tgt=, overall=, db= ]	FindByFormula	6	[M+H]+	Esi+	(268.1696, 97196.31)(269.1728, 21463.71)	229.204
PC(3:0/2:0)[U]	C13 H27 N O8 P	378.129	1.042	77.27	223002	239306	227686	1	1	1	87428	79872	71729	PC(3:0/2:0)[U] [ C13 H27 N O8 P, tgt=77.27, overall=77.27, db=77.27, Lipid ID=LMGP01011214, METLIN ID=39948, tgt=, overall=356.1474, db=356.1474, tgt=, overall=, db=, tgt=, overall=, db=, tgt=, overall=, db= ]	FindByFormula	6	[M+H]+	Esi+	(379.1367, 27741.14)(380.1397, 5822.59)	356.147
Phenazine-1-carboxylic acid (PCA)	C13 H8 N2 O2	224.059	1.698	99.07	1	15414	1	32733678	33458584	33375376	1	1	1	Phenazine-1-carboxylic acid (PCA) [ C13 H8 N2 O2, tgt=99.07, overall=99.07, db=99.07, tgt=, overall=224.0586, db=224.0586, tgt=, overall=, db=, tgt=, overall=, db=, tgt=, overall=, db= ]	FindByFormula	4	[2M+Na]+ [M+H]+ [M+K]+ [M+Na]+	Esi+	(247.0478, 144906.86)(248.0512, 23982.95)(249.0527, 2393.69)(471.1064, 6825.06)(472.1053, 1339.25)(225.066, 1288559.2)(226.0693, 173776.55)(227.0732, 11657.27)(263.0221, 11335.79)	224.059
Phenazine-1-carboxylic acid (PCA) Esi+1.489	C13 H8 N2 O2	224.059	1.489	97.39	1	15902	1	52636500	53145148	54089176	1	1	1	Phenazine-1-carboxylic acid (PCA) [ C13 H8 N2 O2, tgt=97.39, overall=97.39, db=97.39, tgt=, overall=224.0586, db=224.0586, tgt=, overall=, db=, tgt=, overall=, db=, tgt=, overall=, db= ]	FindByFormula	4	[2M+Na]+ [M+H]+ [M+K]+ [M+Na]+	Esi+	(247.048, 27561.79)(248.0509, 5294.57)(249.0539, 534.19)(471.118, 1484.65)(472.1197, 325.31)(225.066, 203307.78)(226.0692, 24481.46)(227.0718, 3104.45)(228.0712, 117.78)(263.0217, 2296.34)(264.0259, 439.0)	224.059
Phenazine-1-carboxylic acid (PCA) Esi+1.9039999	C13 H8 N2 O2	224.059	1.904	87.13	1	1	1	1804627	1799808	1050664	1	1	1	Rha-Rha-C10-C8 [ C30 H54 O13, tgt=99.31, overall=99.31, db=99.31, tgt=, overall=622.3564, db=622.3564, tgt=, overall=, db=, tgt=, overall=, db=, tgt=, overall=, db= ]	FindByFormula	3	[M+H]+ [M+Na]+	Esi+	(247.048, 27854.18)(225.0659, 208217.88)(226.0692, 29731.83)	622.356
Chamazulene	C14 H16	184.123	0.827	76.23	375871	280552	363610	3320983	3699265	3440051	416787	340984	343852	Chamazulene [ C14 H16, tgt=76.23, overall=76.23, db=76.23, Lipid ID=LMPR0103410002, KEGG ID=C09633, METLIN ID=41200, tgt=, overall=184.1252, db=184.1252, tgt=, overall=, db=, tgt=, overall=, db=, tgt=, overall=, db= ]	FindByFormula	9	[M+H]+ [M+Na]+	Esi+	(207.113, 345189.9)(208.1163, 43482.83)(185.1151, 44638.29)	184.125
Pyochelin	C14 H16 N2 O3 S2	324.06	1.836	96.41	32107084	33273854	32965052	40033484	41061288	41174608	48204	632396	392455	Pyochelin [ C14 H16 N2 O3 S2, tgt=96.41, overall=96.41, db=96.41, CAS ID=69772-54-9, KEGG ID=C12037, METLIN ID=69268, tgt=, overall=324.0602, db=324.0602, tgt=, overall=, db=, tgt=, overall=, db=, tgt=, overall=, db= ]	FindByFormula	9	[M+H]+ [M+Na]+	Esi+	(347.0499, 3839.44)(348.0514, 1071.04)(325.0679, 1317167.8)(326.0706, 201084.92)(327.0638, 113064.11)(328.0672, 16507.85)	324.06
Pyochelin Esi+0.56099993	C14 H16 N2 O3 S2	324.067	0.561	97.01	504858	618281	547601	682394	738878	1008513	1	1	1	Pyochelin [ C14 H16 N2 O3 S2, tgt=97.01, overall=97.01, db=97.01, CAS ID=69772-54-9, KEGG ID=C12037, METLIN ID=69268, tgt=, overall=324.0602, db=324.0602, tgt=, overall=, db=, tgt=, overall=, db=, tgt=, overall=, db= ]	FindByFormula	6	[M+H]+	Esi+	(325.0677, 372283.16)(326.0708, 59878.66)(327.0637, 35037.61)	324.06
Pyochelin Esi+1.8360002	C14 H16 N2 O3 S2	324.06	1.836	66.84	31863092	33108480	1235195	39596820	40609856	40924024	34581	615388	387946	Pyochelin [ C14 H16 N2 O3 S2, tgt=66.84, overall=66.84, db=66.84, CAS ID=69772-54-9, KEGG ID=C12037, METLIN ID=69268, tgt=, overall=324.0602, db=324.0602, tgt=, overall=, db=, tgt=, overall=, db=, tgt=, overall=, db= ]	FindByFormula	9	[M+H]+	Esi+	(325.0679, 1317167.8)(326.0706, 201084.92)	324.06
Pyochelin Esi+2.215	C14 H16 N2 O3 S2	324.06	2.215	96.73	10632232	10202151	10676067	36573596	37779588	37985520	35032	616773	407934	Pyochelin [ C14 H16 N2 O3 S2, tgt=96.73, overall=96.73, db=96.73, CAS ID=69772-54-9, KEGG ID=C12037, METLIN ID=69268, tgt=, overall=324.0602, db=324.0602, tgt=, overall=, db=, tgt=, overall=, db=, tgt=, overall=, db= ]	FindByFormula	9	[M+H]+	Esi+	(325.0677, 997888.2)(326.0707, 163614.52)(327.0635, 89904.8)	324.06
9Z,11E,13-Tetradecatrienal	C14 H22 O	244.121	0.672	60.72	801578	730557	770297	107474	107224	9788	278300	327853	315286	9Z,11E,13-Tetradecatrienal [ C14 H22 O, tgt=60.72, overall=60.72, db=60.72, Lipid ID=LMFA06000182, METLIN ID=46472, tgt=, overall=206.1671, db=206.1671, tgt=, overall=, db=, tgt=, overall=, db=, tgt=, overall=, db= ]	FindByFormula	9	[M+H]+	Esi+	(245.1287, 40595.05)(246.1323, 7176.41)	206.167
Alepric acid	C14 H24 O2	224.178	12.762	86.77	1	1	1	967709	1037717	1080358	1	1	1		FindByFormula	3	[M+H]+	Esi+	(225.185, 77549.79)(226.1885, 12776.78)
7-oxo-11E-Tetradecenoic acid	C14 H24 O3	278.127	0.486	59.21	1219392	1095133	1065625	380208	940276	428539	159066	161142	221990	7-oxo-11E-Tetradecenoic acid [ C14 H24 O3, tgt=59.21, overall=59.21, db=59.21, Lipid ID=LMFA01060186, METLIN ID=45868, tgt=, overall=240.1725, db=240.1725, tgt=, overall=, db=, tgt=, overall=, db=, tgt=, overall=, db= ]	FindByFormula	9	[M+H]+	Esi+	(279.134, 176855.03)(280.1374, 29741.7)	240.173
7-oxo-11E-Tetradecenoic acid Esi+0.534	C14 H24 O3	278.126	0.534	59.93	1278790	1111548	1106984	380469	198200	170664	159226	162725	236347	7-oxo-11E-Tetradecenoic acid [ C14 H24 O3, tgt=59.93, overall=59.93, db=59.93, Lipid ID=LMFA01060186, METLIN ID=45868, tgt=, overall=240.1725, db=240.1725, tgt=, overall=, db=, tgt=, overall=, db=, tgt=, overall=, db= ]	FindByFormula	9	[M+H]+	Esi+	(279.1341, 66681.51)(280.138, 12068.63)	240.173
5-Methyl-2E-tridecenoic acid	C14 H26 O2	226.194	4.635	86.58	56084	47362	73893	298960	301951	325013	38057	35298	80298	5-Methyl-2E-tridecenoic acid [ C14 H26 O2, tgt=86.58, overall=86.58, db=86.58, Lipid ID=LMFA01020108, CAS ID=, METLIN ID=4634, tgt=, overall=226.1933, db=226.1933, tgt=, overall=, db=, tgt=, overall=, db=, tgt=, overall=, db= ]	FindByFormula	9	[M+H]+ [M+Na]+	Esi+	(249.1826, 19500.37)(250.186, 3272.02)(227.2008, 7370.89)	226.193
14-hydroxy-12-tetradecenoic acid	C14 H26 O3	242.188	12.745	86.81	1	1	1	183496	210746	232425	1	1	1		FindByFormula	3	[M+H]+	Esi+	(243.1955, 13973.28)(244.1986, 2152.44)
3-hydroxy-tetradecanedioic acid	C14 H26 O5	274.178	3.168	99.74	4967241	4936166	5025002	19525038	1088536	918832	1	6698	15571	3-hydroxy-tetradecanedioic acid [ C14 H26 O5, tgt=99.74, overall=99.74, db=99.74, Lipid ID=LMFA01170094, METLIN ID=74937, HMP ID=HMDB00394, tgt=, overall=274.1780, db=274.1780, tgt=, overall=, db=, tgt=, overall=, db=, tgt=, overall=, db= ]	FindByFormula	8	[2M+Na]+ [M+H]+ [M+K]+ [M+Na]+	Esi+	(297.1674, 592419.0)(298.1708, 96263.41)(299.1731, 11400.48)(571.3452, 57401.81)(275.1849, 12734.84)(276.1596, 491217.5)(277.1629, 86115.41)(278.1655, 10669.92)(313.1408, 29264.59)	274.178
3-hydroxy-tetradecanedioic acid Esi+3.108	C14 H26 O5	296.16	3.108	86.07	4339813	4306389	4333931	1351788	700707	724293	1	1	1	3-hydroxy-tetradecanedioic acid [ C14 H26 O5, tgt=86.07, overall=86.07, db=86.07, Lipid ID=LMFA01170094, METLIN ID=74937, HMP ID=HMDB00394, tgt=, overall=274.1780, db=274.1780, tgt=, overall=, db=, tgt=, overall=, db=, tgt=, overall=, db= ]	FindByFormula	6	[M+H]+	Esi+	(297.1674, 592419.0)(298.1708, 96263.41)	274.178
Rha-C8	C14 H26 O7	328.15	0.724	85.51	238071	268711	224530	139862	176237	169028	436099	473917	515489	Rha-C8 [ C14 H26 O7, tgt=85.51, overall=85.51, db=85.51, tgt=, overall=306.1679, db=306.1679, tgt=, overall=, db=, tgt=, overall=, db=, tgt=, overall=, db= ]	FindByFormula	9	[M+H]+	Esi+	(329.1571, 26217.24)(330.1604, 4241.54)	306.168
PC(O-4:0/2:0)[U]	C14 H31 N O7 P	378.166	1.276	75.51	319773	309869	312690	1	1	1	76726	80378	73079	PC(O-4:0/2:0)[U] [ C14 H31 N O7 P, tgt=75.51, overall=75.51, db=75.51, Lipid ID=LMGP01020126, METLIN ID=40152, tgt=, overall=356.1838, db=356.1838, tgt=, overall=, db=, tgt=, overall=, db=, tgt=, overall=, db= ]	FindByFormula	6	[M+H]+	Esi+	(379.1729, 49293.64)(380.1763, 11399.52)	356.184
Quercetin	C15 H10 O7	324.024	1.258	75.71	145157	151930	186489	31417	43916	31525	1	1	1	Quercetin [ C15 H10 O7, tgt=75.71, overall=75.71, db=75.71, Lipid ID=LMPK12110004, CAS ID=117-39-5, KEGG ID=C00389, METLIN ID=409, HMP ID=HMDB05794, tgt=, overall=302.0427, db=302.0427, tgt=, overall=, db=, tgt=, overall=, db=, tgt=, overall=, db= ]	FindByFormula	6	[M+H]+	Esi+	(325.0313, 29619.38)(326.0344, 6745.73)	302.043
Flakinin A	C15 H20 O5	280.131	4.519	82.62	54418	50704	58230	214453	268810	253645	27149	27250	54787	Flakinin A [ C15 H20 O5, tgt=82.62, overall=82.62, db=82.62, Lipid ID=LMPR0103540002, METLIN ID=53498, tgt=, overall=280.1311, db=280.1311, tgt=, overall=, db=, tgt=, overall=, db=, tgt=, overall=, db= ]	FindByFormula	9	[M+H]+	Esi+	(281.1386, 20713.34)(282.1422, 4142.2)	280.131
(-)-Obtusadiene	C15 H21 Br O	318.062	0.639	44.12	1560259	1513772	1564546	6533	1	1	1	1	1	(-)-Obtusadiene [ C15 H21 Br O, tgt=44.12, overall=44.12, db=44.12, Lipid ID=LMPR0103670001, METLIN ID=53523, tgt=, overall=296.0776, db=296.0776, tgt=, overall=, db=, tgt=, overall=, db=, tgt=, overall=, db= ]	FindByFormula	4	[M+H]+	Esi+	(319.0691, 220694.58)(320.0724, 40388.57)	296.078
2E,6Z-farnesal	C15 H24 O	242.163	0.545	76.18	31877	48376	33067	1	1	1	189874	271242	271627	2E,6Z-farnesal [ C15 H24 O, tgt=76.18, overall=76.18, db=76.18, Lipid ID=LMPR0103010007, METLIN ID=53354, tgt=, overall=220.1827, db=220.1827, tgt=, overall=, db=, tgt=, overall=, db=, tgt=, overall=, db= ]	FindByFormula	6	[M+H]+	Esi+	(243.1703, 44924.37)(244.1736, 6948.38)	220.183
2,4-pentadecadienal	C15 H26 O	260.153	0.816	60.21	836385	872088	852989	350330	355239	367117	270578	362954	244188	2,4-pentadecadienal [ C15 H26 O, tgt=60.21, overall=60.21, db=60.21, Lipid ID=LMFA06000085, METLIN ID=75361, tgt=, overall=222.1984, db=222.1984, tgt=, overall=, db=, tgt=, overall=, db=, tgt=, overall=, db= ]	FindByFormula	9	[2M+H]+ [M+H]+	Esi+	(261.1599, 117138.57)(262.1633, 20868.26)(521.3125, 8639.86)(522.3148, 3057.21)	222.198
2,5-dimethyl-2E-tridecenoic acid	C15 H28 O2	278.163	0.512	81.11	2732918	2472284	2483174	1	43422	1	5774	32021	25319	2,5-dimethyl-2E-tridecenoic acid [ C15 H28 O2, tgt=81.11, overall=81.11, db=81.11, Lipid ID=LMFA01020109, METLIN ID=73581, tgt=, overall=240.2089, db=240.2089, tgt=, overall=, db=, tgt=, overall=, db=, tgt=, overall=, db= ]	FindByFormula	7	[M+H]+	Esi+	(279.1707, 366374.4)(280.1738, 64470.49)(281.1762, 10231.33)	240.209
3-methyl-tetradecanedioic acid	C15 H28 O4	272.2	4.166	38.39	30892	40865	23399	42401328	43327216	44248144	38862	1	64827	3-methyl-tetradecanedioic acid [ C15 H28 O4, tgt=38.39, overall=38.39, db=38.39, Lipid ID=LMFA01170019, METLIN ID=74909, tgt=, overall=272.1988, db=272.1988, tgt=, overall=, db=, tgt=, overall=, db=, tgt=, overall=, db= ]	FindByFormula	8	[M+H]+ [M+Na]+	Esi+	(295.19, 4779.8)(273.2044, 181741.39)	272.199
3-methyl-tetradecanedioic acid Esi+9.065	C15 H28 O4	272.199	9.065	47.35	306576	325333	311893	130856	126435	133284	1	1	1	3-methyl-tetradecanedioic acid [ C15 H28 O4, tgt=47.35, overall=47.35, db=47.35, Lipid ID=LMFA01170019, METLIN ID=74909, tgt=, overall=272.1988, db=272.1988, tgt=, overall=, db=, tgt=, overall=, db=, tgt=, overall=, db= ]	FindByFormula	6	[M+H]+ [M+Na]+	Esi+	(295.1877, 9983.6)(273.2063, 18157.58)	272.199
Rhein	C15 H8 O6	306.013	1.73	71.64	710045	798921	731132	54845	48104	48634	1	1	1	Rhein [ C15 H8 O6, tgt=71.64, overall=71.64, db=71.64, Lipid ID=LMPK13040015, CAS ID=478-43-3, KEGG ID=C10401, METLIN ID=2411, HMP ID=HMDB32876, tgt=, overall=284.0321, db=284.0321, tgt=, overall=, db=, tgt=, overall=, db=, tgt=, overall=, db= ]	FindByFormula	6	[M+H]+	Esi+	(307.0207, 106921.63)(308.0237, 16997.21)(309.0166, 10106.82)	284.032
5,7,2'-Trihydroxy-6'-methoxyflavone	C16 H12 O6	322.045	1.133	83.69	282039	273254	261916	585005	627333	750927	1	14334	15906	5,7,2'-Trihydroxy-6'-methoxyflavone [ C16 H12 O6, tgt=83.69, overall=83.69, db=83.69, Lipid ID=LMPK12110127, METLIN ID=48560, tgt=, overall=300.0634, db=300.0634, tgt=, overall=, db=, tgt=, overall=, db=, tgt=, overall=, db= ]	FindByFormula	8	[M+H]+	Esi+	(323.0519, 90168.74)(324.0551, 15719.07)	300.063
Bolusanthin	C16 H14 O7	340.055	1.101	75.46	3056514	1646720	621667	287005	565789	344604	1	1	32855	Bolusanthin [ C16 H14 O7, tgt=75.46, overall=75.46, db=75.46, Lipid ID=LMPK12050510, METLIN ID=48014, tgt=, overall=318.0740, db=318.0740, tgt=, overall=, db=, tgt=, overall=, db=, tgt=, overall=, db= ]	FindByFormula	7	[M+H]+	Esi+	(341.0626, 123654.52)(342.0657, 21466.63)(343.0591, 11321.54)	318.074
Bolusanthin Esi+0.744	C16 H14 O7	340.055	0.744	72.29	1171264	1167045	1145886	70629	1	373496	23929	15482	78374	Bolusanthin [ C16 H14 O7, tgt=72.29, overall=72.29, db=72.29, Lipid ID=LMPK12050510, METLIN ID=48014, tgt=, overall=318.0740, db=318.0740, tgt=, overall=, db=, tgt=, overall=, db=, tgt=, overall=, db= ]	FindByFormula	8	[M+H]+	Esi+	(341.0626, 51838.04)(342.0657, 9552.28)(343.0588, 5355.92)	318.074
2,5-dimethoxystilbene	C16 H16 O2	278.07	0.632	60.37	1236036	1141646	1107772	1	1	1	1	1	10000	2,5-dimethoxystilbene [ C16 H16 O2, tgt=60.37, overall=60.37, db=60.37, Lipid ID=LMPK13090026, KEGG ID=C15131, METLIN ID=53253, tgt=, overall=240.1150, db=240.1150, tgt=, overall=, db=, tgt=, overall=, db=, tgt=, overall=, db= ]	FindByFormula	4	[M+H]+	Esi+	(279.0766, 245645.89)(280.0799, 46024.95)	240.115
HHQ	C16 H21 N O	243.162	1.99	99.75	72160	76979	77084	52818608	54291112	46801320	42934	36065	34767	HHQ [ C16 H21 N O, tgt=99.75, overall=99.75, db=99.75, tgt=, overall=243.1623, db=243.1623, tgt=, overall=, db=, tgt=, overall=, db=, tgt=, overall=, db= ]	FindByFormula	9	[2M+Na]+ [M+H]+ [M+Na]+	Esi+	(266.1515, 2783.95)(267.1531, 206.91)(509.3129, 714.13)(244.1698, 928516.94)(245.1729, 168186.81)(246.176, 12975.08)(247.1791, 1823.45)	243.162
HHQ Esi+1.768	C16 H21 N O	243.162	1.768	99.75	1	1	1	52300104	53821712	5146083	1	1	1	NHQ [ C18 H25 N O, tgt=99.59, overall=99.59, db=99.59, tgt=, overall=271.1936, db=271.1936, tgt=, overall=, db=, tgt=, overall=, db=, tgt=, overall=, db= ]	FindByFormula	3	[M+H]+	Esi+	(244.1698, 928516.94)(245.1729, 168186.81)(246.176, 12975.08)	271.194
PQS/HQN	C16 H21 N O2	259.157	1.971	99.6	1	31895	1	88413072	91928168	95890880	1	1	1	PQS/HQN [ C16 H21 N O2, tgt=99.60, overall=99.60, db=99.60, tgt=, overall=259.1572, db=259.1572, tgt=, overall=, db=, tgt=, overall=, db=, tgt=, overall=, db= ]	FindByFormula	4	[2M+Na]+ [M+H]+ [M+Na]+	Esi+	(282.1465, 5390.87)(283.1511, 1361.64)(541.2979, 2854.55)(260.1648, 915911.3)(261.1681, 162037.23)(262.1711, 16544.98)(263.1786, 474.9)	259.157
PQS/HQN Esi+0.62200004	C16 H21 N O2	259.157	0.622	85.82	34975	38241	25660	932067	919771	782501	14444	1	1	PQS/HQN [ C16 H21 N O2, tgt=85.82, overall=85.82, db=85.82, tgt=, overall=259.1572, db=259.1572, tgt=, overall=, db=, tgt=, overall=, db=, tgt=, overall=, db= ]	FindByFormula	7	[M+H]+	Esi+	(260.1645, 119837.8)(261.1679, 23511.1)	259.157
PQS/HQN Esi+0.81	C16 H21 N O2	259.157	0.81	99.7	37649	34533	29326	1957109	2034349	2006835	22553	47964	32715	PQS/HQN [ C16 H21 N O2, tgt=99.70, overall=99.70, db=99.70, tgt=, overall=259.1572, db=259.1572, tgt=, overall=, db=, tgt=, overall=, db=, tgt=, overall=, db= ]	FindByFormula	9	[M+H]+	Esi+	(260.1647, 466783.3)(261.168, 81888.69)(262.1694, 10626.59)	259.157
PQS/HQN Esi+2.977	C16 H21 N O2	281.139	2.977	83.58	1	1	1	262418	271380	297529	1	1	1		FindByFormula	3	[M+H]+	Esi+	(282.1465, 15980.94)(283.15, 3410.92)
Emmotin A	C16 H22 O4	278.152	9.779	86.19	930597	776579	839193	928989	242586	723092	880371	907405	893676	Emmotin A [ C16 H22 O4, tgt=86.19, overall=86.19, db=86.19, Lipid ID=LMPR0103200001, METLIN ID=53414, tgt=, overall=278.1518, db=278.1518, tgt=, overall=, db=, tgt=, overall=, db=, tgt=, overall=, db= ]	FindByFormula	9	[M+H]+ [M+Na]+	Esi+	(301.1409, 39240.02)(302.1442, 6803.17)(279.1589, 13628.82)	278.152
Emmotin A Esi+9.777	C16 H22 O4	300.134	9.777	84.34	696195	668362	635314	206725	231002	195876	652174	704146	626516	Emmotin A [ C16 H22 O4, tgt=84.34, overall=84.34, db=84.34, Lipid ID=LMPR0103200001, METLIN ID=53414, tgt=, overall=278.1518, db=278.1518, tgt=, overall=, db=, tgt=, overall=, db=, tgt=, overall=, db= ]	FindByFormula	9	[M+H]+	Esi+	(301.1412, 30294.23)(302.1445, 6085.8)	278.152
Tetranor-PGEM	C16 H22 O7	326.134	1.583	69.58	49299	59704	66085	199974	177954	225399	328477	329200	321538	Tetranor-PGEM [ C16 H22 O7, tgt=69.58, overall=69.58, db=69.58, Lipid ID=LMFA03010032, CAS ID=24769-56-0, METLIN ID=3822, tgt=, overall=326.1366, db=326.1366, tgt=, overall=, db=, tgt=, overall=, db=, tgt=, overall=, db= ]	FindByFormula	9	[M+H]+	Esi+	(327.1415, 19072.55)(328.1445, 3198.94)	326.137
Tetranor-PGE1	C16 H26 O5	298.177	1.255	83.81	423963	460923	430563	45327	71276	41561	128300	203984	188714	Tetranor-PGE1 [ C16 H26 O5, tgt=83.81, overall=83.81, db=83.81, Lipid ID=LMFA03010211, METLIN ID=74976, tgt=, overall=298.1780, db=298.1780, tgt=, overall=, db=, tgt=, overall=, db=, tgt=, overall=, db= ]	FindByFormula	9	[M+H]+ [M+Na]+	Esi+	(321.1675, 61643.68)(322.1708, 12462.47)(299.1851, 12535.5)	298.178
3-oxo-C12-HSL	C16 H27 N O4	297.194	2.783	47.52	480019	529112	414674	48494	48491	56439	1	1	1	3-oxo-C12-HSL [ C16 H27 N O4, tgt=47.52, overall=47.52, db=47.52, tgt=, overall=297.1940, db=297.1940, tgt=, overall=, db=, tgt=, overall=, db=, tgt=, overall=, db= ]	FindByFormula	6	[M+H]+ [M+Na]+	Esi+	(320.1834, 40062.16)(298.2013, 14656.52)	297.194
3-oxo-C12-HSL Esi+6.007	C16 H27 N O4	297.194	6.007	84.93	1	1	1	489199	500677	543206	1	1	1		FindByFormula	3	[M+H]+	Esi+	(298.2013, 29898.77)(299.2049, 5934.0)
3-oxo-C12-HSL Esi+7.35	C16 H27 N O4	319.178	7.35	64.68	1	1	1	586286	665366	749543	1	1	1		FindByFormula	3	[M+H]+	Esi+	(320.1857, 49693.03)(321.189, 10968.37)
(2S,3S)-2-hydroxytridecane-1,2,3-tricarboxylic acid	C16 H28 O7	332.183	2.404	47.46	330956	288031	295766	138915	114437	123373	45306	1	1	(2S,3S)-2-hydroxytridecane-1,2,3-tricarboxylic acid [ C16 H28 O7, tgt=47.46, overall=47.46, db=47.46, Lipid ID=LMFA01170074, KEGG ID=C04655, METLIN ID=45917, tgt=, overall=332.1835, db=332.1835, tgt=, overall=, db=, tgt=, overall=, db=, tgt=, overall=, db= ]	FindByFormula	7	[M+H]+ [M+Na]+	Esi+	(355.1725, 20376.78)(333.1911, 3842.03)	332.183
(2S,3S)-2-hydroxytridecane-1,2,3-tricarboxylic acid Esi+3.295	C16 H28 O7	332.183	3.295	78.27	32626	1	68843	348698	396398	416460	1	1	1		FindByFormula	5	[M+H]+ [M+Na]+	Esi+	(355.1726, 20782.94)(356.1761, 4860.99)(333.1907, 7778.53)
Bombykol	C16 H30 O	238.23	17.129	85.76	280483	295849	270163	278974	316592	305019	153336	164436	162692	Bombykol [ C16 H30 O, tgt=85.76, overall=85.76, db=85.76, Lipid ID=LMFA05000007, KEGG ID=C16873, METLIN ID=36465, tgt=, overall=238.2297, db=238.2297, tgt=, overall=, db=, tgt=, overall=, db=, tgt=, overall=, db= ]	FindByFormula	9	[M+H]+	Esi+	(239.2371, 14928.93)(240.2404, 2932.68)	238.23
9-hydroxy-hexadecan-1,16-dioic acid	C16 H30 O5	302.209	5.77	99.74	334154	447878	297095	20675518	14930913	14369117	1	1	1	9-hydroxy-hexadecan-1,16-dioic acid [ C16 H30 O5, tgt=99.74, overall=99.74, db=99.74, Lipid ID=LMFA01170057, METLIN ID=74927, tgt=, overall=302.2093, db=302.2093, tgt=, overall=, db=, tgt=, overall=, db=, tgt=, overall=, db= ]	FindByFormula	6	[2M+Na]+ [M+H]+ [M+K]+ [M+Na]+	Esi+	(325.1988, 688249.6)(326.2021, 124700.05)(327.2044, 17675.58)(627.408, 260301.42)(628.4113, 91055.99)(629.4134, 20995.9)(630.4166, 3502.12)(303.2167, 195485.83)(304.2202, 37944.26)(305.2229, 6023.99)(341.1726, 38661.21)(342.1759, 8104.13)(343.1721, 3559.38)	302.209
9-hydroxy-hexadecan-1,16-dioic acid Esi+3.234	C16 H30 O5	302.209	3.234	85.54	1	1	1	240732	268578	245831	1	1	1	Citronellic acid [ C10 H18 O2, tgt=87.36, overall=87.36, db=87.36, Lipid ID=LMFA01020104, CAS ID=502-47-6, KEGG ID=C16462, METLIN ID=4630, tgt=, overall=170.1307, db=170.1307, tgt=, overall=, db=, tgt=, overall=, db=, tgt=, overall=, db= ]	FindByFormula	3	[M+H]+	Esi+	(303.2167, 27453.2)(304.2196, 4706.19)	170.131
9-hydroxy-hexadecan-1,16-dioic acid Esi+4.191	C16 H30 O5	302.209	4.191	85.3	4373	4922	2244	647947	658048	655948	1	1722	1	9-hydroxy-hexadecan-1,16-dioic acid [ C16 H30 O5, tgt=85.30, overall=85.30, db=85.30, Lipid ID=LMFA01170057, METLIN ID=74927, tgt=, overall=302.2093, db=302.2093, tgt=, overall=, db=, tgt=, overall=, db=, tgt=, overall=, db= ]	FindByFormula	7	[M+H]+	Esi+	(303.2164, 88192.68)(304.2198, 16561.13)	302.209
9-hydroxy-hexadecan-1,16-dioic acid Esi+4.35	C16 H30 O5	302.209	4.35	99.81	3432	2737	2405	1485998	2201633	1738180	4544	4140	1909	9-hydroxy-hexadecan-1,16-dioic acid [ C16 H30 O5, tgt=99.81, overall=99.81, db=99.81, Lipid ID=LMFA01170057, METLIN ID=74927, tgt=, overall=302.2093, db=302.2093, tgt=, overall=, db=, tgt=, overall=, db=, tgt=, overall=, db= ]	FindByFormula	9	[M+H]+	Esi+	(303.2167, 140532.39)(304.22, 25973.79)(305.2225, 3457.58)	302.209
9-hydroxy-hexadecan-1,16-dioic acid Esi+6.108	C16 H30 O5	302.209	6.108	99.63	62355	369050	93428	555478	7241057	8875418	12343	1	23276	9-hydroxy-hexadecan-1,16-dioic acid [ C16 H30 O5, tgt=99.63, overall=99.63, db=99.63, Lipid ID=LMFA01170057, METLIN ID=74927, tgt=, overall=302.2093, db=302.2093, tgt=, overall=, db=, tgt=, overall=, db=, tgt=, overall=, db= ]	FindByFormula	8	[2M+Na]+ [M+H]+ [M+K]+ [M+Na]+	Esi+	(325.1988, 523190.56)(326.2022, 96934.89)(327.2043, 13909.61)(627.4078, 150594.1)(628.4109, 53626.65)(629.4139, 12680.41)(303.2167, 125910.95)(341.1726, 29822.68)(342.1758, 5228.05)	302.209
7-Methyloctyl 5-methylhexanoate	C16 H32 O2	256.241	17.134	86.52	403421	393294	353942	386101	386290	445046	181903	170967	199894	7-Methyloctyl 5-methylhexanoate [ C16 H32 O2, tgt=86.52, overall=86.52, db=86.52, Lipid ID=LMFA07010600, METLIN ID=97294, tgt=, overall=256.2402, db=256.2402, tgt=, overall=, db=, tgt=, overall=, db=, tgt=, overall=, db= ]	FindByFormula	9	[M+H]+ [M+Na]+	Esi+	(279.2296, 3108.54)(257.2475, 19784.23)(258.2509, 3668.18)	256.24
2,15,16-trihydroxy palmitic acid	C16 H32 O5	326.207	7.993	84.47	240896	265508	284619	72255	44880	131142	61288	111393	76451	2,15,16-trihydroxy palmitic acid [ C16 H32 O5, tgt=84.47, overall=84.47, db=84.47, Lipid ID=LMFA01050099, METLIN ID=35476, tgt=, overall=304.2250, db=304.2250, tgt=, overall=, db=, tgt=, overall=, db=, tgt=, overall=, db= ]	FindByFormula	9	[M+H]+	Esi+	(327.2141, 14618.73)(328.218, 2866.72)	304.225
2-Aminohexadecanoic acid	C16 H33 N O2	309.209	6.655	50.38	1	1	1	1370310	1596895	1617993	1	1	1		FindByFormula	3	[M+H]+	Esi+	(310.2165, 149462.4)(311.2198, 36713.05)
PC(4:0/4:0)[U]	C16 H33 N O8 P	398.195	0.642	47.1	87505	103354	83172	108496	95193	128846	68414	41955	30006	PC(4:0/4:0)[U] [ C16 H33 N O8 P, tgt=47.10, overall=47.10, db=47.10, Lipid ID=LMGP01011223, METLIN ID=39957, tgt=, overall=398.1944, db=398.1944, tgt=, overall=, db=, tgt=, overall=, db=, tgt=, overall=, db= ]	FindByFormula	9	[M+H]+	Esi+	(399.2021, 11820.26)	398.194
C16 Sphinganine	C16 H35 N O2	311.225	6.651	49.61	1	1	1	3885861	4421444	4671245	1	1	1	Rha-C10-C10:1 [ C26 H46 O9, tgt=98.85, overall=98.85, db=98.85, tgt=, overall=502.3142, db=502.3142, tgt=, overall=, db=, tgt=, overall=, db=, tgt=, overall=, db= ]	FindByFormula	3	[M+H]+	Esi+	(312.2323, 440859.3)(313.2355, 104909.97)	502.314
Sugeonyl acetate	C17 H24 O3	276.173	3.092	86.18	745674	758821	756822	90384	96704	119939	1900738	2055291	2148718	Sugeonyl acetate [ C17 H24 O3, tgt=86.18, overall=86.18, db=86.18, Lipid ID=LMPR0103450004, KEGG ID=C17506, METLIN ID=53457, tgt=, overall=276.1725, db=276.1725, tgt=, overall=, db=, tgt=, overall=, db=, tgt=, overall=, db= ]	FindByFormula	9	[M+H]+	Esi+	(277.18, 315919.53)(278.1834, 59228.61)	276.173
Sugeonyl acetate Esi+8.675	C17 H24 O3	276.173	8.675	85.99	680850	669336	693024	75327	91117	94403	918781	1012913	1060174	Sugeonyl acetate [ C17 H24 O3, tgt=85.99, overall=85.99, db=85.99, Lipid ID=LMPR0103450004, KEGG ID=C17506, METLIN ID=53457, tgt=, overall=276.1725, db=276.1725, tgt=, overall=, db=, tgt=, overall=, db=, tgt=, overall=, db= ]	FindByFormula	9	[M+H]+	Esi+	(277.18, 74402.81)(278.1834, 14372.08)	276.173
10-Deoxymethynolide	C17 H28 O4	318.18	4.71	32.64	29726	50383	35620	158505	165377	192027	24056	29193	25659	10-Deoxymethynolide [ C17 H28 O4, tgt=32.64, overall=32.64, db=32.64, Lipid ID=LMPK04000034, KEGG ID=C11993, METLIN ID=40998, tgt=, overall=296.1988, db=296.1988, tgt=, overall=, db=, tgt=, overall=, db=, tgt=, overall=, db= ]	FindByFormula	9	[M+H]+	Esi+	(319.1862, 19153.87)(320.185, 6473.5)	296.199
12S-hydroxy-16-heptadecynoic acid	C17 H30 O3	282.217	9.87	69.42	185562	192631	196757	1	1	88204	53360	55026	88987	12S-hydroxy-16-heptadecynoic acid [ C17 H30 O3, tgt=69.42, overall=69.42, db=69.42, Lipid ID=LMFA01050146, METLIN ID=74526, tgt=, overall=282.2195, db=282.2195, tgt=, overall=, db=, tgt=, overall=, db=, tgt=, overall=, db= ]	FindByFormula	7	[M+H]+	Esi+	(283.2245, 15093.38)(284.2286, 2403.55)	282.219
7-methyl-6E-hexadecenoic acid	C17 H32 O2	268.24	9.198	47.53	51434	58737	45563	280150	337080	339279	1	1	1	7-methyl-6E-hexadecenoic acid [ C17 H32 O2, tgt=47.53, overall=47.53, db=47.53, Lipid ID=LMFA01020203, METLIN ID=73649, tgt=, overall=268.2402, db=268.2402, tgt=, overall=, db=, tgt=, overall=, db=, tgt=, overall=, db= ]	FindByFormula	6	[M+H]+ [M+Na]+	Esi+	(291.2296, 5229.17)(269.2477, 2348.24)	268.24
7-Methoxy-5,6:3',4'-bis(methylenedioxy)flavone	C18 H12 O7	340.055	1.233	51.64	1990439	1947761	2008705	301947	524222	305800	1	1	1	7-Methoxy-5,6:3',4'-bis(methylenedioxy)flavone [ C18 H12 O7, tgt=51.64, overall=51.64, db=51.64, Lipid ID=LMPK12111244, METLIN ID=49668, tgt=, overall=340.0583, db=340.0583, tgt=, overall=, db=, tgt=, overall=, db=, tgt=, overall=, db= ]	FindByFormula	6	[M+H]+ [M+Na]+	Esi+	(363.0448, 7243.16)(341.0628, 177646.52)(342.0657, 30886.8)(343.0593, 17189.56)	340.058
Dihydromethylsterigmatocystin	C18 H14 O7	380.029	9.198	62.77	424738	463581	407668	50891	67881	80825	1	1	1	Dihydromethylsterigmatocystin [ C18 H14 O7, tgt=62.77, overall=62.77, db=62.77, Lipid ID=LMPK10000004, KEGG ID=C03944, METLIN ID=41025, tgt=, overall=342.0740, db=342.0740, tgt=, overall=, db=, tgt=, overall=, db=, tgt=, overall=, db= ]	FindByFormula	6	[M+H]+	Esi+	(381.0363, 13103.33)(382.0391, 3187.41)	342.074
7,2'-Dihydroxy-6,8-dimethyl-4',5'-methylenedioxyflavan	C18 H18 O5	336.097	5.353	81.81	463042	402275	442357	246823	246547	307361	97848	84396	103704	7,2'-Dihydroxy-6,8-dimethyl-4',5'-methylenedioxyflavan [ C18 H18 O5, tgt=81.81, overall=81.81, db=81.81, Lipid ID=LMPK12020250, METLIN ID=47466, tgt=, overall=314.1154, db=314.1154, tgt=, overall=, db=, tgt=, overall=, db=, tgt=, overall=, db= ]	FindByFormula	9	[M+H]+	Esi+	(337.1047, 36293.11)(338.1081, 8527.26)	314.115
(R)-2,4,5-Trimethoxydalbergiquinol	C18 H20 O3	284.142	2.479	85.52	269659	286942	290671	1	1	1	1	1	1	(R)-2,4,5-Trimethoxydalbergiquinol [ C18 H20 O3, tgt=85.52, overall=85.52, db=85.52, Lipid ID=LMPK12100069, METLIN ID=48429, tgt=, overall=284.1412, db=284.1412, tgt=, overall=, db=, tgt=, overall=, db=, tgt=, overall=, db= ]	FindByFormula	3	[M+H]+	Esi+	(285.1488, 50635.79)(286.1521, 10343.76)	284.141
C9:dbNHQ	C18 H23 N O	269.178	3.646	86.27	73522	36890	62530	65396672	69454952	68151136	31786	24832	24590	C9:dbNHQ [ C18 H23 N O, tgt=86.27, overall=86.27, db=86.27, tgt=, overall=269.1780, db=269.1780, tgt=, overall=, db=, tgt=, overall=, db=, tgt=, overall=, db= ]	FindByFormula	9	[2M+H]+ [2M+Na]+ [M+H]+ [M+Na]+	Esi+	(292.1662, 3817.76)(293.1637, 69.9)(561.332, 683.84)(562.3354, 328.96)(270.1852, 447129.0)(271.1886, 93161.08)(539.3589, 739.42)(540.3671, 317.36)	269.178
C9:dbNHQ Esi+2.669	C18 H23 N O	269.178	2.669	79.77	1	1	1	401820	426594	415421	1	1	1		FindByFormula	3	[M+H]+	Esi+	(270.1852, 47885.13)(271.1886, 12340.31)
C9:dbNHQ Esi+3.272	C18 H23 N O	269.178	3.272	99.8	1	1	1	3646703	3891328	3937557	1	1	1	C9:db-PQS/C9:db-NQN [ C18 H23 N O2, tgt=84.53, overall=84.53, db=84.53, tgt=, overall=285.1729, db=285.1729, tgt=, overall=, db=, tgt=, overall=, db=, tgt=, overall=, db= ]	FindByFormula	3	[M+H]+	Esi+	(270.1854, 338635.9)(271.1886, 70243.89)(272.1918, 7701.12)	285.173
C9:dbNHQ Esi+3.5649998	C18 H23 N O	269.178	3.565	86.31	1	1	1	22224416	24329320	24891232	1	1	1	PE(13:0/18:2(9Z,12Z)) [ C36 H68 N O8 P, tgt=76.39, overall=76.39, db=76.39, Lipid ID=LMGP02010391, METLIN ID=76626, tgt=, overall=673.4683, db=673.4683, tgt=, overall=, db=, tgt=, overall=, db=, tgt=, overall=, db= ]	FindByFormula	3	[2M+H]+ [M+H]+	Esi+	(270.1854, 966140.8)(271.1886, 181826.89)(539.3623, 3384.09)(540.3803, 261.19)	673.468
C9:dbNHQ Esi+3.973	C18 H23 N O	269.178	3.973	86.34	16043	8153	6773	10243633	10382083	11526019	11786	4575	5829	C9:dbNHQ [ C18 H23 N O, tgt=86.34, overall=86.34, db=86.34, tgt=, overall=269.1780, db=269.1780, tgt=, overall=, db=, tgt=, overall=, db=, tgt=, overall=, db= ]	FindByFormula	9	[M+H]+	Esi+	(270.1854, 337054.34)(271.1887, 69032.68)	269.178
C9:db-PQS/C9:db-NQN	C18 H23 N O2	285.173	3.647	99.88	1	46421	1	37892612	40364788	41949608	29890	12667	26086	C9:db-PQS/C9:db-NQN [ C18 H23 N O2, tgt=99.88, overall=99.88, db=99.88, tgt=, overall=285.1729, db=285.1729, tgt=, overall=, db=, tgt=, overall=, db=, tgt=, overall=, db= ]	FindByFormula	7	[2M+H]+ [M+H]+ [M+K]+ [M+Na]+	Esi+	(308.1607, 4863.88)(309.1643, 1219.27)(286.1803, 827329.4)(287.1834, 168097.36)(288.1865, 18961.43)(324.1394, 1863.41)(571.3544, 2941.7)(572.3471, 965.32)(573.354, 620.39)	285.173
C9:db-PQS/C9:db-NQN Esi+0.9840001	C18 H23 N O2	285.173	0.984	86.04	98945	104426	117254	1495401	1589103	1632582	41315	36885	34975	C9:db-PQS/C9:db-NQN [ C18 H23 N O2, tgt=86.04, overall=86.04, db=86.04, tgt=, overall=285.1729, db=285.1729, tgt=, overall=, db=, tgt=, overall=, db=, tgt=, overall=, db= ]	FindByFormula	9	[M+H]+	Esi+	(286.1803, 131133.55)(287.1834, 26879.91)	285.173
C9:db-PQS/C9:db-NQN Esi+2.146	C18 H23 N O2	285.173	2.146	86.14	1	1	1	712540	765011	873312	1	1	1		FindByFormula	3	[M+H]+	Esi+	(286.1801, 144156.06)(287.1836, 29219.36)
C9:db-PQS/C9:db-NQN Esi+2.925	C18 H23 N O2	285.173	2.925	86.2	1	29330	1	1400790	1440802	1381787	1	1	1	C9:db-PQS/C9:db-NQN [ C18 H23 N O2, tgt=86.20, overall=86.20, db=86.20, tgt=, overall=285.1729, db=285.1729, tgt=, overall=, db=, tgt=, overall=, db=, tgt=, overall=, db= ]	FindByFormula	4	[M+H]+	Esi+	(286.1802, 243077.77)(287.1836, 49067.53)	285.173
C9:db-PQS/C9:db-NQN Esi+5.115	C18 H23 N O2	285.173	5.115	86.07	1	1	1	17554942	19857522	21377868	1	1	1		FindByFormula	3	[M+H]+	Esi+	(286.1804, 565380.3)(287.1837, 111734.3)
C9:db-PQS/C9:db-NQN Esi+6.611	C18 H23 N O2	285.173	6.611	84.53	1	1	1	108899152	117002504	122069184	1	1	1		FindByFormula	3	[2M+H]+ [M+H]+ [M+Na]+	Esi+	(308.1624, 1897.71)(286.1806, 1241049.2)(287.1839, 218305.83)(571.3497, 1754.34)(572.3564, 745.9)
NHQ	C18 H25 N O	271.194	3.965	99.59	1	1	1	77049392	79438768	79326992	1	1	1	Rha-Rha-C10-C8 [ C30 H54 O13, tgt=91.54, overall=91.54, db=91.54, tgt=, overall=622.3564, db=622.3564, tgt=, overall=, db=, tgt=, overall=, db=, tgt=, overall=, db= ]	FindByFormula	3	[M+H]+ [M+K]+	Esi+	(272.201, 999863.0)(273.2043, 189782.67)(274.2076, 22714.8)(310.1561, 595.31)	622.356
NHQ Esi+3.892	C18 H25 N O	293.176	3.892	85.41	1	1	1	727292	808424	788966	1	1	1		FindByFormula	3	[M+H]+	Esi+	(294.1828, 59438.5)(295.1862, 13076.93)
NQNO	C18 H25 N O2	287.188	1.597	99.74	83115	66386	103691	14521817	14909014	15353893	1	1	52885	NQNO [ C18 H25 N O2, tgt=99.74, overall=99.74, db=99.74, tgt=, overall=287.1885, db=287.1885, tgt=, overall=, db=, tgt=, overall=, db=, tgt=, overall=, db= ]	FindByFormula	7	[M+H]+ [M+Na]+	Esi+	(310.1771, 6129.76)(311.1807, 3495.64)(288.1959, 435678.97)(289.1991, 91579.72)(290.2021, 9183.62)	287.188
NQNO Esi+0.611	C18 H25 N O2	287.189	0.611	78.93	29110	31667	22531	678357	729512	764774	18352	1	1	NQNO [ C18 H25 N O2, tgt=78.93, overall=78.93, db=78.93, tgt=, overall=287.1885, db=287.1885, tgt=, overall=, db=, tgt=, overall=, db=, tgt=, overall=, db= ]	FindByFormula	7	[M+H]+	Esi+	(288.1959, 75939.19)(289.1998, 19541.65)	287.188
NQNO Esi+1.001	C18 H25 N O2	287.189	1.001	85.82	14466	1	1	394010	729959	444551	18352	1	1	(22E,24E,24bE)-1α,25-dihydroxy-26,27-dimethyl-22,23,24,24a,24b,24c-hexadehydro-24a,24b,24c-trihomovitamin D3 / (22E,24E,24bE)-1α,25-dihydroxy-26,27-dimethyl-22,23,24,24a,24b,24c-hexadehydro-24a,24b,24c-trihomocholecalciferol [ C32 H48 O3, tgt=80.64, overall=80.64, db=80.64, Lipid ID=LMST03020512, METLIN ID=42441, tgt=, overall=480.3603, db=480.3603, tgt=, overall=, db=, tgt=, overall=, db=, tgt=,…	FindByFormula	5	[M+H]+	Esi+	(288.196, 70886.05)(289.1993, 13137.96)	480.36
NQNO Esi+16.387	C18 H25 N O2	298.18	16.387	62.64	56522	14969	87574	379211	502778	554526	1	1	1	NQNO [ C18 H25 N O2, tgt=62.64, overall=62.64, db=62.64, tgt=, overall=287.1885, db=287.1885, tgt=, overall=, db=, tgt=, overall=, db=, tgt=, overall=, db= ]	FindByFormula	6	[2M+H]+ [M+H]+	Esi+	(299.1881, 9942.71)(597.3686, 13050.43)(598.3717, 6464.78)	287.188
NQNO Esi+4.159	C18 H25 N O2	287.189	4.159	99.83	1	1	1	66265184	69848672	70148056	1	1	1	NQNO [ C18 H25 N O2, tgt=99.00, overall=99.00, db=99.00, tgt=, overall=287.1885, db=287.1885, tgt=, overall=, db=, tgt=, overall=, db=, tgt=, overall=, db= ]	FindByFormula	3	[2M+Na]+ [M+H]+ [M+Na]+	Esi+	(310.1776, 5159.16)(311.1732, 187.6)(597.3321, 803.67)(288.196, 883117.6)(289.1993, 181257.33)(290.2023, 21960.94)(291.2048, 1573.3)	287.188
NQNO Esi+5.8420005	C18 H25 N O2	309.17	5.842	80.44	1	1	1	298506	318427	429305	1	1	1		FindByFormula	3	[M+H]+	Esi+	(310.1776, 10507.81)(311.1808, 2649.55)
NQNO Esi+5.94	C18 H25 N O2	287.189	5.94	99	1	1	1	195372928	206248640	216610912	1	1	1	Rha-Rha-C12:1-C10 [ C34 H60 O13, tgt=99.16, overall=99.16, db=99.16, tgt=, overall=676.4034, db=676.4034, tgt=, overall=, db=, tgt=, overall=, db=, tgt=, overall=, db= ]	FindByFormula	3	[M+H]+	Esi+	(288.1959, 1156442.2)(289.1992, 210206.83)(290.202, 26954.98)(291.2097, 598.73)	676.403
NQNO Esi+8.496	C18 H25 N O2	298.178	8.496	65.57	1	1	1	737600	815777	746482	1	1	20791	Phenazine-1-carboxylic acid (PCA) [ C13 H8 N2 O2, tgt=87.13, overall=87.13, db=87.13, tgt=, overall=224.0586, db=224.0586, tgt=, overall=, db=, tgt=, overall=, db=, tgt=, overall=, db= ]	FindByFormula	4	[2M+H]+ [M+H]+	Esi+	(299.1849, 3352.41)(597.3629, 8903.31)(598.3662, 3302.59)	224.059
Capsaicin	C18 H27 N O3	327.184	1.741	64.57	1	1	1	550686	578666	625007	1	1	1		FindByFormula	3	[M+H]+	Esi+	(328.1906, 85534.12)(329.1939, 21897.59)
Capsaicin Esi+7.3249993	C18 H27 N O3	327.183	7.325	64.65	1	1	1	139665	124537	150278	1	1	1		FindByFormula	3	[M+H]+	Esi+	(328.1908, 11938.98)(329.1933, 2965.66)
Dihydrocapsaicin	C18 H29 N O3	329.199	1.015	56.16	77855	89031	87021	145327	181478	250785	1	30140	59084	Dihydrocapsaicin [ C18 H29 N O3, tgt=56.16, overall=56.16, db=56.16, Lipid ID=LMFA08020085, CAS ID=19408-84-5, KEGG ID=C16952, METLIN ID=44747, HMP ID=HMDB38457, tgt=, overall=307.2147, db=307.2147, tgt=, overall=, db=, tgt=, overall=, db=, tgt=, overall=, db= ]	FindByFormula	8	[M+H]+	Esi+	(330.2062, 10735.47)(331.2097, 3255.0)	307.215
Dihydrocapsaicin Esi+3.161	C18 H29 N O3	329.199	3.161	67.44	1	1	1	1214175	1373973	1452090	1	1	1		FindByFormula	3	[M+H]+	Esi+	(330.2064, 155135.8)(331.2096, 35522.15)
Colneleic acid	C18 H30 O3	294.22	7.09	83.19	1	1	1	173540	183313	159111	1	1	1	C11-PQS/UQNO [ C20 H27 N O2, tgt=84.89, overall=84.89, db=84.89, tgt=, overall=313.2042, db=313.2042, tgt=, overall=, db=, tgt=, overall=, db=, tgt=, overall=, db= ]	FindByFormula	3	[M+H]+	Esi+	(295.2267, 13628.51)(296.2304, 3140.32)	313.204
9(S)-HpOTrE	C18 H30 O4	310.214	9.996	47.44	30795	33026	61911	249735	250565	269965	35101	1	1	9(S)-HpOTrE [ C18 H30 O4, tgt=47.44, overall=47.44, db=47.44, Lipid ID=LMFA02000018, CAS ID=111004-08-1, KEGG ID=C16321, METLIN ID=36025, tgt=, overall=310.2144, db=310.2144, tgt=, overall=, db=, tgt=, overall=, db=, tgt=, overall=, db= ]	FindByFormula	7	[M+H]+ [M+Na]+	Esi+	(333.2034, 11659.03)(311.2213, 5897.78)	310.214
2,3-dinor, 6-keto-PGF1α	C18 H30 O6	342.204	1.285	83.48	451369	491216	500416	1	1	1	135628	159989	167361	2,3-dinor, 6-keto-PGF1α [ C18 H30 O6, tgt=83.48, overall=83.48, db=83.48, Lipid ID=LMFA03010089, METLIN ID=36156, tgt=, overall=342.2042, db=342.2042, tgt=, overall=, db=, tgt=, overall=, db=, tgt=, overall=, db= ]	FindByFormula	6	[M+H]+ [M+Na]+	Esi+	(365.1936, 64447.5)(366.1969, 14164.59)(343.2115, 10594.0)	342.204
2,3-dinor, 6-keto-PGF1α Esi+0.7659999	C18 H30 O6	342.205	0.766	69.91	116336	186685	94473	464278	522000	524051	153912	169173	105285	2,3-dinor, 6-keto-PGF1α [ C18 H30 O6, tgt=69.91, overall=69.91, db=69.91, Lipid ID=LMFA03010089, METLIN ID=36156, tgt=, overall=342.2042, db=342.2042, tgt=, overall=, db=, tgt=, overall=, db=, tgt=, overall=, db= ]	FindByFormula	9	[M+H]+ [M+K]+ [M+Na]+	Esi+	(365.1934, 23576.28)(366.195, 6623.38)(343.2114, 10848.18)(381.1675, 4340.18)	342.204
Obscuraminol A	C18 H31 N O	299.225	7.191	64.6	1	1	1	723518	231036	815161	1	1	1		FindByFormula	3	[M+H]+	Esi+	(300.2322, 32613.6)(301.2358, 7810.27)
7-Methoxy-9-methyl-hexadeca-4E,8E-dienoic acid	C18 H32 O3	318.217	7.755	83.23	399366	370052	451051	126745	99505	1	33301	29563	12611	7-Methoxy-9-methyl-hexadeca-4E,8E-dienoic acid [ C18 H32 O3, tgt=83.23, overall=83.23, db=83.23, Lipid ID=LMFA01080011, METLIN ID=45880, tgt=, overall=296.2351, db=296.2351, tgt=, overall=, db=, tgt=, overall=, db=, tgt=, overall=, db= ]	FindByFormula	8	[M+H]+	Esi+	(319.2244, 31769.53)(320.228, 7326.64)	296.235
9Z-Octadecenedioic acid	C18 H32 O4	312.23	7	99.7	612858	704098	706426	2977853	3177430	3272881	1	1	1	9Z-Octadecenedioic acid [ C18 H32 O4, tgt=99.70, overall=99.70, db=99.70, Lipid ID=LMFA01170055, KEGG ID=C19618, METLIN ID=36000, tgt=, overall=312.2301, db=312.2301, tgt=, overall=, db=, tgt=, overall=, db=, tgt=, overall=, db= ]	FindByFormula	6	[M+H]+ [M+Na]+	Esi+	(335.2194, 53221.18)(336.2227, 11397.91)(313.2375, 241522.64)(314.2408, 50346.34)(315.2436, 7057.49)	312.23
9S,10S,11R-trihydroxy-12Z,15Z-octadecadienoic acid	C18 H32 O5	328.223	4.482	69.98	348552	383571	365247	248349	256534	310817	103718	82697	136178	9S,10S,11R-trihydroxy-12Z,15Z-octadecadienoic acid [ C18 H32 O5, tgt=69.98, overall=69.98, db=69.98, Lipid ID=LMFA02000021, METLIN ID=74949, tgt=, overall=328.2250, db=328.2250, tgt=, overall=, db=, tgt=, overall=, db=, tgt=, overall=, db= ]	FindByFormula	9	[M+H]+	Esi+	(329.2299, 41739.92)(330.2331, 8228.52)	328.225
9S,10S,11R-trihydroxy-12Z,15Z-octadecadienoic acid Esi+9.744	C18 H32 O5	328.225	9.744	85.02	16409	1	18484	284053	407764	412612	1	1	1	Rha-Rha-C10-C10-CH3 [ C33 H60 O13, tgt=99.00, overall=99.00, db=99.00, tgt=, overall=664.4034, db=664.4034, tgt=, overall=, db=, tgt=, overall=, db=, tgt=, overall=, db= ]	FindByFormula	5	[M+H]+ [M+Na]+	Esi+	(351.2142, 43600.96)(352.2175, 8968.21)(329.2315, 5924.01)	664.403
9S,10S,11R-trihydroxy-12Z-octadecenoic acid	C18 H34 O5	330.241	9.073	82.51	260743	264676	285362	272511	348221	332373	1	1	1	9S,10S,11R-trihydroxy-12Z-octadecenoic acid [ C18 H34 O5, tgt=82.51, overall=82.51, db=82.51, Lipid ID=LMFA02000011, METLIN ID=74943, tgt=, overall=330.2406, db=330.2406, tgt=, overall=, db=, tgt=, overall=, db=, tgt=, overall=, db= ]	FindByFormula	6	[M+H]+ [M+Na]+	Esi+	(353.2301, 15202.62)(354.2339, 3462.81)(331.2482, 8383.49)	330.241
9S,10S,11R-trihydroxy-12Z-octadecenoic acid Esi+5.683	C18 H34 O5	330.241	5.683	99.68	1	1	1	15427265	15957707	16017549	1	1	1	9,13-dihydroxy-10-ethoxy-11-octadecenoic acid [ C20 H38 O5, tgt=99.71, overall=99.71, db=99.71, Lipid ID=LMFA01050121, METLIN ID=74511, tgt=, overall=358.2719, db=358.2719, tgt=, overall=, db=, tgt=, overall=, db=, tgt=, overall=, db= ]	FindByFormula	3	[M+H]+	Esi+	(331.2481, 727288.6)(332.2513, 139918.56)(333.2538, 21730.25)	358.272
9S,10S,11R-trihydroxy-12Z-octadecenoic acid Esi+7.096	C18 H34 O5	330.241	7.096	99.71	1	1	1	23291478	25094412	25579344	1	1	1	NQNO [ C18 H25 N O2, tgt=99.83, overall=99.83, db=99.83, tgt=, overall=287.1885, db=287.1885, tgt=, overall=, db=, tgt=, overall=, db=, tgt=, overall=, db= ]	FindByFormula	3	[M+H]+	Esi+	(331.2482, 734415.0)(332.2515, 145586.67)(333.254, 21580.75)(334.2572, 3454.51)	287.188
9-hydroperoxy-12,13-dihydroxy-10-octadecenoic acid	C18 H34 O6	368.217	4.611	84.19	1	1	1	225501	271633	270308	1	1	1		FindByFormula	3	[M+H]+	Esi+	(369.2248, 28686.35)(370.2285, 6065.07)
Oleamide	C18 H35 N O	281.272	14.737	86.23	298038	245316	249863	282463	278514	362835	216319	257128	183684	Oleamide [ C18 H35 N O, tgt=86.23, overall=86.23, db=86.23, Lipid ID=LMFA08010004, CAS ID=301-02-0, KEGG ID=C19670, METLIN ID=4115, HMP ID=HMDB02117, tgt=, overall=281.2719, db=281.2719, tgt=, overall=, db=, tgt=, overall=, db=, tgt=, overall=, db= ]	FindByFormula	9	[M+H]+	Esi+	(282.2791, 16824.63)(283.2825, 3141.71)	281.272
18-hydroxy-9S,10R-dihydroxy-stearic acid	C18 H36 O5	354.238	12.063	85.19	349758	331574	355270	24504	29268	14523	52404	61061	62438	18-hydroxy-9S,10R-dihydroxy-stearic acid [ C18 H36 O5, tgt=85.19, overall=85.19, db=85.19, Lipid ID=LMFA02000005, METLIN ID=36012, tgt=, overall=332.2563, db=332.2563, tgt=, overall=, db=, tgt=, overall=, db=, tgt=, overall=, db= ]	FindByFormula	9	[M+H]+	Esi+	(355.2457, 15180.58)(356.249, 2969.2)	332.256
Sativic acid	C18 H36 O6	370.233	7.876	84.14	483787	460236	484646	75801	75041	105028	101807	117033	245374	Sativic acid [ C18 H36 O6, tgt=84.14, overall=84.14, db=84.14, Lipid ID=LMFA02000148, KEGG ID=, METLIN ID=35482, tgt=, overall=348.2512, db=348.2512, tgt=, overall=, db=, tgt=, overall=, db=, tgt=, overall=, db= ]	FindByFormula	9	[M+H]+	Esi+	(371.2404, 20460.76)(372.2434, 4307.5)	348.251
Sativic acid Esi+8.142999	C18 H36 O6	370.233	8.143	83.77	392716	299060	435568	22417	71535	81937	214168	106990	243029	Sativic acid [ C18 H36 O6, tgt=83.77, overall=83.77, db=83.77, Lipid ID=LMFA02000148, KEGG ID=, METLIN ID=35482, tgt=, overall=348.2512, db=348.2512, tgt=, overall=, db=, tgt=, overall=, db=, tgt=, overall=, db= ]	FindByFormula	9	[M+H]+	Esi+	(371.2405, 31435.29)(372.2439, 6843.68)	348.251
12-amino-octadecanoic acid	C18 H37 N O2	337.24	9.932	48.02	1	1	1	194402	223074	241908	1	1	1	LysoPC(16:0) [ C24 H51 N O7 P, tgt=98.56, overall=98.56, db=98.56, CAS ID=, KEGG ID=C04230, METLIN ID=61692, HMP ID=HMDB10382, tgt=, overall=496.3403, db=496.3403, tgt=, overall=, db=, tgt=, overall=, db=, tgt=, overall=, db= ]	FindByFormula	3	[M+H]+	Esi+	(338.2477, 17869.61)(339.2513, 5703.13)	496.34
Dehydrophytosphingosine	C18 H37 N O3	315.277	2.848	84.61	106012	116314	113256	202436	202425	204625	1	1	16330	Dehydrophytosphingosine [ C18 H37 N O3, tgt=84.61, overall=84.61, db=84.61, Lipid ID=LMSP01030002, METLIN ID=53897, tgt=, overall=315.2773, db=315.2773, tgt=, overall=, db=, tgt=, overall=, db=, tgt=, overall=, db= ]	FindByFormula	7	[M+H]+	Esi+	(316.2846, 28541.54)(317.2875, 6289.42)	315.277
Gibberellin A1	C19 H24 O6	348.155	1.714	69.93	134755	136518	143501	1	1	1	51982	46688	43647	Gibberellin A1 [ C19 H24 O6, tgt=69.93, overall=69.93, db=69.93, Lipid ID=LMPR0104170001, KEGG ID=C00859, METLIN ID=41209, tgt=, overall=348.1573, db=348.1573, tgt=, overall=, db=, tgt=, overall=, db=, tgt=, overall=, db= ]	FindByFormula	6	[M+H]+	Esi+	(349.1622, 16831.02)(350.1662, 3798.47)	348.157
5alpha-androst-16-en-3-one	C19 H28 O	310.176	0.695	58.49	469642	525524	577824	164639	141950	149639	239415	297190	128793	5alpha-androst-16-en-3-one [ C19 H28 O, tgt=58.49, overall=58.49, db=58.49, Lipid ID=LMST02020079, METLIN ID=57816, tgt=, overall=272.2140, db=272.2140, tgt=, overall=, db=, tgt=, overall=, db=, tgt=, overall=, db= ]	FindByFormula	9	[M+H]+	Esi+	(311.1754, 95710.32)(312.1786, 21229.03)	272.214
methyl 9-hydroperoxy-10,12-epidioxy-13,15-octadecadienoate	C19 H32 O6	356.218	6.165	70.07	403098	434079	385976	1	1	1	91118	93243	106153	methyl 9-hydroperoxy-10,12-epidioxy-13,15-octadecadienoate [ C19 H32 O6, tgt=70.07, overall=70.07, db=70.07, Lipid ID=LMFA01040040, METLIN ID=74465, tgt=, overall=356.2199, db=356.2199, tgt=, overall=, db=, tgt=, overall=, db=, tgt=, overall=, db= ]	FindByFormula	6	[M+H]+	Esi+	(357.2247, 19949.92)(358.2288, 4191.08)	356.22
methyl 9-hydroperoxy-10,12-epidioxy-13,15-octadecadienoate Esi+1.791	C19 H32 O6	378.202	1.791	83.76	213338	231202	246519	1	1	1	59980	66199	78857	methyl 9-hydroperoxy-10,12-epidioxy-13,15-octadecadienoate [ C19 H32 O6, tgt=83.76, overall=83.76, db=83.76, Lipid ID=LMFA01040040, METLIN ID=74465, tgt=, overall=356.2199, db=356.2199, tgt=, overall=, db=, tgt=, overall=, db=, tgt=, overall=, db= ]	FindByFormula	6	[M+H]+	Esi+	(379.2092, 25525.66)(380.2123, 5685.51)	356.22
17-Methyl-6Z-octadecenoic acid	C19 H36 O2	296.272	15.806	84.98	1	1	1	365677	457810	467596	1	1	1		FindByFormula	3	[M+H]+	Esi+	(297.2787, 31886.41)(298.2818, 7163.23)
10-oxo-nonadecanoic acid	C19 H36 O3	312.266	16.838	85.49	1	1	1	799802	940645	1072224	1	1	1		FindByFormula	3	[M+H]+ [M+Na]+	Esi+	(335.2557, 48921.85)(336.2592, 9529.59)(313.2735, 11160.4)
12,13-dihydroxy-11-methoxy-9-octadecenoic acid	C19 H36 O5	344.256	6.997	84.85	1	1	1	822535	861889	999839	1	1	1		FindByFormula	3	[M+H]+	Esi+	(345.2636, 101232.53)(346.2669, 19959.29)
12,13-dihydroxy-11-methoxy-9-octadecenoic acid Esi+6.768	C19 H36 O5	344.256	6.768	84.41	1	1	1	350090	468148	493641	1	1	1		FindByFormula	3	[M+H]+	Esi+	(345.2637, 33068.34)(346.2666, 7100.72)
12,13-dihydroxy-11-methoxy-9-octadecenoic acid Esi+8.705	C19 H36 O5	344.256	8.705	78.17	1	1	1	288577	279185	295751	1	1	1		FindByFormula	3	[M+H]+	Esi+	(345.2636, 26146.02)(346.267, 7015.57)
PA(16:1(9Z)/0:0)	C19 H37 O7 P	408.228	0.514	78.9	544162	526034	624090	1	1	1	23752	30928	17476	PA(16:1(9Z)/0:0) [ C19 H37 O7 P, tgt=78.90, overall=78.90, db=78.90, Lipid ID=LMGP10050016, METLIN ID=82335, tgt=, overall=408.2277, db=408.2277, tgt=, overall=, db=, tgt=, overall=, db=, tgt=, overall=, db= ]	FindByFormula	6	[M+H]+	Esi+	(409.2364, 93932.02)(410.2393, 20756.69)	408.228
(+-)-5-Deoxykievitone	C20 H20 O5	340.134	0.745	45.15	216111	124244	126536	1	14969	14366	13353	63660	1	(+-)-5-Deoxykievitone [ C20 H20 O5, tgt=45.15, overall=45.15, db=45.15, Lipid ID=LMPK12050458, KEGG ID=C10418, METLIN ID=47962, tgt=, overall=340.1311, db=340.1311, tgt=, overall=, db=, tgt=, overall=, db=, tgt=, overall=, db= ]	FindByFormula	7	[M+H]+	Esi+	(341.1409, 14136.44)(342.1443, 5851.9)	340.131
(+-)-5-Deoxykievitone Esi+0.67	C20 H20 O5	340.134	0.67	40.71	342788	277635	413275	123292	1	94489	44263	17132	71889	(+-)-5-Deoxykievitone [ C20 H20 O5, tgt=40.71, overall=40.71, db=40.71, Lipid ID=LMPK12050458, KEGG ID=C10418, METLIN ID=47962, tgt=, overall=340.1311, db=340.1311, tgt=, overall=, db=, tgt=, overall=, db=, tgt=, overall=, db= ]	FindByFormula	8	[M+H]+	Esi+	(341.1413, 11993.36)(342.1445, 5237.87)	340.131
Dihydrocordoin	C20 H22 O3	332.139	10.152	84.73	226655	206185	224462	243962	292251	306867	57547	67412	67405	Dihydrocordoin [ C20 H22 O3, tgt=84.73, overall=84.73, db=84.73, Lipid ID=LMPK12120441, METLIN ID=52244, tgt=, overall=310.1569, db=310.1569, tgt=, overall=, db=, tgt=, overall=, db=, tgt=, overall=, db= ]	FindByFormula	9	[M+H]+	Esi+	(333.146, 33405.11)(334.1497, 7678.69)	310.157
Brosimacutin C	C20 H22 O5	364.128	8.735	83.99	469785	253241	280816	125826	83327	89761	91658	101311	66699	Brosimacutin C [ C20 H22 O5, tgt=83.99, overall=83.99, db=83.99, Lipid ID=LMPK12140044, METLIN ID=52534, tgt=, overall=342.1467, db=342.1467, tgt=, overall=, db=, tgt=, overall=, db=, tgt=, overall=, db= ]	FindByFormula	9	[M+H]+	Esi+	(365.1361, 14822.01)(366.14, 3301.66)	342.147
Eicosapentaenoic acid-d5	C20 H25 D5 O2	345.215	1.011	42.18	975554	908947	844596	1	18697	1	339962	409798	387796	Eicosapentaenoic acid-d5 [ C20 H25 D5 O2, tgt=42.18, overall=42.18, db=42.18, Lipid ID=LMFA01030761, CAS ID=1197205-73-4, KEGG ID=C06428, METLIN ID=45772, tgt=, overall=307.2560, db=307.2560, tgt=, overall=, db=, tgt=, overall=, db=, tgt=, overall=, db= ]	FindByFormula	7	[M+H]+	Esi+	(346.2226, 146006.75)(347.226, 28640.52)	307.256
C11:dbUHQ	C20 H27 N O	297.209	6.851	85.46	1	4198	3378	18616824	20089786	21035076	5877	5115	3133	C11:dbUHQ [ C20 H27 N O, tgt=85.46, overall=85.46, db=85.46, tgt=, overall=297.2093, db=297.2093, tgt=, overall=, db=, tgt=, overall=, db=, tgt=, overall=, db= ]	FindByFormula	8	[2M+H]+ [M+H]+ [M+Na]+	Esi+	(320.1984, 4769.29)(298.2168, 879205.8)(299.22, 180806.6)(595.4264, 3975.69)(596.4268, 1484.84)	297.209
C11:dbUHQ Esi+4.439	C20 H27 N O	297.209	4.439	84.69	1	1	1	274069	269869	293583	1	1	1		FindByFormula	3	[M+H]+	Esi+	(298.2166, 28912.96)(299.2198, 7018.31)
C11:dbUHQ Esi+5.18	C20 H27 N O	297.209	5.18	98.28	3531	9545	8417	16599225	17880908	19783872	5353	8464	8592	C11:dbUHQ [ C20 H27 N O, tgt=98.28, overall=98.28, db=98.28, tgt=, overall=297.2093, db=297.2093, tgt=, overall=, db=, tgt=, overall=, db=, tgt=, overall=, db= ]	FindByFormula	9	[2M+H]+ [M+H]+ [M+Na]+	Esi+	(320.1984, 7577.27)(298.2168, 1321954.0)(299.2199, 261010.48)(300.2231, 33929.2)(595.4249, 6950.5)	297.209
C11:dbUHQ Esi+5.3349996	C20 H27 N O	297.209	5.335	85.28	1260	1717	1074	595057	574349	643986	1	1396	1	C11:dbUHQ [ C20 H27 N O, tgt=85.28, overall=85.28, db=85.28, tgt=, overall=297.2093, db=297.2093, tgt=, overall=, db=, tgt=, overall=, db=, tgt=, overall=, db= ]	FindByFormula	7	[M+H]+	Esi+	(298.2166, 70602.05)(299.2199, 16659.09)	297.209
C11:dbUHQ Esi+5.617	C20 H27 N O	297.209	5.617	47.6	1	1	1	489857	237568	281488	1	1	1		FindByFormula	3	[M+H]+	Esi+	(298.2166, 49613.3)
C11:dbUHQ Esi+6.527	C20 H27 N O	297.209	6.527	84.97	1	1	1	2163516	2316628	2456599	1	1	1		FindByFormula	3	[M+H]+	Esi+	(298.2165, 287571.6)(299.2197, 68937.02)
C11:dbUHQ Esi+6.965	C20 H27 N O	297.209	6.965	85.84	1	1	1	309733	384033	299221	1	1	1	(R)-camphor [ C10 H16 O, tgt=87.69, overall=87.69, db=87.69, Lipid ID=LMPR0102120047, KEGG ID=C00808, METLIN ID=53348, tgt=, overall=152.1201, db=152.1201, tgt=, overall=, db=, tgt=, overall=, db=, tgt=, overall=, db= ]	FindByFormula	3	[M+H]+	Esi+	(298.2167, 68890.87)(299.2198, 14682.39)	152.12
C11:dbUHQ Esi+7.191	C20 H27 N O	297.209	7.191	73.75	1	1	1	355274	285288	336001	1	1	1		FindByFormula	3	[M+H]+	Esi+	(298.2167, 18541.04)(299.2203, 5747.33)
C11-PQS/UQNO	C20 H27 N O2	313.205	5.438	96.75	10579	12879	3943	35405244	36991760	37418988	6690	11163	9892	C11-PQS/UQNO [ C20 H27 N O2, tgt=96.75, overall=96.75, db=96.75, tgt=, overall=313.2042, db=313.2042, tgt=, overall=, db=, tgt=, overall=, db=, tgt=, overall=, db= ]	FindByFormula	9	[2M+H]+ [M+H]+ [M+Na]+	Esi+	(336.1932, 1095.58)(314.212, 1286781.1)(315.2151, 245179.7)(316.2182, 29351.09)(627.4151, 27450.47)(628.4196, 8444.78)(629.4201, 2383.5)	313.204
C11-PQS/UQNO Esi+10.629	C20 H27 N O2	313.204	10.629	84.89	1	1	1	2055182	2358373	2450976	1	1	1	PE(15:0/18:2(9Z,12Z)) [ C38 H72 N O8 P, tgt=75.03, overall=75.03, db=75.03, KEGG ID=C00350, METLIN ID=60338, HMP ID=HMDB08895, tgt=, overall=701.4996, db=701.4996, tgt=, overall=, db=, tgt=, overall=, db=, tgt=, overall=, db= ]	FindByFormula	3	[M+H]+	Esi+	(314.2115, 47903.57)(315.2149, 11320.4)	701.5
C11-PQS/UQNO Esi+2.588	C20 H27 N O2	313.204	2.588	85.54	1	1	1	1187679	1232069	1438764	1	1	1	C9:dbNHQ [ C18 H23 N O, tgt=99.80, overall=99.80, db=99.80, tgt=, overall=269.1780, db=269.1780, tgt=, overall=, db=, tgt=, overall=, db=, tgt=, overall=, db= ]	FindByFormula	3	[M+H]+	Esi+	(314.2114, 163561.25)(315.2147, 34379.05)	269.178
C11-PQS/UQNO Esi+5.322	C20 H27 N O2	313.21	5.322	84.17	4926	4666	4313	302891	323335	358342	8821	4858	7525	C11-PQS/UQNO [ C20 H27 N O2, tgt=84.17, overall=84.17, db=84.17, tgt=, overall=313.2042, db=313.2042, tgt=, overall=, db=, tgt=, overall=, db=, tgt=, overall=, db= ]	FindByFormula	9	[M+H]+	Esi+	(314.2112, 44300.75)(315.2144, 10722.68)	313.204
C11-PQS/UQNO Esi+6.1129994	C20 H27 N O2	313.204	6.113	99.5	22189	27196	29346	11174340	12192863	12883644	1	1	1	C11-PQS/UQNO [ C20 H27 N O2, tgt=99.50, overall=99.50, db=99.50, tgt=, overall=313.2042, db=313.2042, tgt=, overall=, db=, tgt=, overall=, db=, tgt=, overall=, db= ]	FindByFormula	6	[2M+H]+ [M+H]+ [M+Na]+	Esi+	(336.1935, 4814.05)(314.2118, 1016529.25)(315.215, 220340.81)(316.2183, 26862.84)(627.4151, 8780.21)	313.204
C11-PQS/UQNO Esi+6.565	C20 H27 N O2	313.204	6.565	99.62	1	1	1	1908756	2043777	2269448	1	1	1		FindByFormula	3	[M+H]+	Esi+	(314.2117, 187278.39)(315.2151, 40587.75)(316.2176, 5610.85)
C11-PQS/UQNO Esi+7.4810004	C20 H27 N O2	313.204	7.481	85.38	1	1	1	19320316	21097248	22492968	1	1	1		FindByFormula	3	[M+H]+	Esi+	(314.2117, 399611.84)(315.2149, 89397.87)
Arachidonoyl amine	C20 H33 N O	325.241	8.151	80.32	1	1	1	6876823	7628550	8031319	1	1	1	C11:dbUHQ [ C20 H27 N O, tgt=84.97, overall=84.97, db=84.97, tgt=, overall=297.2093, db=297.2093, tgt=, overall=, db=, tgt=, overall=, db=, tgt=, overall=, db= ]	FindByFormula	3	[M+H]+	Esi+	(326.2481, 660764.56)(327.2513, 158777.38)(328.2546, 20271.79)	297.209
Arachidonoyl amine Esi+10.396	C20 H33 N O	325.24	10.396	63.86	1	1	1	196588	138244	167882	1	1	1	PA(17:2(9Z,12Z)/22:6(4Z,7Z,10Z,13Z,16Z,19Z)) [ C42 H67 O8 P, tgt=86.12, overall=86.12, db=86.12, Lipid ID=LMGP10010305, METLIN ID=81471, tgt=, overall=730.4574, db=730.4574, tgt=, overall=, db=, tgt=, overall=, db=, tgt=, overall=, db= ]	FindByFormula	3	[M+H]+	Esi+	(326.2478, 16638.02)(327.2513, 4574.84)	730.457
N-hydroxy arachidonoyl amine	C20 H33 N O2	341.236	9.816	67.62	94043	114788	132921	437885	481747	466672	25831	21319	25302	N-hydroxy arachidonoyl amine [ C20 H33 N O2, tgt=67.62, overall=67.62, db=67.62, Lipid ID=LMFA08020029, METLIN ID=36701, tgt=, overall=319.2511, db=319.2511, tgt=, overall=, db=, tgt=, overall=, db=, tgt=, overall=, db= ]	FindByFormula	9	[M+H]+	Esi+	(342.2427, 45510.82)(343.2461, 11594.47)	319.251
N-hydroxy arachidonoyl amine Esi+10.762	C20 H33 N O2	341.235	10.762	69.86	1	1	1	1419038	1245336	1802105	1	1	1	Citronellic acid [ C10 H18 O2, tgt=87.51, overall=87.51, db=87.51, Lipid ID=LMFA01020104, CAS ID=502-47-6, KEGG ID=C16462, METLIN ID=4630, tgt=, overall=170.1307, db=170.1307, tgt=, overall=, db=, tgt=, overall=, db=, tgt=, overall=, db= ]	FindByFormula	3	[M+H]+	Esi+	(342.2425, 36074.5)(343.2459, 9151.68)	170.131
N-hydroxy arachidonoyl amine Esi+4.635	C20 H33 N O2	341.236	4.635	63.62	1	1	1	264669	268578	333520	1	1	1		FindByFormula	3	[M+H]+	Esi+	(342.2428, 32640.37)(343.2464, 8845.72)
N-hydroxy arachidonoyl amine Esi+8.425	C20 H33 N O2	341.236	8.425	67.89	1	1	1	539035	412075	368402	1	1	1		FindByFormula	3	[M+H]+	Esi+	(342.2428, 35481.69)(343.246, 8767.47)
Rha-C14:2	C20 H34 O7	386.23	1.324	83.73	497389	476085	505966	29054	15050	33205	162109	125121	168383	Rha-C14:2 [ C20 H34 O7, tgt=83.73, overall=83.73, db=83.73, tgt=, overall=386.2305, db=386.2305, tgt=, overall=, db=, tgt=, overall=, db=, tgt=, overall=, db= ]	FindByFormula	9	[M+H]+ [M+Na]+	Esi+	(409.2197, 63500.61)(410.2233, 13766.54)(387.2375, 12011.28)	386.231
5S-HETE di-endoperoxide	C20 H34 O8	402.226	12.894	81.75	1310671	1466439	1461459	1155664	1348496	1482307	462367	556465	464539	5S-HETE di-endoperoxide [ C20 H34 O8, tgt=81.75, overall=81.75, db=81.75, Lipid ID=LMFA03000011, METLIN ID=74966, tgt=, overall=402.2254, db=402.2254, tgt=, overall=, db=, tgt=, overall=, db=, tgt=, overall=, db= ]	FindByFormula	9	[M+H]+ [M+K]+ [M+Na]+	Esi+	(425.215, 80596.59)(426.2176, 18855.25)(403.2327, 13887.1)(441.1887, 4926.46)	402.225
Clavepictine B	C20 H35 N O	327.256	10.534	66.55	1	1	1	781518	850472	880117	1	1	1		FindByFormula	3	[M+H]+	Esi+	(328.2636, 66825.2)(329.267, 16523.82)
Anandamide (18:3, n-6)	C20 H35 N O2	343.251	10.727	64.91	1	1	1	522676	533466	531854	1	1	1	2-Hydroxy capric acid [ C10 H20 O3, tgt=86.60, overall=86.60, db=86.60, Lipid ID=LMFA01050029, METLIN ID=35411, tgt=, overall=188.1412, db=188.1412, tgt=, overall=, db=, tgt=, overall=, db=, tgt=, overall=, db= ]	FindByFormula	3	[M+H]+	Esi+	(344.2585, 34405.51)(345.2615, 9248.7)	188.141
PGF1β	C20 H36 O5	356.252	7.75	86.04	1337408	1354021	1314129	117246	132144	541185	323454	1036542	383379	PGF1β [ C20 H36 O5, tgt=86.04, overall=86.04, db=86.04, Lipid ID=LMFA03010069, CAS ID=10164-73-5, METLIN ID=36140, tgt=, overall=356.2563, db=356.2563, tgt=, overall=, db=, tgt=, overall=, db=, tgt=, overall=, db= ]	FindByFormula	9	[M+H]+	Esi+	(357.2613, 105203.51)(358.2646, 21535.79)(359.2668, 3306.89)	356.256
PGF1β Esi+3.978	C20 H36 O5	356.256	3.978	76.61	1	1	1	223458	210738	234612	1	20702	1	Rha-C10-C8 [ C24 H44 O9, tgt=65.44, overall=65.44, db=65.44, tgt=, overall=476.2985, db=476.2985, tgt=, overall=, db=, tgt=, overall=, db=, tgt=, overall=, db= ]	FindByFormula	4	[M+H]+	Esi+	(357.2634, 30294.14)(358.2667, 8673.04)	476.298
PGF1β Esi+5.185	C20 H36 O5	356.256	5.185	84.51	1	1	1	303274	304061	345794	1	1	1		FindByFormula	3	[M+H]+	Esi+	(357.2635, 47450.25)(358.2672, 10099.25)
PGF1β Esi+9.112	C20 H36 O5	356.254	9.112	83.06	32588	37605	32098	2285086	2434722	2609368	29148	34848	29975	PGF1β [ C20 H36 O5, tgt=83.06, overall=83.06, db=83.06, Lipid ID=LMFA03010069, CAS ID=10164-73-5, METLIN ID=36140, tgt=, overall=356.2563, db=356.2563, tgt=, overall=, db=, tgt=, overall=, db=, tgt=, overall=, db= ]	FindByFormula	9	[M+H]+	Esi+	(357.2636, 203963.45)(358.267, 49545.1)	356.256
PGF1β Esi+9.305	C20 H36 O5	356.254	9.305	73.37	30049	35145	27568	215576	230340	235429	36136	31394	36469	PGF1β [ C20 H36 O5, tgt=73.37, overall=73.37, db=73.37, Lipid ID=LMFA03010069, CAS ID=10164-73-5, METLIN ID=36140, tgt=, overall=356.2563, db=356.2563, tgt=, overall=, db=, tgt=, overall=, db=, tgt=, overall=, db= ]	FindByFormula	9	[M+H]+	Esi+	(357.2637, 14271.95)(358.2667, 4349.08)	356.256
Arachidic acid(d3)	C20 H37 D3 O2	353.278	5.74	69.4	1282712	1259656	1161975	1	1	1	465841	547053	587717	Arachidic acid(d3) [ C20 H37 D3 O2, tgt=69.40, overall=69.40, db=69.40, Lipid ID=LMFA01010049, METLIN ID=96758, tgt=, overall=315.3217, db=315.3217, tgt=, overall=, db=, tgt=, overall=, db=, tgt=, overall=, db= ]	FindByFormula	6	[M+H]+	Esi+	(354.2852, 121822.32)(355.2886, 23772.53)	315.322
PA(17:2(9Z,12Z)/0:0)	C20 H37 O7 P	458.18	0.699	36.12	98540	189317	192010	146331	197400	192546	10852	1	1	PA(17:2(9Z,12Z)/0:0) [ C20 H37 O7 P, tgt=36.12, overall=36.12, db=36.12, Lipid ID=LMGP10050022, METLIN ID=82341, tgt=, overall=420.2277, db=420.2277, tgt=, overall=, db=, tgt=, overall=, db=, tgt=, overall=, db= ]	FindByFormula	7	[M+H]+	Esi+	(459.187, 15049.84)(460.1915, 5953.13)	420.228
9,13-dihydroxy-10-ethoxy-11-octadecenoic acid	C20 H38 O5	358.272	10.093	99.73	974324	936390	1011269	26212272	27383586	27628386	300372	276353	321176	9,13-dihydroxy-10-ethoxy-11-octadecenoic acid [ C20 H38 O5, tgt=99.73, overall=99.73, db=99.73, Lipid ID=LMFA01050121, METLIN ID=74511, tgt=, overall=358.2719, db=358.2719, tgt=, overall=, db=, tgt=, overall=, db=, tgt=, overall=, db= ]	FindByFormula	9	[2M+H]+ [M+H]+	Esi+	(359.2795, 527893.06)(360.2827, 119034.59)(361.2853, 18675.65)(362.2877, 2320.31)(717.5511, 9604.92)(718.5543, 4132.68)(719.5567, 1343.17)	358.272
9,13-dihydroxy-10-ethoxy-11-octadecenoic acid Esi+12.55	C20 H38 O5	358.272	12.55	47.61	33713	31639	55994	190946	213556	264276	1	1	1	9,13-dihydroxy-10-ethoxy-11-octadecenoic acid [ C20 H38 O5, tgt=47.61, overall=47.61, db=47.61, Lipid ID=LMFA01050121, METLIN ID=74511, tgt=, overall=358.2719, db=358.2719, tgt=, overall=, db=, tgt=, overall=, db=, tgt=, overall=, db= ]	FindByFormula	6	[M+H]+ [M+Na]+	Esi+	(381.2611, 11778.28)(359.2792, 5587.54)	358.272
9,13-dihydroxy-10-ethoxy-11-octadecenoic acid Esi+8.607	C20 H38 O5	358.272	8.607	99.71	1	1	1	24386708	23815774	24963178	1	1	1	Rha-Rha-C10-C10 [ C32 H58 O13, tgt=99.40, overall=99.40, db=99.40, Lipid ID=LMFA13030005, tgt=, overall=650.3877, db=650.3877, tgt=, overall=, db=, tgt=, overall=, db=, tgt=, overall=, db= ]	FindByFormula	3	[M+H]+	Esi+	(359.2794, 657962.0)(360.2827, 140658.83)(361.2853, 21527.48)	650.388
11,12-dihydroxy arachidic acid	C20 H40 O4	366.277	10.521	84.96	1	1	1	1216888	1211608	1175436	1	1	1		FindByFormula	3	[M+H]+	Esi+	(367.2842, 82224.11)(368.2875, 20213.37)(369.2904, 3315.74)
11,12-dihydroxy arachidic acid Esi+12.374	C20 H40 O4	366.277	12.374	63.62	1	1	1	162834	200932	165650	1	1	1		FindByFormula	3	[M+H]+	Esi+	(367.2845, 13479.83)(368.2879, 3566.25)
11,12-dihydroxy arachidic acid Esi+12.564	C20 H40 O4	366.277	12.564	62.94	1	1	1	320478	361555	344351	1	1	1	PE(14:1(9Z)/16:1(9Z)) [ C35 H66 N O8 P, tgt=73.74, overall=73.74, db=73.74, KEGG ID=C00350, METLIN ID=60302, HMP ID=HMDB08858, tgt=, overall=659.4526, db=659.4526, tgt=, overall=, db=, tgt=, overall=, db=, tgt=, overall=, db= ]	FindByFormula	3	[M+H]+	Esi+	(367.2843, 23506.97)(368.2871, 6739.82)	659.453
PG(14:0/0:0)[U]	C20 H41 O9 P	478.229	12.098	71.76	455864	424611	431987	477864	659364	675048	93304	100263	81025	PG(14:0/0:0)[U] [ C20 H41 O9 P, tgt=71.76, overall=71.76, db=71.76, Lipid ID=LMGP04050001, METLIN ID=40873, tgt=, overall=456.2488, db=456.2488, tgt=, overall=, db=, tgt=, overall=, db=, tgt=, overall=, db= ]	FindByFormula	9	[M+H]+	Esi+	(479.2361, 41823.52)(480.2389, 10340.39)	456.249
PG(14:0/0:0)[U] Esi+4.35	C20 H41 O9 P	475.226	4.35	56.19	1	1	1	479979	566172	576091	1	1	1		FindByFormula	3	[2M+H]+ [M+H]+	Esi+	(476.2335, 11423.31)(477.2343, 6685.63)(951.4579, 34118.84)(952.4614, 15017.74)
PC(O-10:0/2:0)[U]	C20 H43 N O7 P	440.277	5.684	81.03	1	1	1	882728	930334	910335	1	1	1		FindByFormula	3	[M+H]+	Esi+	(441.2848, 43584.58)(442.2884, 11142.72)
PC(O-10:0/2:0)[U] Esi+7.096	C20 H43 N O7 P	440.277	7.096	79.49	1	1	1	716340	809339	802185	1	1	1	5-Methyl-2-undecenoic acid [ C12 H22 O2, tgt=87.17, overall=87.17, db=87.17, Lipid ID=LMFA01020106, CAS ID=, METLIN ID=4632, tgt=, overall=198.1620, db=198.1620, tgt=, overall=, db=, tgt=, overall=, db=, tgt=, overall=, db= ]	FindByFormula	3	[M+H]+	Esi+	(441.2848, 73447.59)(442.2883, 19647.71)	198.162
Calopogoniumisoflavone A	C21 H18 O4	372.078	1.949	59.45	566283	642786	607389	1	1	1	1	1	1	Calopogoniumisoflavone A [ C21 H18 O4, tgt=59.45, overall=59.45, db=59.45, Lipid ID=LMPK12050035, METLIN ID=47558, tgt=, overall=334.1205, db=334.1205, tgt=, overall=, db=, tgt=, overall=, db=, tgt=, overall=, db= ]	FindByFormula	3	[M+H]+	Esi+	(373.0855, 47194.29)(374.0886, 10513.22)	334.12
Calopogoniumisoflavone A Esi+0.816	C21 H18 O4	372.078	0.816	59.27	161714	202428	166012	1	1	1	1	1	1	Calopogoniumisoflavone A [ C21 H18 O4, tgt=59.27, overall=59.27, db=59.27, Lipid ID=LMPK12050035, METLIN ID=47558, tgt=, overall=334.1205, db=334.1205, tgt=, overall=, db=, tgt=, overall=, db=, tgt=, overall=, db= ]	FindByFormula	3	[M+H]+	Esi+	(373.0853, 9158.45)(374.0887, 2356.2)	334.12
Catechin-4-ol 3-O-beta-D-galactopyranoside	C21 H24 O12	468.124	4.526	49.14	60325	71298	74808	340819	332863	317252	42299	72230	57848	Catechin-4-ol 3-O-beta-D-galactopyranoside [ C21 H24 O12, tgt=49.14, overall=49.14, db=49.14, Lipid ID=LMPK12020199, METLIN ID=47415, tgt=, overall=468.1268, db=468.1268, tgt=, overall=, db=, tgt=, overall=, db=, tgt=, overall=, db= ]	FindByFormula	9	[M+2H]+2	Esi+	(235.0692, 28456.49)(235.5705, 9915.71)	468.127
18-Hydroxycorticosterone	C21 H30 O5	362.206	3.685	44.63	233122	241384	252045	1	1	1	1	1	1	18-Hydroxycorticosterone [ C21 H30 O5, tgt=44.63, overall=44.63, db=44.63, Lipid ID=LMST02030091, CAS ID=561-65-9, KEGG ID=C01124, METLIN ID=41867, tgt=, overall=362.2093, db=362.2093, tgt=, overall=, db=, tgt=, overall=, db=, tgt=, overall=, db= ]	FindByFormula	3	[M+2H]+2	Esi+	(182.1105, 14930.94)(182.6116, 5302.42)	362.209
dihydrophaseic acid 4-O-beta-D-glucoside	C21 H32 O10	466.181	1.108	80.77	218002	216372	192160	1	15957	14080	58837	55844	64283	dihydrophaseic acid 4-O-beta-D-glucoside [ C21 H32 O10, tgt=80.77, overall=80.77, db=80.77, Lipid ID=LMPR0103050006, METLIN ID=53369, tgt=, overall=444.1995, db=444.1995, tgt=, overall=, db=, tgt=, overall=, db=, tgt=, overall=, db= ]	FindByFormula	8	[M+H]+	Esi+	(467.1883, 24978.56)(468.192, 6087.71)	444.2
Ceriporic acid C	C21 H36 O4	374.243	13.722	83.79	377377	410177	370179	1	1	1	55363	62701	73741	Ceriporic acid C [ C21 H36 O4, tgt=83.79, overall=83.79, db=83.79, Lipid ID=LMFA01170127, METLIN ID=45936, tgt=, overall=352.2614, db=352.2614, tgt=, overall=, db=, tgt=, overall=, db=, tgt=, overall=, db= ]	FindByFormula	6	[M+H]+	Esi+	(375.2505, 27147.92)(376.2538, 6641.63)	352.261
Ceriporic acid B	C21 H38 O4	354.277	9.964	83.6	1	1	1	289058	319388	305176	1	1	1		FindByFormula	3	[M+H]+	Esi+	(355.2843, 26863.21)(356.2876, 6650.2)
2-propyl-9Z-octadecenoic Acid	C21 H40 O2	324.303	21.233	84.31	433684	445775	433370	446060	466046	579852	155020	178967	193488	2-propyl-9Z-octadecenoic Acid [ C21 H40 O2, tgt=84.31, overall=84.31, db=84.31, Lipid ID=LMFA01020135, METLIN ID=73591, tgt=, overall=324.3028, db=324.3028, tgt=, overall=, db=, tgt=, overall=, db=, tgt=, overall=, db= ]	FindByFormula	9	[M+H]+	Esi+	(325.3101, 34054.09)(326.3135, 8468.58)	324.303
LysoPE(0:0/16:0)	C21 H44 N O7 P	453.285	6.963	55.88	37617	58891	1	221253	237542	238204	1	1	1	LysoPE(0:0/16:0) [ C21 H44 N O7 P, tgt=55.88, overall=55.88, db=55.88, METLIN ID=62261, HMP ID=HMDB11473, tgt=, overall=453.2855, db=453.2855, tgt=, overall=, db=, tgt=, overall=, db=, tgt=, overall=, db= ]	FindByFormula	5	[M+H]+	Esi+	(454.2925, 16611.98)(455.298, 8607.42)	453.286
PC(13:0/0:0)	C21 H45 N O7 P	476.275	12.82	80.96	316743	348121	371087	1	1	1	114513	62916	61781	PC(13:0/0:0) [ C21 H45 N O7 P, tgt=80.96, overall=80.96, db=80.96, Lipid ID=LMGP01050001, METLIN ID=40267, tgt=, overall=454.2934, db=454.2934, tgt=, overall=, db=, tgt=, overall=, db=, tgt=, overall=, db= ]	FindByFormula	6	[M+H]+	Esi+	(477.2825, 26092.44)(478.2865, 6798.09)	454.293
Catechin 3-O-(1-hydroxy-6-oxo-2-cyclohexene-1-carboxylate)	C22 H20 O9	450.093	3.878	80.6	453507	414173	419289	1	1	1	89372	87227	76290	Catechin 3-O-(1-hydroxy-6-oxo-2-cyclohexene-1-carboxylate) [ C22 H20 O9, tgt=80.60, overall=80.60, db=80.60, Lipid ID=LMPK12020108, METLIN ID=47324, tgt=, overall=428.1107, db=428.1107, tgt=, overall=, db=, tgt=, overall=, db=, tgt=, overall=, db= ]	FindByFormula	6	[M+H]+	Esi+	(451.0998, 41212.62)(452.1034, 10738.64)	428.111
(+)-Echinoisoflavanone	C22 H24 O7	400.152	1.193	75.13	137048	260765	296051	145690	161998	161339	207847	193780	200866	(+)-Echinoisoflavanone [ C22 H24 O7, tgt=75.13, overall=75.13, db=75.13, Lipid ID=LMPK12050508, METLIN ID=48012, tgt=, overall=400.1522, db=400.1522, tgt=, overall=, db=, tgt=, overall=, db=, tgt=, overall=, db= ]	FindByFormula	9	[M+H]+	Esi+	(401.1594, 23264.24)(402.1624, 7157.61)	400.152
(+)-Echinoisoflavanone Esi+1.62	C22 H24 O7	400.151	1.62	79.26	144333	108683	151106	73002	87315	73586	96453	133238	105661	(+)-Echinoisoflavanone [ C22 H24 O7, tgt=79.26, overall=79.26, db=79.26, Lipid ID=LMPK12050508, METLIN ID=48012, tgt=, overall=400.1522, db=400.1522, tgt=, overall=, db=, tgt=, overall=, db=, tgt=, overall=, db= ]	FindByFormula	9	[M+H]+	Esi+	(401.1596, 12216.47)(402.1627, 3426.48)	400.152
3,5-Di-O-methyl-8-prenylafzelechin-4beta-ol	C22 H26 O6	386.173	2.892	99.71	14395349	14691196	14803657	12542254	13135923	13411456	11842061	12220114	12453466	3,5-Di-O-methyl-8-prenylafzelechin-4beta-ol [ C22 H26 O6, tgt=99.71, overall=99.71, db=99.71, Lipid ID=LMPK12020216, METLIN ID=47432, tgt=, overall=386.1729, db=386.1729, tgt=, overall=, db=, tgt=, overall=, db=, tgt=, overall=, db= ]	FindByFormula	9	[2M+K]+ [2M+Na]+ [M+H]+ [M+K]+ [M+Na]+	Esi+	(409.1624, 515778.72)(410.1656, 127545.11)(411.1681, 21063.57)(795.3346, 194923.05)(796.3377, 88222.47)(797.3411, 24940.71)(387.1802, 356862.0)(388.1835, 91233.65)(389.1861, 15173.59)(425.1362, 132810.72)(426.1395, 32200.44)(427.1363, 11338.4)(811.3086, 69160.45)(812.3118, 29462.52)(813.3127, 11766.95)	386.173
3,5-Di-O-methyl-8-prenylafzelechin-4beta-ol Esi+2.2579997	C22 H26 O6	386.173	2.258	46.82	543280	449491	437914	448470	448409	461992	180070	200879	279928	3,5-Di-O-methyl-8-prenylafzelechin-4beta-ol [ C22 H26 O6, tgt=46.82, overall=46.82, db=46.82, Lipid ID=LMPK12020216, METLIN ID=47432, tgt=, overall=386.1729, db=386.1729, tgt=, overall=, db=, tgt=, overall=, db=, tgt=, overall=, db= ]	FindByFormula	9	[M+H]+ [M+Na]+	Esi+	(409.1627, 54624.82)(387.1808, 19845.04)(388.1833, 5083.65)	386.173
3,5-Di-O-methyl-8-prenylafzelechin-4beta-ol Esi+3.0890002	C22 H26 O6	386.173	3.089	81.43	699935	1775871	1216235	904248	1030345	1082993	861836	1092924	1104315	3,5-Di-O-methyl-8-prenylafzelechin-4beta-ol [ C22 H26 O6, tgt=81.43, overall=81.43, db=81.43, Lipid ID=LMPK12020216, METLIN ID=47432, tgt=, overall=386.1729, db=386.1729, tgt=, overall=, db=, tgt=, overall=, db=, tgt=, overall=, db= ]	FindByFormula	9	[M+H]+ [M+Na]+	Esi+	(409.1621, 38685.85)(410.1654, 10313.86)(387.1803, 15652.01)(388.1837, 4349.06)	386.173
Sphenostylin D	C22 H26 O7	402.168	2.1	99.41	2007344	1975688	2014450	641833	736774	655923	953337	999997	777706	Sphenostylin D [ C22 H26 O7, tgt=99.41, overall=99.41, db=99.41, Lipid ID=LMPK12070121, METLIN ID=48209, tgt=, overall=402.1679, db=402.1679, tgt=, overall=, db=, tgt=, overall=, db=, tgt=, overall=, db= ]	FindByFormula	9	[2M+Na]+ [M+H]+ [M+K]+ [M+Na]+	Esi+	(425.1571, 135366.39)(426.1607, 34791.66)(427.1632, 6579.47)(827.3243, 26713.5)(828.3277, 13177.01)(403.175, 31226.0)(404.1784, 8423.9)(441.1312, 21655.46)(442.1339, 5843.19)	402.168
Sphenostylin D Esi+2.51	C22 H26 O7	402.168	2.51	82.26	1132654	1043028	1214639	643850	587048	680467	520297	504084	570390	Sphenostylin D [ C22 H26 O7, tgt=82.26, overall=82.26, db=82.26, Lipid ID=LMPK12070121, METLIN ID=48209, tgt=, overall=402.1679, db=402.1679, tgt=, overall=, db=, tgt=, overall=, db=, tgt=, overall=, db= ]	FindByFormula	9	[M+H]+ [M+Na]+	Esi+	(425.1572, 43760.6)(426.1605, 11017.15)(403.1748, 8776.4)	402.168
Sphenostylin D Esi+2.517	C22 H26 O7	424.15	2.517	79.59	978908	788569	1036808	538506	493613	551087	273218	430647	506612	Sphenostylin D [ C22 H26 O7, tgt=79.59, overall=79.59, db=79.59, Lipid ID=LMPK12070121, METLIN ID=48209, tgt=, overall=402.1679, db=402.1679, tgt=, overall=, db=, tgt=, overall=, db=, tgt=, overall=, db= ]	FindByFormula	9	[M+H]+	Esi+	(425.157, 102091.34)(426.1606, 28431.87)	402.168
Sphenostylin D Esi+2.7509997	C22 H26 O7	402.168	2.751	82.08	1111588	1040274	999173	606234	624167	641447	378533	561612	990367	Sphenostylin D [ C22 H26 O7, tgt=82.08, overall=82.08, db=82.08, Lipid ID=LMPK12070121, METLIN ID=48209, tgt=, overall=402.1679, db=402.1679, tgt=, overall=, db=, tgt=, overall=, db=, tgt=, overall=, db= ]	FindByFormula	9	[M+H]+ [M+Na]+	Esi+	(425.1571, 109206.52)(426.1604, 27822.3)(403.1753, 36830.45)	402.168
cis-5,8,11,14-eicosatetraynoyl ethanolamide	C22 H29 N O2	339.22	7.391	99.12	1	1	1	3967144	4345876	4397329	1	1	1		FindByFormula	3	[M+H]+	Esi+	(340.2273, 331372.97)(341.2304, 87646.59)(342.2339, 11533.59)
cis-5,8,11,14-eicosatetraynoyl ethanolamide Esi+11.792	C22 H29 N O2	339.22	11.792	82.45	1	1	1	464015	621678	529523	1	1	1		FindByFormula	3	[M+H]+	Esi+	(340.2271, 19931.33)(341.2307, 5455.77)
cis-5,8,11,14-eicosatetraynoyl ethanolamide Esi+7.847	C22 H29 N O2	339.22	7.847	82.09	1	1	1	531702	526447	565277	1	1	1	Rha-C12-C8 [ C26 H48 O9, tgt=79.30, overall=79.30, db=79.30, tgt=, overall=504.3298, db=504.3298, tgt=, overall=, db=, tgt=, overall=, db=, tgt=, overall=, db= ]	FindByFormula	3	[M+H]+	Esi+	(340.2271, 33404.21)(341.2304, 9275.57)	504.33
16,17-epoxy-DHA	C22 H30 O3	380.177	12.753	49.61	1	1	1	889704	978770	1011239	1	1	1	C11-PQS/UQNO [ C20 H27 N O2, tgt=85.54, overall=85.54, db=85.54, tgt=, overall=313.2042, db=313.2042, tgt=, overall=, db=, tgt=, overall=, db=, tgt=, overall=, db= ]	FindByFormula	3	[2M+H]+ [M+H]+	Esi+	(381.1849, 26273.86)(382.183, 11680.14)(761.3613, 14132.94)(762.3646, 4604.11)	313.204
Valtratum	C22 H30 O8	422.192	1.32	68.89	277849	275330	258402	682096	547206	659651	71428	68374	83388	Valtratum [ C22 H30 O8, tgt=68.89, overall=68.89, db=68.89, Lipid ID=LMPR0102070015, KEGG ID=C09801, METLIN ID=41160, tgt=, overall=422.1941, db=422.1941, tgt=, overall=, db=, tgt=, overall=, db=, tgt=, overall=, db= ]	FindByFormula	9	[M+H]+	Esi+	(423.1988, 45065.4)(424.2023, 10628.96)	422.194
Forskolin	C22 H34 O7	410.228	7.291	66.91	1	1	1	295278	367914	208688	1	1	1		FindByFormula	3	[M+H]+	Esi+	(411.2349, 11655.88)(412.239, 2746.38)
16,16-dimethyl-PGD2	C22 H36 O5	391.25	6.706	46.95	327982	358450	381835	1	1	1	99384	104952	112444	16,16-dimethyl-PGD2 [ C22 H36 O5, tgt=46.95, overall=46.95, db=46.95, Lipid ID=LMFA03010052, CAS ID=64072-59-9, METLIN ID=36123, tgt=, overall=380.2563, db=380.2563, tgt=, overall=, db=, tgt=, overall=, db=, tgt=, overall=, db= ]	FindByFormula	6	[2M+H]+ [M+H]+	Esi+	(392.2582, 7077.38)(783.508, 21412.47)(784.51, 7842.73)	380.256
N-ethyl arachidonoyl amine	C22 H37 N O	353.272	12.024	51.23	23182	1	1	533905	676085	570364	1	26999	1	2,4-Octadienal [ C8 H12 O, tgt=87.77, overall=87.77, db=87.77, Lipid ID=LMFA06000034, CAS ID=5577-44-6, METLIN ID=36554, tgt=, overall=124.0888, db=124.0888, tgt=, overall=, db=, tgt=, overall=, db=, tgt=, overall=, db= ]	FindByFormula	5	[M+H]+	Esi+	(354.2793, 35797.13)(355.2828, 13104.78)	124.089
N-ethyl arachidonoyl amine Esi+11.609	C22 H37 N O	353.272	11.609	45.23	26324	1	1	382156	424135	444824	1	18412	1		FindByFormula	5	[M+H]+	Esi+	(354.2791, 10244.05)(355.2825, 5020.46)
Virodhamine	C22 H37 N O2	369.267	11.724	59.89	1	1	1	234126	267164	291083	1	1	1	Dihydrocapsaicin [ C18 H29 N O3, tgt=67.44, overall=67.44, db=67.44, Lipid ID=LMFA08020085, CAS ID=19408-84-5, KEGG ID=C16952, METLIN ID=44747, HMP ID=HMDB38457, tgt=, overall=307.2147, db=307.2147, tgt=, overall=, db=, tgt=, overall=, db=, tgt=, overall=, db= ]	FindByFormula	3	[M+H]+	Esi+	(370.274, 19653.59)(371.2772, 6509.41)	307.215
Rha-Rha-C10	C22 H40 O11	240.128	0.526	71.1	428871	316950	318911	37372	39881	29558	139131	194076	154121	Rha-Rha-C10 [ C22 H40 O11, tgt=71.10, overall=71.10, db=71.10, Lipid ID=LMFA13030006, tgt=, overall=480.2571, db=480.2571, tgt=, overall=, db=, tgt=, overall=, db=, tgt=, overall=, db= ]	FindByFormula	9	[2M+H]+ [M+H]+	Esi+	(241.1367, 13301.01)(481.2621, 31009.49)(482.2654, 7190.18)	480.257
Rha-C8-C8	C22 H40 O9	448.267	4.344	99.64	1	1	8049	4541009	4861934	5149099	1	1	1		FindByFormula	4	[M+H]+ [M+Na]+	Esi+	(471.2567, 584117.8)(472.2599, 139476.02)(473.2621, 25285.77)(449.2746, 16735.93)
Behenic acid(d3)	C22 H41 D3 O2	381.309	6.14	68.45	398496	454783	428583	1	1	1	133190	137680	153499	Behenic acid(d3) [ C22 H41 D3 O2, tgt=68.45, overall=68.45, db=68.45, Lipid ID=LMFA01010050, CAS ID=1193721-67-3, METLIN ID=45758, tgt=, overall=343.3530, db=343.3530, tgt=, overall=, db=, tgt=, overall=, db=, tgt=, overall=, db= ]	FindByFormula	6	[M+H]+	Esi+	(382.3163, 46261.17)(383.3194, 8664.03)	343.353
N-oleoyl threonine	C22 H41 N O4	383.303	15.846	81.62	371810	380494	367300	1	1	1	56931	80454	67026	N-oleoyl threonine [ C22 H41 N O4, tgt=81.62, overall=81.62, db=81.62, Lipid ID=LMFA08020108, METLIN ID=75490, tgt=, overall=383.3036, db=383.3036, tgt=, overall=, db=, tgt=, overall=, db=, tgt=, overall=, db= ]	FindByFormula	6	[M+H]+	Esi+	(384.3109, 22030.9)(385.3145, 6055.19)	383.304
Docosanedioic acid	C22 H42 O4	370.308	22.14	84.13	1520405	1585206	1497074	1843070	2126580	2146148	827296	935763	866531	Docosanedioic acid [ C22 H42 O4, tgt=84.13, overall=84.13, db=84.13, Lipid ID=LMFA01170037, KEGG ID=C19625, METLIN ID=35989, tgt=, overall=370.3083, db=370.3083, tgt=, overall=, db=, tgt=, overall=, db=, tgt=, overall=, db= ]	FindByFormula	9	[M+H]+ [M+Na]+	Esi+	(393.2974, 108485.77)(394.3008, 25415.3)(371.3154, 14500.18)	370.308
PI(13:0/0:0)	C22 H43 O12 P	530.251	17.189	76.95	492013	192747	188806	1	1	1	58212	128388	147367	PI(13:0/0:0) [ C22 H43 O12 P, tgt=76.95, overall=76.95, db=76.95, Lipid ID=LMGP06050001, METLIN ID=46743, tgt=, overall=530.2492, db=530.2492, tgt=, overall=, db=, tgt=, overall=, db=, tgt=, overall=, db= ]	FindByFormula	6	[M+H]+	Esi+	(531.2578, 25790.21)(532.2608, 6513.49)	530.249
PE(17:1(9Z)/0:0)	C22 H44 N O7 P	465.285	6.607	82.67	439818	478382	483001	31280	39664	48766	1	1	1	PE(17:1(9Z)/0:0) [ C22 H44 N O7 P, tgt=82.67, overall=82.67, db=82.67, Lipid ID=LMGP02050008, METLIN ID=46714, tgt=, overall=465.2855, db=465.2855, tgt=, overall=, db=, tgt=, overall=, db=, tgt=, overall=, db= ]	FindByFormula	6	[M+H]+	Esi+	(466.2927, 43430.4)(467.296, 10288.19)	465.286
LysoPC(14:1(9Z))	C22 H45 N O7 P	466.293	7.414	75.78	66578	1	73961	236328	231488	259186	1	1	1	LysoPC(14:0) [ C22 H47 N O7 P, tgt=78.53, overall=78.53, db=78.53, CAS ID=, KEGG ID=C04230, METLIN ID=61689, HMP ID=HMDB10379, tgt=, overall=468.3090, db=468.3090, tgt=, overall=, db=, tgt=, overall=, db=, tgt=, overall=, db= ]	FindByFormula	5	[M+H]+	Esi+	(467.3001, 13268.27)(468.3036, 4059.56)	468.309
LysoPC(14:0)	C22 H47 N O7 P	468.309	8.456	78.53	1	1	1	2004002	2091273	2041304	1	1	1		FindByFormula	3	[M+H]+	Esi+	(469.3159, 41438.86)(470.319, 11906.99)
LysoPC(14:0) Esi+10.295	C22 H47 N O7 P	468.309	10.295	79.18	1	1	1	772906	858907	817822	1	1	1	PE(13:0/18:3(6Z,9Z,12Z)) [ C36 H66 N O8 P, tgt=74.61, overall=74.61, db=74.61, Lipid ID=LMGP02010392, METLIN ID=76627, tgt=, overall=671.4526, db=671.4526, tgt=, overall=, db=, tgt=, overall=, db=, tgt=, overall=, db= ]	FindByFormula	3	[M+H]+	Esi+	(469.3159, 42815.54)(470.3191, 12109.67)	671.453
SM(d17:1/0:0)	C22 H48 N2 O5 P	527.241	4.335	59.07	1	1543	1396	578792	591479	558168	523	1	1	SM(d17:1/0:0) [ C22 H48 N2 O5 P, tgt=59.07, overall=59.07, db=59.07, Lipid ID=LMSP01040007, METLIN ID=53899, tgt=, overall=451.3301, db=451.3301, tgt=, overall=, db=, tgt=, overall=, db=, tgt=, overall=, db= ]	FindByFormula	6	[M+2H]+2	Esi+	(264.6278, 28317.86)(265.1295, 8288.71)	451.33
SM(d17:1/0:0) Esi+4.185	C22 H48 N2 O5 P	527.241	4.185	58.27	1	1	1013	83025	84107	113875	707	1471	1		FindByFormula	6	[M+2H]+2	Esi+	(264.6277, 19428.32)(265.1296, 6322.45)
Cyanidin 3-(6-acetylgalactoside)	C23 H23 O12	529.076	5.376	54.25	396435	259285	363910	1	1	1	1	1	1	Cyanidin 3-(6-acetylgalactoside) [ C23 H23 O12, tgt=54.25, overall=54.25, db=54.25, Lipid ID=LMPK12010109, METLIN ID=46876, tgt=, overall=491.1190, db=491.1190, tgt=, overall=, db=, tgt=, overall=, db=, tgt=, overall=, db= ]	FindByFormula	3	[M+H]+	Esi+	(530.0841, 10366.86)(531.0868, 3844.8)	491.119
Quercetol B	C23 H28 O4	412.166	2.115	54.67	216500	204644	183914	1	247750	253096	1	1	1	Quercetol B [ C23 H28 O4, tgt=54.67, overall=54.67, db=54.67, Lipid ID=LMPK12020161, METLIN ID=47377, tgt=, overall=368.1988, db=368.1988, tgt=, overall=, db=, tgt=, overall=, db=, tgt=, overall=, db= ]	FindByFormula	5	[M+2H]+2	Esi+	(207.0905, 25963.76)(207.5921, 7147.78)	368.199
15-HETE-G	C23 H38 O5	405.266	9.795	48.01	336185	345833	348715	1	1	1	477704	89691	463198	15-HETE-G [ C23 H38 O5, tgt=48.01, overall=48.01, db=48.01, Lipid ID=LMGL01010030, METLIN ID=75561, tgt=, overall=394.2719, db=394.2719, tgt=, overall=, db=, tgt=, overall=, db=, tgt=, overall=, db= ]	FindByFormula	6	[2M+H]+ [M+H]+	Esi+	(406.2731, 6235.95)(811.5389, 25219.39)(812.5425, 10767.29)	394.272
PGF2α-11-acetate methyl ester	C23 H38 O6	432.249	13.074	79.47	227084	208881	232495	1	1	1	72732	42317	26731	PGF2α-11-acetate methyl ester [ C23 H38 O6, tgt=79.47, overall=79.47, db=79.47, Lipid ID=LMFA03010097, METLIN ID=36161, tgt=, overall=410.2668, db=410.2668, tgt=, overall=, db=, tgt=, overall=, db=, tgt=, overall=, db= ]	FindByFormula	6	[M+H]+	Esi+	(433.2562, 15059.42)(434.2592, 4363.34)	410.267
N-arachidonoyl dihydroxypropylamine	C23 H39 N O3	399.277	16.925	47.71	39449	13869	17749	179941	245957	194335	15977	1	1	N-arachidonoyl dihydroxypropylamine [ C23 H39 N O3, tgt=47.71, overall=47.71, db=47.71, Lipid ID=LMFA08020072, CAS ID=183718-70-9, METLIN ID=46555, tgt=, overall=377.2930, db=377.2930, tgt=, overall=, db=, tgt=, overall=, db=, tgt=, overall=, db= ]	FindByFormula	7	[M+H]+	Esi+	(400.2846, 7426.83)(401.2876, 3748.4)	377.293
Persin	C23 H40 O4	402.275	17.951	76.01	350757	400704	422299	1	1	1	60013	71031	64459	Persin [ C23 H40 O4, tgt=76.01, overall=76.01, db=76.01, Lipid ID=LMFA05000011, METLIN ID=36469, tgt=, overall=380.2927, db=380.2927, tgt=, overall=, db=, tgt=, overall=, db=, tgt=, overall=, db= ]	FindByFormula	6	[M+H]+	Esi+	(403.2818, 17869.75)(404.2852, 5724.46)	380.293
PGF2α isopropyl ester	C23 H40 O5	396.288	13.385	73.47	925234	946702	891400	1	1	1	132839	139100	195902	PGF2α isopropyl ester [ C23 H40 O5, tgt=73.47, overall=73.47, db=73.47, Lipid ID=LMFA03010076, CAS ID=53764-90-2, METLIN ID=36147, tgt=, overall=396.2876, db=396.2876, tgt=, overall=, db=, tgt=, overall=, db=, tgt=, overall=, db= ]	FindByFormula	6	[M+H]+ [M+Na]+	Esi+	(419.2768, 55881.54)(420.2833, 15843.09)(397.2948, 5728.79)	396.288
1(3)-glyceryl-PGF2α	C23 H40 O7	428.275	10.009	55.47	1466604	1660863	1552515	1	1	1	380378	440449	337990	1(3)-glyceryl-PGF2α [ C23 H40 O7, tgt=55.47, overall=55.47, db=55.47, Lipid ID=LMFA03010181, CAS ID=43042-79-1, METLIN ID=36228, tgt=, overall=428.2774, db=428.2774, tgt=, overall=, db=, tgt=, overall=, db=, tgt=, overall=, db= ]	FindByFormula	6	[M+H]+	Esi+	(429.2825, 63694.23)(430.2858, 13829.16)(431.2778, 7871.99)	428.277
1(3)-glyceryl-PGF2α Esi+9.662	C23 H40 O7	428.275	9.662	71.18	260673	97902	279400	1	1	1	309643	354685	82068	1(3)-glyceryl-PGF2α [ C23 H40 O7, tgt=71.18, overall=71.18, db=71.18, Lipid ID=LMFA03010181, CAS ID=43042-79-1, METLIN ID=36228, tgt=, overall=428.2774, db=428.2774, tgt=, overall=, db=, tgt=, overall=, db=, tgt=, overall=, db= ]	FindByFormula	6	[M+H]+	Esi+	(429.2826, 25593.88)(430.2861, 7105.97)	428.277
1(3)-glyceryl-6-keto-PGF1α	C23 H40 O8	466.254	1.834	78.68	226842	218045	236509	1	1	1	53689	65859	76852	1(3)-glyceryl-6-keto-PGF1α [ C23 H40 O8, tgt=78.68, overall=78.68, db=78.68, Lipid ID=LMFA03010187, METLIN ID=36234, tgt=, overall=444.2723, db=444.2723, tgt=, overall=, db=, tgt=, overall=, db=, tgt=, overall=, db= ]	FindByFormula	6	[M+H]+	Esi+	(467.2615, 27596.18)(468.264, 7813.07)	444.272
methyl 9-butylperoxy-10,12-octadecadienoate	C23 H42 O4	382.306	17.888	66.67	354350	430495	415801	1356882	655398	708452	867070	996294	194233	methyl 9-butylperoxy-10,12-octadecadienoate [ C23 H42 O4, tgt=66.67, overall=66.67, db=66.67, Lipid ID=LMFA01040036, METLIN ID=74461, tgt=, overall=382.3083, db=382.3083, tgt=, overall=, db=, tgt=, overall=, db=, tgt=, overall=, db= ]	FindByFormula	9	[M+H]+	Esi+	(383.3131, 28564.75)(384.3162, 7945.47)	382.308
PG(17:2(9Z,12Z)/0:0)	C23 H43 O9 P	532.218	7.214	48.67	1	1	1	271142	345119	296817	1	1	1		FindByFormula	3	[M+H]+	Esi+	(533.2257, 6957.19)(534.2274, 2572.84)
PA(10:0/10:0)	C23 H45 O8 P	480.286	16.601	46.51	154086	158062	163074	22520	1	1	40778	65908	29094	PA(10:0/10:0) [ C23 H45 O8 P, tgt=46.51, overall=46.51, db=46.51, Lipid ID=LMGP10010022, METLIN ID=40920, tgt=, overall=480.2852, db=480.2852, tgt=, overall=, db=, tgt=, overall=, db=, tgt=, overall=, db= ]	FindByFormula	7	[M+H]+	Esi+	(481.2932, 9347.04)	480.285
PE(9:0/9:0)[U]	C23 H46 N O8 P	495.298	13.218	37.6	1	1	1	588451	635197	695687	1	1	1		FindByFormula	3	[M+H]+	Esi+	(496.3057, 24234.3)
Pongamoside B	C24 H22 O10	470.125	4.511	57.57	50146	38079	42941	183561	171898	202230	25546	29406	35960	Pongamoside B [ C24 H22 O10, tgt=57.57, overall=57.57, db=57.57, Lipid ID=LMPK12110057, METLIN ID=48493, tgt=, overall=470.1213, db=470.1213, tgt=, overall=, db=, tgt=, overall=, db=, tgt=, overall=, db= ]	FindByFormula	9	[M+2H]+2	Esi+	(236.0697, 7924.93)(236.5699, 2483.67)	470.121
6,9,12,15,18,21-Tetracosahexaynoic acid	C24 H24 O2	344.18	0.88	83.42	132642	126392	165731	82059	53053	48393	85762	102249	82827	6,9,12,15,18,21-Tetracosahexaynoic acid [ C24 H24 O2, tgt=83.42, overall=83.42, db=83.42, Lipid ID=LMFA01030746, METLIN ID=74336, tgt=, overall=344.1776, db=344.1776, tgt=, overall=, db=, tgt=, overall=, db=, tgt=, overall=, db= ]	FindByFormula	9	[M+H]+	Esi+	(345.1849, 14630.18)(346.188, 3982.44)	344.178
(+)-12a-Hydroxyerythynone	C24 H24 O8	440.145	1.32	36.57	135380	343264	344731	187021	189941	167665	457687	465389	520459	(+)-12a-Hydroxyerythynone [ C24 H24 O8, tgt=36.57, overall=36.57, db=36.57, Lipid ID=LMPK12060050, METLIN ID=48061, tgt=, overall=440.1471, db=440.1471, tgt=, overall=, db=, tgt=, overall=, db=, tgt=, overall=, db= ]	FindByFormula	9	[M+H]+	Esi+	(441.1521, 55960.02)	440.147
3-Oxochola-1,4-dien-24-oic Acid	C24 H34 O3	408.205	8.727	57.18	1	1	1	326782	416225	432553	1	1	1		FindByFormula	3	[M+H]+	Esi+	(409.2118, 10713.46)(410.2159, 2720.32)
12alpha-Hydroxy-3-oxo-5beta-cholan-24-oic Acid	C24 H38 O4	390.277	22.11	83.05	854589	933870	866140	1071660	921060	967362	551589	621309	581574	12alpha-Hydroxy-3-oxo-5beta-cholan-24-oic Acid [ C24 H38 O4, tgt=83.05, overall=83.05, db=83.05, Lipid ID=LMST04010168, METLIN ID=84482, tgt=, overall=390.2770, db=390.2770, tgt=, overall=, db=, tgt=, overall=, db=, tgt=, overall=, db= ]	FindByFormula	9	[M+H]+ [M+Na]+	Esi+	(413.2662, 54440.59)(414.27, 14099.9)(391.2841, 14171.33)	390.277
3alpha,7beta,12alpha-Trihydroxy-6-oxo-5alpha-cholan-24-oic Acid	C24 H38 O6	422.267	6.748	81.78	64074	57343	66533	569174	554659	652427	27588	22510	18716	3alpha,7beta,12alpha-Trihydroxy-6-oxo-5alpha-cholan-24-oic Acid [ C24 H38 O6, tgt=81.78, overall=81.78, db=81.78, Lipid ID=LMST04010262, METLIN ID=84575, tgt=, overall=422.2668, db=422.2668, tgt=, overall=, db=, tgt=, overall=, db=, tgt=, overall=, db= ]	FindByFormula	9	[M+H]+	Esi+	(423.2741, 54093.71)(424.2776, 14722.45)	422.267
3alpha,7beta,12alpha-Trihydroxy-6-oxo-5alpha-cholan-24-oic Acid Esi+5.65	C24 H38 O6	422.267	5.65	80.33	1	1	1	654255	716708	719000	1	1	1		FindByFormula	3	[M+H]+	Esi+	(423.2742, 31576.48)(424.2779, 9113.95)
1beta,3alpha,7alpha,12alpha-Tetrahydroxy-5beta-cholan-24-oic Acid	C24 H40 O6	446.264	15.067	81.18	575376	608042	560549	1	1	1	67902	79423	74852	1beta,3alpha,7alpha,12alpha-Tetrahydroxy-5beta-cholan-24-oic Acid [ C24 H40 O6, tgt=81.18, overall=81.18, db=81.18, Lipid ID=LMST04010114, METLIN ID=84428, HMP ID=HMDB00433, tgt=, overall=424.2825, db=424.2825, tgt=, overall=, db=, tgt=, overall=, db=, tgt=, overall=, db= ]	FindByFormula	6	[M+H]+	Esi+	(447.2718, 40563.46)(448.2752, 11378.13)	424.283
3-Sulfodeoxycholic acid	C24 H40 O7 S	510.208	1.133	51.87	180068	205055	162075	1	1	1	58370	47916	48780	3-Sulfodeoxycholic acid [ C24 H40 O7 S, tgt=51.87, overall=51.87, db=51.87, Lipid ID=LMST04010446, METLIN ID=57910, tgt=, overall=472.2495, db=472.2495, tgt=, overall=, db=, tgt=, overall=, db=, tgt=, overall=, db= ]	FindByFormula	6	[M+H]+	Esi+	(511.2149, 19823.18)(512.2183, 4802.06)	472.25
Rha-C10:1-C8	C24 H42 O9	496.265	1.394	80.86	278363	346035	316246	1	1	1	92966	125689	105871	Rha-C10:1-C8 [ C24 H42 O9, tgt=80.86, overall=80.86, db=80.86, tgt=, overall=474.2829, db=474.2829, tgt=, overall=, db=, tgt=, overall=, db=, tgt=, overall=, db= ]	FindByFormula	6	[M+H]+	Esi+	(497.2719, 48449.17)(498.2754, 12242.68)	474.283
Rha-C10:1-C8 Esi+5.9740005	C24 H42 O9	496.265	5.974	79.67	1	1	1	395258	454431	301738	1	1	1		FindByFormula	3	[M+H]+	Esi+	(497.2722, 33591.66)(498.2752, 9411.82)
Rha-C10-C8	C24 H44 O9	476.298	5.754	99.43	34669	17530	33490	1563399	1708199	1677939	1	1	1	Rha-C10-C8 [ C24 H44 O9, tgt=99.43, overall=99.43, db=99.43, tgt=, overall=476.2985, db=476.2985, tgt=, overall=, db=, tgt=, overall=, db=, tgt=, overall=, db= ]	FindByFormula	6	[2M+H]+ [M+H]+	Esi+	(477.3056, 57101.15)(478.3086, 15431.18)(479.3121, 3062.72)(953.6029, 6155.84)(954.6051, 3150.96)	476.298
Rha-C10-C8 Esi+13.061999	C24 H44 O9	487.29	13.062	61.13	228112	279933	264215	1	1	1	62159	46853	64546	Rha-C10-C8 [ C24 H44 O9, tgt=61.13, overall=61.13, db=61.13, tgt=, overall=476.2985, db=476.2985, tgt=, overall=, db=, tgt=, overall=, db=, tgt=, overall=, db= ]	FindByFormula	6	[2M+H]+ [M+H]+	Esi+	(488.297, 5367.6)(975.5861, 8125.01)(976.5894, 4896.63)	476.298
Rha-C10-C8 Esi+7.035	C24 H44 O9	498.281	7.035	99.16	8700	1	18593	18843218	25756072	26144910	1	1	1	C9:db-PQS/C9:db-NQN [ C18 H23 N O2, tgt=86.07, overall=86.07, db=86.07, tgt=, overall=285.1729, db=285.1729, tgt=, overall=, db=, tgt=, overall=, db=, tgt=, overall=, db= ]	FindByFormula	5	[M+H]+	Esi+	(499.288, 731983.6)(500.2912, 181342.77)(501.2936, 35695.5)(502.2963, 5720.0)	285.173
Rha-C10-C8 Esi+7.096	C24 H44 O9	476.298	7.096	99.05	1	1	1	5736628	6350121	6039743	1	1	1	C11-PQS/UQNO [ C20 H27 N O2, tgt=85.38, overall=85.38, db=85.38, tgt=, overall=313.2042, db=313.2042, tgt=, overall=, db=, tgt=, overall=, db=, tgt=, overall=, db= ]	FindByFormula	3	[2M+H]+ [2M+K]+ [M+H]+	Esi+	(477.3059, 141318.98)(478.3093, 40562.55)(479.3119, 7777.25)(991.5591, 110732.81)(992.5627, 54502.11)(993.564, 21578.55)(994.5656, 8260.18)(953.6042, 102568.59)(954.6078, 48215.07)(955.6106, 14830.24)(956.613, 3747.59)	313.204
Rha-C10-C8 Esi+7.129	C24 H44 O9	514.254	7.129	65.44	1	1	1	2157955	2156452	2091016	1	1	1	2-Hydroxy capric acid [ C10 H20 O3, tgt=87.03, overall=87.03, db=87.03, Lipid ID=LMFA01050029, METLIN ID=35411, tgt=, overall=188.1412, db=188.1412, tgt=, overall=, db=, tgt=, overall=, db=, tgt=, overall=, db= ]	FindByFormula	3	[M+H]+	Esi+	(515.2613, 64542.39)(516.2648, 17177.86)	188.141
Lignoceric acid(d3)	C24 H45 D3 O2	409.341	10.001	87.58	1035572	994159	997312	1	1	1	305385	330491	342407	Lignoceric acid(d3) [ C24 H45 D3 O2, tgt=87.58, overall=87.58, db=87.58, Lipid ID=LMFA01010051, CAS ID=851073-55-7, METLIN ID=45759, tgt=, overall=371.3843, db=371.3843, tgt=, overall=, db=, tgt=, overall=, db=, tgt=, overall=, db= ]	FindByFormula	6	[M+H]+	Esi+	(410.3478, 71452.95)(411.351, 16827.96)(412.3542, 3223.86)	371.384
PC(O-16:2(9E,10E)/0:0)[U]	C24 H49 N O6 P	478.33	11.622	73.83	276696	334672	314778	904929	900228	971924	132135	132586	148541	PC(O-16:2(9E,10E)/0:0)[U] [ C24 H49 N O6 P, tgt=73.83, overall=73.83, db=73.83, Lipid ID=LMGP01050105, METLIN ID=40371, tgt=, overall=478.3298, db=478.3298, tgt=, overall=, db=, tgt=, overall=, db=, tgt=, overall=, db= ]	FindByFormula	9	[M+H]+	Esi+	(479.3365, 22658.68)(480.3395, 7623.59)	478.33
PE(19:0/0:0)	C24 H50 N O7 P	539.294	7.16	47.2	1	1	1	487727	494514	476514	1	1	1		FindByFormula	3	[M+2H]+2	Esi+	(270.6547, 6966.95)(271.1553, 4834.94)
LysoPC(16:0)	C24 H51 N O7 P	496.34	11.574	98.56	26950	1	40196	1456319	1585882	1551243	1	1	1	Rha-Rha-C12:1-C8 [ C32 H56 O13, tgt=99.18, overall=99.18, db=99.18, tgt=, overall=648.3721, db=648.3721, tgt=, overall=, db=, tgt=, overall=, db=, tgt=, overall=, db= ]	FindByFormula	5	[M+H]+	Esi+	(497.3474, 38177.81)(498.3505, 11248.03)(499.3543, 2282.39)	648.372
PC(O-15:0/O-1:0)[U]	C24 H53 N O6 P	504.343	18.657	77.97	686942	625053	725645	1	1	1	177241	197343	154449	PC(O-15:0/O-1:0)[U] [ C24 H53 N O6 P, tgt=77.97, overall=77.97, db=77.97, Lipid ID=LMGP01040028, METLIN ID=40201, tgt=, overall=482.3611, db=482.3611, tgt=, overall=, db=, tgt=, overall=, db=, tgt=, overall=, db= ]	FindByFormula	6	[M+H]+	Esi+	(505.35, 50731.5)(506.3531, 15779.98)	482.361
PC(O-15:0/O-1:0)[U] Esi+18.753	C24 H53 N O6 P	504.343	18.753	75.89	613742	577474	580145	1	1	1	222650	248126	232167	PC(O-15:0/O-1:0)[U] [ C24 H53 N O6 P, tgt=75.89, overall=75.89, db=75.89, Lipid ID=LMGP01040028, METLIN ID=40201, tgt=, overall=482.3611, db=482.3611, tgt=, overall=, db=, tgt=, overall=, db=, tgt=, overall=, db= ]	FindByFormula	6	[M+H]+	Esi+	(505.3498, 22862.9)(506.3533, 7444.25)	482.361
Spinochalcone A	C25 H28 O3	376.203	1.291	47.01	269691	290653	214077	1	1	1	22432	1	10256	Spinochalcone A [ C25 H28 O3, tgt=47.01, overall=47.01, db=47.01, Lipid ID=LMPK12120010, METLIN ID=51816, tgt=, overall=376.2038, db=376.2038, tgt=, overall=, db=, tgt=, overall=, db=, tgt=, overall=, db= ]	FindByFormula	5	[M+H]+ [M+Na]+	Esi+	(399.1926, 35636.71)(377.2106, 14222.85)	376.204
Spinochalcone A Esi+1.101	C25 H28 O3	376.203	1.101	81.73	221942	235826	242310	1	1	1	1	94942	1	Spinochalcone A [ C25 H28 O3, tgt=81.73, overall=81.73, db=81.73, Lipid ID=LMPK12120010, METLIN ID=51816, tgt=, overall=376.2038, db=376.2038, tgt=, overall=, db=, tgt=, overall=, db=, tgt=, overall=, db= ]	FindByFormula	4	[M+H]+ [M+Na]+	Esi+	(399.1924, 18666.89)(400.196, 5191.66)(377.2106, 10549.41)	376.204
Kazinol A	C25 H30 O4	394.213	17.137	76.54	2424124	2433868	2440008	2462200	2530365	2587745	1082379	1131602	1200601	Kazinol A [ C25 H30 O4, tgt=76.54, overall=76.54, db=76.54, Lipid ID=LMPK12020236, KEGG ID=C09760, METLIN ID=47452, tgt=, overall=394.2144, db=394.2144, tgt=, overall=, db=, tgt=, overall=, db=, tgt=, overall=, db= ]	FindByFormula	9	[M+H]+	Esi+	(395.2203, 123990.26)(396.2231, 31322.02)	394.214
Ophiobolin A	C25 H36 O4	422.244	20.504	80.61	2044664	2227618	2051686	2604104	2428618	2348894	886174	947548	1034693	Ophiobolin A [ C25 H36 O4, tgt=80.61, overall=80.61, db=80.61, Lipid ID=LMPR0105050001, CAS ID=4611-05-6, KEGG ID=C09145, METLIN ID=41265, tgt=, overall=400.2614, db=400.2614, tgt=, overall=, db=, tgt=, overall=, db=, tgt=, overall=, db= ]	FindByFormula	9	[M+H]+	Esi+	(423.2515, 123541.56)(424.2544, 33853.4)	400.261
LysoPE(0:0/20:5(5Z,8Z,11Z,14Z,17Z))	C25 H42 N O7 P	521.252	3.486	72.17	1	1	1	141838	188961	177338	1	1	1		FindByFormula	3	[M+H]+	Esi+	(522.2594, 8917.87)(523.2627, 3199.4)
LysoPE(0:0/20:4(5Z,8Z,11Z,14Z))	C25 H44 N O7 P	523.268	5.519	75.17	1	1	1	578699	611387	625564	1	1	1		FindByFormula	3	[M+H]+	Esi+	(524.2754, 65685.53)(525.2787, 21783.53)
LysoPE(0:0/20:4(5Z,8Z,11Z,14Z)) Esi+5.315	C25 H44 N O7 P	523.268	5.315	77.71	1	1	1	231944	798722	233742	1	1	1		FindByFormula	3	[M+H]+	Esi+	(524.2753, 53823.48)(525.278, 16798.04)
3-O-α-L-rhamnopyranosyl-3-hydroxynonanoyl-3-hydroxydecanoic acid	C25 H46 O9	512.296	8.705	77.41	1	1	1	433913	413856	375983	1	1	1	C11-PQS/UQNO [ C20 H27 N O2, tgt=99.62, overall=99.62, db=99.62, tgt=, overall=313.2042, db=313.2042, tgt=, overall=, db=, tgt=, overall=, db=, tgt=, overall=, db= ]	FindByFormula	3	[M+H]+	Esi+	(513.3033, 18372.8)(514.3063, 5666.21)	313.204
3-O-α-L-rhamnopyranosyl-3-hydroxynonanoyl-3-hydroxydecanoic acid Esi+9.295	C25 H46 O9	512.296	9.295	75.66	1	1	1	154399	1	176255	1	1	1	PE(15:0/18:3(6Z,9Z,12Z)) [ C38 H70 N O8 P, tgt=75.29, overall=75.29, db=75.29, KEGG ID=C00350, METLIN ID=60339, HMP ID=HMDB08896, tgt=, overall=699.4839, db=699.4839, tgt=, overall=, db=, tgt=, overall=, db=, tgt=, overall=, db= ]	FindByFormula	2	[M+H]+	Esi+	(513.3031, 16704.74)(514.3066, 5413.16)	699.484
Erycristin	C26 H30 O4	444.172	1.067	61.55	498641	554055	572352	30805	31487	1	1	1	1	Erycristin [ C26 H30 O4, tgt=61.55, overall=61.55, db=61.55, Lipid ID=LMPK12070042, METLIN ID=48130, tgt=, overall=406.2144, db=406.2144, tgt=, overall=, db=, tgt=, overall=, db=, tgt=, overall=, db= ]	FindByFormula	5	[M+H]+	Esi+	(445.1791, 65997.76)(446.1824, 17528.15)	406.214
Erycristin Esi+2.047	C26 H30 O4	428.195	2.047	75.27	1	1	1	292225	325886	358785	1	1	1	PE(13:0/18:2(9Z,12Z)) [ C36 H68 N O8 P, tgt=76.44, overall=76.44, db=76.44, Lipid ID=LMGP02010391, METLIN ID=76626, tgt=, overall=673.4683, db=673.4683, tgt=, overall=, db=, tgt=, overall=, db=, tgt=, overall=, db= ]	FindByFormula	3	[M+H]+	Esi+	(429.2021, 35051.05)(430.2052, 10287.55)	673.468
24,24-Difluoro-1,25,26-trihydroxyvitamin D3	C26 H42 F2 O4	456.307	13.52	76.28	615348	720867	654664	1	1	1	161643	188063	181424	24,24-Difluoro-1,25,26-trihydroxyvitamin D3 [ C26 H42 F2 O4, tgt=76.28, overall=76.28, db=76.28, Lipid ID=LMST03020647, METLIN ID=42573, tgt=, overall=456.3051, db=456.3051, tgt=, overall=, db=, tgt=, overall=, db=, tgt=, overall=, db= ]	FindByFormula	6	[M+H]+	Esi+	(457.3139, 33273.89)(458.3163, 8143.56)	456.305
27-Nor-5b-cholestane-3a,7a,12a,24,25-pentol	C26 H46 O5	460.317	18.963	80.92	308487	279728	229405	1	1	1	1	32663	29229	27-Nor-5b-cholestane-3a,7a,12a,24,25-pentol [ C26 H46 O5, tgt=80.92, overall=80.92, db=80.92, Lipid ID=LMST01010213, CAS ID=78648-95-0, METLIN ID=57654, HMP ID=HMDB02126, tgt=, overall=438.3345, db=438.3345, tgt=, overall=, db=, tgt=, overall=, db=, tgt=, overall=, db= ]	FindByFormula	5	[M+H]+	Esi+	(461.3235, 20749.89)(462.3273, 6081.55)	438.334
27-Norcholestanehexol	C26 H46 O6	454.329	15.11	99.69	4703729	4836462	5021835	1	1	1	812271	1003375	1081605	27-Norcholestanehexol [ C26 H46 O6, tgt=99.69, overall=99.69, db=99.69, Lipid ID=LMST04020029, METLIN ID=57911, tgt=, overall=454.3294, db=454.3294, tgt=, overall=, db=, tgt=, overall=, db=, tgt=, overall=, db= ]	FindByFormula	6	[M+H]+ [M+K]+ [M+Na]+	Esi+	(477.3188, 315112.6)(478.3221, 87896.88)(479.325, 16990.8)(455.3357, 29694.81)(456.3395, 9054.01)(493.2928, 11578.73)(494.2955, 3704.11)	454.329
Rha-C10-C10:1	C26 H46 O9	502.311	8.342	64.98	272401	281833	314077	1	19421	24154	133753	179012	154399	Rha-C10-C10:1 [ C26 H46 O9, tgt=64.98, overall=64.98, db=64.98, tgt=, overall=502.3142, db=502.3142, tgt=, overall=, db=, tgt=, overall=, db=, tgt=, overall=, db= ]	FindByFormula	8	[M+H]+	Esi+	(503.3189, 14984.33)(504.3221, 4765.71)	502.314
Rha-C10-C10:1 Esi+7.4219995	C26 H46 O9	502.314	7.422	79.1	1	1	1	256769	312790	312838	1	1	1		FindByFormula	3	[M+H]+	Esi+	(503.3214, 19297.96)(504.3249, 5676.67)
Rha-C10-C10:1 Esi+7.507	C26 H46 O9	524.296	7.507	98.85	1	1	1	1287884	1369197	1523859	1	1	1		FindByFormula	3	[M+H]+	Esi+	(525.3034, 135613.78)(526.3069, 42267.99)(527.3094, 8764.0)
Rha-C10-C10:1 Esi+8.113999	C26 H46 O9	502.311	8.114	66.57	296921	273928	248625	1	17634	24154	148600	191095	164929	Rha-C10-C10:1 [ C26 H46 O9, tgt=66.57, overall=66.57, db=66.57, tgt=, overall=502.3142, db=502.3142, tgt=, overall=, db=, tgt=, overall=, db=, tgt=, overall=, db= ]	FindByFormula	8	[M+H]+	Esi+	(503.3187, 13867.63)(504.3224, 3978.78)	502.314
Rha-C10-C10:1 Esi+9.118	C26 H46 O9	502.314	9.118	99.02	1	1	14874	12922521	13776215	13741040	1	1	1		FindByFormula	4	[2M+H]+ [2M+K]+ [M+H]+ [M+K]+ [M+Na]+	Esi+	(525.3036, 655837.5)(526.3069, 175834.95)(527.3106, 34045.71)(528.3204, 4746.48)(503.3213, 22328.29)(504.3246, 7603.36)(541.2766, 48788.66)(542.2797, 13822.85)(1043.5905, 15510.43)(1044.5927, 8507.35)(1045.5952, 6240.82)(1005.6353, 4298.96)
Rha-C12-C8	C26 H48 O9	504.328	10.071	99.43	64683	21105	1	3729934	3955314	4072320	71906	41602	37860	Rha-C12-C8 [ C26 H48 O9, tgt=99.43, overall=99.43, db=99.43, tgt=, overall=504.3298, db=504.3298, tgt=, overall=, db=, tgt=, overall=, db=, tgt=, overall=, db= ]	FindByFormula	8	[2M+H]+ [M+H]+	Esi+	(505.3371, 66315.69)(506.3403, 19930.11)(507.3428, 4158.59)(1009.6661, 28361.25)(1010.6699, 16289.38)(1011.6726, 5163.65)	504.33
Rha-C12-C8 Esi+10.041	C26 H48 O9	1052.63	10.041	47.37	238652	170702	238890	4967211	4640690	183740	250410	261065	247596	Rha-C12-C8 [ C26 H48 O9, tgt=47.37, overall=47.37, db=47.37, tgt=, overall=504.3298, db=504.3298, tgt=, overall=, db=, tgt=, overall=, db=, tgt=, overall=, db= ]	FindByFormula	9	[M+2H]+2	Esi+	(527.3189, 386024.97)(527.8379, 158.73)	504.33
Rha-C12-C8 Esi+10.597	C26 H48 O9	526.312	10.597	99.54	1	1	1	11843065	18093796	12895780	1	1	1	Rha-C10-C8 [ C24 H44 O9, tgt=99.16, overall=99.16, db=99.16, tgt=, overall=476.2985, db=476.2985, tgt=, overall=, db=, tgt=, overall=, db=, tgt=, overall=, db= ]	FindByFormula	3	[M+H]+	Esi+	(527.3189, 534910.6)(528.3222, 148421.92)(529.3249, 29352.15)	476.298
Rha-C12-C8 Esi+8.511	C26 H48 O9	504.33	8.511	79.3	35371	1	1	1684031	2479031	2489611	1	1	1		FindByFormula	4	[M+H]+	Esi+	(505.3369, 48185.06)(506.3404, 13920.66)
Cerotic acid(d3)	C26 H49 D3 O2	437.372	13.696	67.84	654424	289908	590633	228287	136993	143266	303577	256141	253804	Cerotic acid(d3) [ C26 H49 D3 O2, tgt=67.84, overall=67.84, db=67.84, Lipid ID=LMFA01010052, METLIN ID=45760, tgt=, overall=399.4156, db=399.4156, tgt=, overall=, db=, tgt=, overall=, db=, tgt=, overall=, db= ]	FindByFormula	9	[M+H]+	Esi+	(438.3787, 29732.69)(439.3821, 7797.71)	399.416
PC(16:1(9Z)/2:0)	C26 H51 N O8 P	536.331	7.098	53.49	1	1	1	290414	264445	275613	1	1	1		FindByFormula	3	[M+H]+	Esi+	(537.338, 12097.12)(538.3415, 3527.25)
PC(O-16:1(11Z)/2:0)	C26 H53 N O7 P	522.354	13.052	72.07	103125	100138	96272	177681	193642	220808	35105	30607	26939	PC(O-16:1(11Z)/2:0) [ C26 H53 N O7 P, tgt=72.07, overall=72.07, db=72.07, Lipid ID=LMGP01020147, CAS ID=, METLIN ID=40008, tgt=, overall=522.3560, db=522.3560, tgt=, overall=, db=, tgt=, overall=, db=, tgt=, overall=, db= ]	FindByFormula	9	[M+H]+	Esi+	(523.3626, 9042.92)(524.3658, 3280.23)	522.356
PC(O-16:1(11Z)/2:0) Esi+13.071	C26 H53 N O7 P	522.355	13.071	78.33	105887	87943	95905	214096	254348	211003	35105	32870	38646	PC(O-16:1(11Z)/2:0) [ C26 H53 N O7 P, tgt=78.33, overall=78.33, db=78.33, Lipid ID=LMGP01020147, CAS ID=, METLIN ID=40008, tgt=, overall=522.3560, db=522.3560, tgt=, overall=, db=, tgt=, overall=, db=, tgt=, overall=, db= ]	FindByFormula	9	[M+H]+	Esi+	(523.363, 13412.88)(524.3654, 4084.76)	522.356
PG(20:0/0:0)	C26 H53 O9 P	540.333	12.862	48	228428	582512	195844	207222	248791	409631	1	215005	233217	PG(20:0/0:0) [ C26 H53 O9 P, tgt=48.00, overall=48.00, db=48.00, Lipid ID=LMGP04050015, METLIN ID=80003, tgt=, overall=540.3427, db=540.3427, tgt=, overall=, db=, tgt=, overall=, db=, tgt=, overall=, db= ]	FindByFormula	8	[M+H]+	Esi+	(541.3456, 31931.21)(542.3487, 6554.12)	540.343
PC(2:0/O-16:0)[U]	C26 H54 N O7 P	545.35	17.721	24.75	984202	987024	941057	1	1	1	180359	217575	194515	PC(2:0/O-16:0)[U] [ C26 H54 N O7 P, tgt=24.75, overall=24.75, db=24.75, Lipid ID=LMGP01080008, CAS ID=, METLIN ID=40161, tgt=, overall=523.3638, db=523.3638, tgt=, overall=, db=, tgt=, overall=, db=, tgt=, overall=, db= ]	FindByFormula	6	[2M+H]+ [M+H]+	Esi+	(546.357, 17248.89)(1091.7062, 13869.09)(1092.709, 8010.63)	523.364
LysoPC(18:0)	C26 H55 N O7 P	524.371	14.655	74.26	124451	132140	110221	285789	275223	315524	26049	32449	1	LysoPC(18:0) [ C26 H55 N O7 P, tgt=74.26, overall=74.26, db=74.26, CAS ID=, KEGG ID=C04230, METLIN ID=61694, HMP ID=HMDB10384, tgt=, overall=524.3716, db=524.3716, tgt=, overall=, db=, tgt=, overall=, db=, tgt=, overall=, db= ]	FindByFormula	8	[M+H]+	Esi+	(525.3781, 12592.09)(526.381, 4269.14)	524.372
1α,26,26,26,27,27,27-heptafluoro-25-hydroxy-16,17,23,23,24,24-hexadehydrovitamin D3 / 1α,26,26,26,27,27,27-heptafluoro-25-hydroxy-16,17,23,23,24,24-hexadehydrocholecalciferol	C27 H31 F7 O2	542.203	4.35	48.32	1	1	1	486198	507180	557553	1	1	1		FindByFormula	3	[M+H]+	Esi+	(543.2122, 14600.15)(544.1966, 5302.12)
Lespedezaflavanone F	C27 H32 O5	436.228	0.517	53.61	305619	320306	347373	70878	71375	56870	177145	141787	166449	Lespedezaflavanone F [ C27 H32 O5, tgt=53.61, overall=53.61, db=53.61, Lipid ID=LMPK12140344, METLIN ID=52828, tgt=, overall=436.2250, db=436.2250, tgt=, overall=, db=, tgt=, overall=, db=, tgt=, overall=, db= ]	FindByFormula	9	[M+H]+	Esi+	(437.2355, 38822.77)(438.2394, 8122.1)	436.225
1α-fluoro-25-hydroxy-16,17,23,23,24,24-hexadehydrovitamin D3 / 1α-fluoro-25-hydroxy-16,17,23,23,24,24-hexadehydrocholecalciferol	C27 H37 F O2	412.28	13.879	67.86	426775	495014	521887	1	1	1	89906	84919	130583	1α-fluoro-25-hydroxy-16,17,23,23,24,24-hexadehydrovitamin D3 / 1α-fluoro-25-hydroxy-16,17,23,23,24,24-hexadehydrocholecalciferol [ C27 H37 F O2, tgt=67.86, overall=67.86, db=67.86, Lipid ID=LMST03020084, METLIN ID=42024, tgt=, overall=412.2778, db=412.2778, tgt=, overall=, db=, tgt=, overall=, db=, tgt=, overall=, db= ]	FindByFormula	6	[M+H]+	Esi+	(413.2871, 22109.75)(414.291, 5120.56)	412.278
Minabeolide-4	C27 H38 O3	429.255	15.269	42.2	530093	529122	532978	1	1	1	107829	131359	124279	Minabeolide-4 [ C27 H38 O3, tgt=42.20, overall=42.20, db=42.20, Lipid ID=LMST01160005, METLIN ID=84272, tgt=, overall=410.2821, db=410.2821, tgt=, overall=, db=, tgt=, overall=, db=, tgt=, overall=, db= ]	FindByFormula	6	[2M+H]+ [M+H]+	Esi+	(430.2585, 3496.92)(859.5219, 9699.5)(860.524, 3986.92)	410.282
(25S)-26,26,26-trifluoro-1α,25-dihydroxyvitamin D3 / (25S)-26,26,26-trifluoro-1α,25-dihydroxycholecalciferol	C27 H41 F3 O3	470.299	0.794	74.89	145457	173817	162747	244046	256650	285119	116088	148198	141462	(25S)-26,26,26-trifluoro-1α,25-dihydroxyvitamin D3 / (25S)-26,26,26-trifluoro-1α,25-dihydroxycholecalciferol [ C27 H41 F3 O3, tgt=74.89, overall=74.89, db=74.89, Lipid ID=LMST03020133, METLIN ID=42072, tgt=, overall=470.3008, db=470.3008, tgt=, overall=, db=, tgt=, overall=, db=, tgt=, overall=, db= ]	FindByFormula	9	[M+H]+	Esi+	(471.3064, 25673.6)(472.3091, 7203.33)	470.301
Epothilone D	C27 H41 N O5 S	491.274	1.108	79.39	762429	787573	819533	1	1	10872	320854	299249	308279	Epothilone D [ C27 H41 N O5 S, tgt=79.39, overall=79.39, db=79.39, Lipid ID=LMPK04000001, CAS ID=, KEGG ID=C12039, METLIN ID=4987, tgt=, overall=491.2705, db=491.2705, tgt=, overall=, db=, tgt=, overall=, db=, tgt=, overall=, db= ]	FindByFormula	7	[M+H]+	Esi+	(492.2803, 100551.02)(493.2837, 27839.15)(494.2864, 5520.28)	491.271
4,4-difluorovitamin D3 / 4,4-difluorocholecalciferol	C27 H42 F2 O	458.272	16.753	26.53	140203	140134	168953	1	1	1	42784	53309	46620	4,4-difluorovitamin D3 / 4,4-difluorocholecalciferol [ C27 H42 F2 O, tgt=26.53, overall=26.53, db=26.53, Lipid ID=LMST03020134, METLIN ID=42073, tgt=, overall=420.3204, db=420.3204, tgt=, overall=, db=, tgt=, overall=, db=, tgt=, overall=, db= ]	FindByFormula	6	[M+H]+	Esi+	(459.2802, 7006.27)	420.32
(6RS)-6,19-epidioxy-24,24-difluoro-25-hydroxy-6,19-dihydrovitamin D3 / (6RS)-6,19-epidioxy-24,24-difluoro-25-hydroxy-6,19-dihydrocholecalciferol	C27 H42 F2 O4	468.309	14.765	59.82	1088646	1105568	1127653	1	1	1	180083	169979	140418	(6RS)-6,19-epidioxy-24,24-difluoro-25-hydroxy-6,19-dihydrovitamin D3 / (6RS)-6,19-epidioxy-24,24-difluoro-25-hydroxy-6,19-dihydrocholecalciferol [ C27 H42 F2 O4, tgt=59.82, overall=59.82, db=59.82, Lipid ID=LMST03020146, METLIN ID=42085, tgt=, overall=468.3051, db=468.3051, tgt=, overall=, db=, tgt=, overall=, db=, tgt=, overall=, db= ]	FindByFormula	6	[M+H]+ [M+Na]+	Esi+	(491.298, 72044.27)(492.301, 21314.7)(469.3159, 4285.6)	468.305
Pinnasterol	C27 H42 O5	446.301	17.413	70.35	882147	233033	206858	1	1	1	107206	141330	152047	Pinnasterol [ C27 H42 O5, tgt=70.35, overall=70.35, db=70.35, Lipid ID=LMST01010283, METLIN ID=83885, tgt=, overall=446.3032, db=446.3032, tgt=, overall=, db=, tgt=, overall=, db=, tgt=, overall=, db= ]	FindByFormula	6	[M+H]+	Esi+	(447.3082, 56758.0)(448.3117, 16037.55)	446.303
(6R)-vitamin D3 6,19-sulfur dioxide adduct / (6R)-cholecalciferol 6,19-sulfur dioxide adduct	C27 H44 O3 S	486.258	0.734	56.5	187834	198106	202110	40101	10678	11370	1	1	1	(6R)-vitamin D3 6,19-sulfur dioxide adduct / (6R)-cholecalciferol 6,19-sulfur dioxide adduct [ C27 H44 O3 S, tgt=56.50, overall=56.50, db=56.50, Lipid ID=LMST03020250, METLIN ID=42187, tgt=, overall=448.3011, db=448.3011, tgt=, overall=, db=, tgt=, overall=, db=, tgt=, overall=, db= ]	FindByFormula	6	[M+H]+	Esi+	(487.2652, 9400.71)(488.2698, 3136.45)	448.301
Herbasterol	C27 H48 O6	468.345	17.037	99.32	2381347	2639758	2720273	1	28117	1	508661	509956	703790	Herbasterol [ C27 H48 O6, tgt=99.32, overall=99.32, db=99.32, Lipid ID=LMST01010292, METLIN ID=83894, tgt=, overall=468.3451, db=468.3451, tgt=, overall=, db=, tgt=, overall=, db=, tgt=, overall=, db= ]	FindByFormula	7	[M+H]+ [M+K]+ [M+Na]+	Esi+	(491.3347, 135387.75)(492.3378, 41740.64)(493.341, 8139.99)(469.3524, 14418.44)(470.3555, 5035.4)(507.3087, 5319.29)	468.345
Herbasterol Esi+16.923002	C27 H48 O6	468.345	16.923	80.53	576280	609730	257972	1	1	1	427827	404961	520981	Herbasterol [ C27 H48 O6, tgt=80.53, overall=80.53, db=80.53, Lipid ID=LMST01010292, METLIN ID=83894, tgt=, overall=468.3451, db=468.3451, tgt=, overall=, db=, tgt=, overall=, db=, tgt=, overall=, db= ]	FindByFormula	6	[M+H]+ [M+Na]+	Esi+	(491.3345, 53232.74)(492.3379, 15273.23)(469.3521, 4146.82)	468.345
(25S)-5alpha-cholestan-3beta,6alpha,7beta,8beta,15alpha,16beta,26-heptol	C27 H48 O7	484.34	12.897	77.83	1183246	1171639	1213630	1	1	1	283535	335625	341626	(25S)-5alpha-cholestan-3beta,6alpha,7beta,8beta,15alpha,16beta,26-heptol [ C27 H48 O7, tgt=77.83, overall=77.83, db=77.83, Lipid ID=LMST01010327, METLIN ID=83928, tgt=, overall=484.3400, db=484.3400, tgt=, overall=, db=, tgt=, overall=, db=, tgt=, overall=, db= ]	FindByFormula	6	[M+H]+ [M+K]+ [M+Na]+	Esi+	(507.3295, 67360.69)(508.3329, 21806.4)(485.3475, 8355.49)(523.3031, 4789.33)	484.34
(25S)-5alpha-cholestan-3beta,4beta,6alpha,7alpha,8beta,15beta,16beta,26-octol	C27 H48 O8	500.333	13.523	67.24	741064	834218	614329	1	1	1	152909	191005	211209	(25S)-5alpha-cholestan-3beta,4beta,6alpha,7alpha,8beta,15beta,16beta,26-octol [ C27 H48 O8, tgt=67.24, overall=67.24, db=67.24, Lipid ID=LMST01010322, METLIN ID=83923, tgt=, overall=500.3349, db=500.3349, tgt=, overall=, db=, tgt=, overall=, db=, tgt=, overall=, db= ]	FindByFormula	6	[M+H]+	Esi+	(501.3396, 30265.16)(502.343, 8024.15)	500.335
27-nor-24S-methylcholestan-3beta,4beta,5alpha,6alpha,7beta,8beta,14alpha,15alpha,24-nonol	C27 H48 O9	516.328	10.117	67.95	882897	888790	932744	76841	1	41036	265481	298458	262411	27-nor-24S-methylcholestan-3beta,4beta,5alpha,6alpha,7beta,8beta,14alpha,15alpha,24-nonol [ C27 H48 O9, tgt=67.95, overall=67.95, db=67.95, Lipid ID=LMST01031078, METLIN ID=84028, tgt=, overall=516.3298, db=516.3298, tgt=, overall=, db=, tgt=, overall=, db=, tgt=, overall=, db= ]	FindByFormula	8	[M+H]+	Esi+	(517.3346, 47255.82)(518.3379, 13353.33)	516.33
27-nor-24S-methylcholestan-3beta,4beta,5alpha,6alpha,7beta,8beta,14alpha,15alpha,24-nonol Esi+10.084	C27 H48 O9	516.327	10.084	68.88	208089	222831	202294	1	1	19560	258325	270143	259371	27-nor-24S-methylcholestan-3beta,4beta,5alpha,6alpha,7beta,8beta,14alpha,15alpha,24-nonol [ C27 H48 O9, tgt=68.88, overall=68.88, db=68.88, Lipid ID=LMST01031078, METLIN ID=84028, tgt=, overall=516.3298, db=516.3298, tgt=, overall=, db=, tgt=, overall=, db=, tgt=, overall=, db= ]	FindByFormula	7	[M+H]+	Esi+	(517.3349, 15146.4)(518.338, 4659.26)	516.33
27-nor-24S-methylcholestan-3beta,4beta,5alpha,6alpha,7beta,8beta,14alpha,15alpha,24-nonol Esi+10.715	C27 H48 O9	538.311	10.715	77.57	1	1	1	171083	200771	216584	1	1	1		FindByFormula	3	[M+H]+	Esi+	(539.3187, 14865.32)(540.3228, 4639.63)
Rha-C10-C10-CH3	C27 H50 O9	540.327	11.606	98.43	146380	175744	148087	615662	1069596	1054564	1	73604	61398	Rha-C10-C10-CH3 [ C27 H50 O9, tgt=98.43, overall=98.43, db=98.43, tgt=, overall=518.3455, db=518.3455, tgt=, overall=, db=, tgt=, overall=, db=, tgt=, overall=, db= ]	FindByFormula	8	[M+H]+	Esi+	(541.3344, 59857.74)(542.3376, 17776.27)(543.3397, 4768.55)	518.346
Rha-C10-C10-CH3 Esi+11.708	C27 H50 O9	540.324	11.708	78.75	110397	115987	84613	445861	436218	470282	1	33710	1	Rha-C10-C10-CH3 [ C27 H50 O9, tgt=78.75, overall=78.75, db=78.75, tgt=, overall=518.3455, db=518.3455, tgt=, overall=, db=, tgt=, overall=, db=, tgt=, overall=, db= ]	FindByFormula	7	[M+H]+	Esi+	(541.3348, 43080.45)(542.3379, 11386.78)	518.346
PI(P-18:0/0:0)	C27 H53 O11 P	292.166	1.354	68.65	239316	109119	141575	270038	302040	309574	228629	245949	166335	PI(P-18:0/0:0) [ C27 H53 O11 P, tgt=68.65, overall=68.65, db=68.65, Lipid ID=LMGP06070002, METLIN ID=81202, tgt=, overall=584.3325, db=584.3325, tgt=, overall=, db=, tgt=, overall=, db=, tgt=, overall=, db= ]	FindByFormula	9	[2M+H]+ [M+H]+	Esi+	(293.1724, 8928.08)(585.3378, 20270.17)(586.3415, 6836.36)	584.332
4Z,7Z,10Z,13Z,16Z,19Z,22Z,25Z-octacosaoctaenoic acid	C28 H40 O2	427.279	9.795	49.87	222884	290279	201479	1	1	1	83241	115329	360852	4Z,7Z,10Z,13Z,16Z,19Z,22Z,25Z-octacosaoctaenoic acid [ C28 H40 O2, tgt=49.87, overall=49.87, db=49.87, Lipid ID=LMFA01030811, METLIN ID=45813, tgt=, overall=408.3028, db=408.3028, tgt=, overall=, db=, tgt=, overall=, db=, tgt=, overall=, db= ]	FindByFormula	6	[2M+H]+ [M+H]+	Esi+	(428.2862, 7874.78)(855.5649, 12788.81)(856.5674, 5081.82)	408.303
(24RS)-28,28,28-trifluoro-25-hydroxyvitamin D2 / (24RS)-28,28,28-trifluoro-25-hydroxyergocalciferol	C28 H41 F3 O2	504.26	15.647	58.38	71839	79749	79390	214390	223739	262446	1	1	1	(24RS)-28,28,28-trifluoro-25-hydroxyvitamin D2 / (24RS)-28,28,28-trifluoro-25-hydroxyergocalciferol [ C28 H41 F3 O2, tgt=58.38, overall=58.38, db=58.38, Lipid ID=LMST03010010, METLIN ID=41896, tgt=, overall=466.3059, db=466.3059, tgt=, overall=, db=, tgt=, overall=, db=, tgt=, overall=, db= ]	FindByFormula	6	[M+H]+	Esi+	(505.2671, 23728.93)(506.27, 6857.53)	466.306
Leukotriene F4	C28 H44 N2 O8 S	568.286	1.893	47.06	151868	161157	161635	1	1	1	56684	48333	45531	Leukotriene F4 [ C28 H44 N2 O8 S, tgt=47.06, overall=47.06, db=47.06, Lipid ID=LMFA03020009, CAS ID=83851-42-7, KEGG ID=C06462, METLIN ID=3600, HMP ID=HMDB06465, tgt=, overall=568.2818, db=568.2818, tgt=, overall=, db=, tgt=, overall=, db=, tgt=, overall=, db= ]	FindByFormula	6	[M+H]+	Esi+	(569.293, 13630.93)(570.2966, 3440.25)	568.282
(6R)-vitamin D2 6,19-sulfur dioxide adduct / (6R)-ergocalciferol 6,19-sulfur dioxide adduct	C28 H44 O3 S	460.301	4.773	70.42	291330	259027	269858	1	1	1	92970	85383	109201	(6R)-vitamin D2 6,19-sulfur dioxide adduct / (6R)-ergocalciferol 6,19-sulfur dioxide adduct [ C28 H44 O3 S, tgt=70.42, overall=70.42, db=70.42, Lipid ID=LMST03010034, METLIN ID=41911, tgt=, overall=460.3011, db=460.3011, tgt=, overall=, db=, tgt=, overall=, db=, tgt=, overall=, db= ]	FindByFormula	6	[M+H]+	Esi+	(461.3083, 27865.2)(462.3114, 6969.96)	460.301
(-)-Asbestinine 2	C28 H44 O6	476.314	10.209	76.36	21589	36671	18311	538657	474911	548859	1	1	1	(-)-Asbestinine 2 [ C28 H44 O6, tgt=76.36, overall=76.36, db=76.36, Lipid ID=LMPR0104210004, METLIN ID=53662, tgt=, overall=476.3138, db=476.3138, tgt=, overall=, db=, tgt=, overall=, db=, tgt=, overall=, db= ]	FindByFormula	6	[M+H]+	Esi+	(477.3206, 10430.5)(478.3238, 3575.68)	476.314
(20S,24S)-Thornasterol B	C28 H46 O4	446.339	26.154	47.36	287012	183629	308194	198481	573178	553925	195912	179352	136094	(20S,24S)-Thornasterol B [ C28 H46 O4, tgt=47.36, overall=47.36, db=47.36, Lipid ID=LMST01031075, METLIN ID=84025, tgt=, overall=446.3396, db=446.3396, tgt=, overall=, db=, tgt=, overall=, db=, tgt=, overall=, db= ]	FindByFormula	9	[M+H]+ [M+Na]+	Esi+	(469.3285, 32106.69)(447.3469, 8486.72)	446.34
Rha-Rha-C8-C8	C28 H50 O13	594.325	3.231	76.5	13910	1	1	477432	642430	504629	1	1	1		FindByFormula	4	[M+H]+ [M+Na]+	Esi+	(617.3141, 46695.33)(618.3177, 13260.89)(595.3319, 8487.45)
Rha-C12:1-C10	C28 H50 O9	552.33	11.66	86.98	32703	21575	29190	1433955	1484246	1586136	1	1	1	Rha-C12:1-C10 [ C28 H50 O9, tgt=86.98, overall=86.98, db=86.98, tgt=, overall=530.3455, db=530.3455, tgt=, overall=, db=, tgt=, overall=, db=, tgt=, overall=, db= ]	FindByFormula	6	[M+H]+	Esi+	(553.3349, 112898.11)(554.3383, 35857.28)(555.3472, 12844.04)	530.346
Rha-C12:1-C10 Esi+10.323	C28 H50 O9	530.345	10.323	76.32	1	1	23303	905022	850486	886972	1	1	1	Galalpha1-3(Fucalpha1-2)Galbeta1-4Glcbeta-Cer(d18:1/24:1(15Z)) [ C66 H121 N O22, tgt=54.26, overall=54.26, db=54.26, Lipid ID=LMSP0505DI07, METLIN ID=55665, tgt=, overall=1279.8380, db=1279.8380, tgt=, overall=, db=, tgt=, overall=, db=, tgt=, overall=, db= ]	FindByFormula	4	[M+H]+	Esi+	(531.3525, 24957.22)(532.3559, 8333.65)	1279.84
Rha-C12:1-C10 Esi+10.519	C28 H50 O9	530.345	10.519	76.69	1	1	19973	369995	1274780	435420	1	1	1		FindByFormula	4	[M+H]+ [M+Na]+	Esi+	(553.3346, 4737.93)(554.337, 1679.57)(531.3522, 19813.33)(532.3559, 6427.85)
Rha-C12:1-C10 Esi+12.370999	C28 H50 O9	530.346	12.371	97.92	1	1	1	50724952	54909380	56552200	1	1	1	Rha-C12-C10 [ C28 H52 O9, tgt=99.14, overall=99.14, db=99.14, tgt=, overall=532.3611, db=532.3611, tgt=, overall=, db=, tgt=, overall=, db=, tgt=, overall=, db= ]	FindByFormula	3	[2M+Na]+ [M+H]+ [M+K]+ [M+Na]+	Esi+	(553.335, 995426.06)(554.338, 278177.22)(555.3404, 68366.4)(1083.68, 769477.56)(1084.6838, 476542.94)(531.3524, 28305.66)(569.308, 72875.13)	532.361
Rha-C12-C10	C28 H52 O9	532.361	11.569	98.93	211830	92853	226134	1869327	1808371	1903125	47054	61960	65419	Rha-C12-C10 [ C28 H52 O9, tgt=98.93, overall=98.93, db=98.93, tgt=, overall=532.3611, db=532.3611, tgt=, overall=, db=, tgt=, overall=, db=, tgt=, overall=, db= ]	FindByFormula	9	[2M+H]+ [2M+Na]+ [M+H]+	Esi+	(1087.71, 2674.72)(533.368, 48813.23)(534.3713, 15785.72)(535.3744, 3014.0)(1065.7288, 9545.77)(1066.732, 6309.79)	532.361
Rha-C12-C10 Esi+13.707	C28 H52 O9	532.361	13.707	99.14	1	1	1	16840700	17573956	17191280	1	1	1		FindByFormula	3	[2M+H]+ [2M+K]+ [M+H]+ [M+K]+ [M+Na]+	Esi+	(555.3507, 890466.5)(556.3539, 258770.69)(557.3564, 53846.35)(558.3589, 8392.01)(533.3684, 31063.19)(534.3715, 9456.54)(571.3238, 60576.56)(572.327, 17619.34)(1103.6838, 26458.45)(1104.6866, 16486.46)(1105.6891, 7477.83)(1106.6903, 2697.91)(1065.7291, 8040.27)(1066.7332, 5006.78)
Rha-C12-C10 Esi+13.707 :1	C28 H52 O9	554.343	13.707	78.35	1	1	1	11616991	12036501	11753478	1	1	1		FindByFormula	3	[M+H]+	Esi+	(555.3507, 890466.5)(556.3539, 258770.69)
PC(18:2(9Z,12Z)/2:0)[U]	C28 H53 N O8 P	562.348	17.983	59.09	296794	358444	426770	1	1	1	40029	60381	70864	PC(18:2(9Z,12Z)/2:0)[U] [ C28 H53 N O8 P, tgt=59.09, overall=59.09, db=59.09, Lipid ID=LMGP01010940, METLIN ID=39681, tgt=, overall=562.3509, db=562.3509, tgt=, overall=, db=, tgt=, overall=, db=, tgt=, overall=, db= ]	FindByFormula	6	[M+H]+	Esi+	(563.3552, 12997.74)(564.3576, 4615.69)	562.351
octacosanal	C28 H56 O	215.207	1.506	77.08	330401	240438	203399	115201	98214	62132	579778	491832	444966	octacosanal [ C28 H56 O, tgt=77.08, overall=77.08, db=77.08, Lipid ID=LMFA06000108, METLIN ID=75382, tgt=, overall=408.4331, db=408.4331, tgt=, overall=, db=, tgt=, overall=, db=, tgt=, overall=, db= ]	FindByFormula	9	[2M+H]+ [M+H]+	Esi+	(216.2142, 6649.77)(431.421, 14057.47)(432.4242, 3877.01)	408.433
Convallatoxin	C29 H42 O10	572.264	9.976	52.43	1	1	1	252876	311220	285586	1	1	1		FindByFormula	3	[M+H]+	Esi+	(573.2709, 16467.89)(574.2748, 5794.99)
N-oleoyl tryptophan	C29 H44 N2 O3	468.331	0.816	55.44	785787	814629	826170	20644	29230	22044	204304	225897	238289	N-oleoyl tryptophan [ C29 H44 N2 O3, tgt=55.44, overall=55.44, db=55.44, Lipid ID=LMFA08020096, METLIN ID=75478, tgt=, overall=468.3352, db=468.3352, tgt=, overall=, db=, tgt=, overall=, db=, tgt=, overall=, db= ]	FindByFormula	9	[M+H]+ [M+Na]+	Esi+	(491.3204, 82702.72)(492.3241, 23864.51)(469.3387, 54388.09)(470.3418, 15527.73)	468.335
Ouabain	C29 H44 O12	584.281	1.168	81.53	1053472	1070786	1088138	1	1	1	397764	409386	379406	Ouabain [ C29 H44 O12, tgt=81.53, overall=81.53, db=81.53, Lipid ID=LMST01120022, CAS ID=630-60-4, KEGG ID=C01443, METLIN ID=1670, HMP ID=HMDB31448, tgt=, overall=584.2833, db=584.2833, tgt=, overall=, db=, tgt=, overall=, db=, tgt=, overall=, db= ]	FindByFormula	6	[M+H]+	Esi+	(585.2883, 99722.45)(586.2914, 31205.58)(587.2898, 10679.61)	584.283
cyasterone	C29 H44 O8	520.301	12.611	68.72	302723	341543	371893	1	1	1	70134	53411	72617	cyasterone [ C29 H44 O8, tgt=68.72, overall=68.72, db=68.72, Lipid ID=LMST01040153, KEGG ID=C08816, METLIN ID=57734, tgt=, overall=520.3036, db=520.3036, tgt=, overall=, db=, tgt=, overall=, db=, tgt=, overall=, db= ]	FindByFormula	6	[M+H]+	Esi+	(521.3086, 27460.78)(522.312, 7699.58)	520.304
24,24-Difluoro-25-hydroxy-26,27-dimethylvitamin D3	C29 H46 F2 O2	502.299	16.469	26.29	141080	142538	176371	1	1	1	30875	48300	38689	24,24-Difluoro-25-hydroxy-26,27-dimethylvitamin D3 [ C29 H46 F2 O2, tgt=26.29, overall=26.29, db=26.29, Lipid ID=LMST03020676, METLIN ID=42602, tgt=, overall=464.3466, db=464.3466, tgt=, overall=, db=, tgt=, overall=, db=, tgt=, overall=, db= ]	FindByFormula	6	[M+H]+	Esi+	(503.3062, 7087.43)	464.347
24,24-difluoro-1α,25-dihydroxy-26,27-dimethylvitamin D3 / 24,24-difluoro-1α,25-dihydroxy-26,27-dimethylcholecalciferol	C29 H46 F2 O3	502.319	1.971	48.49	1	1	1	430409	470511	495825	1	1	1		FindByFormula	3	[M+H]+	Esi+	(503.3264, 19908.06)(504.3299, 7417.84)
Cervonyl carnitine	C29 H46 N O4	494.322	10.076	79.69	33450	33776	44811	796215	953728	998303	20720	16157	19265	Cervonyl carnitine [ C29 H46 N O4, tgt=79.69, overall=79.69, db=79.69, Lipid ID=LMFA07070055, METLIN ID=58436, HMP ID=HMDB06510, tgt=, overall=472.3427, db=472.3427, tgt=, overall=, db=, tgt=, overall=, db=, tgt=, overall=, db= ]	FindByFormula	9	[M+H]+	Esi+	(495.3315, 20636.87)(496.3348, 6437.19)	472.343
Cervonyl carnitine Esi+10.282	C29 H46 N O4	494.324	10.282	77.92	1	1	1	817017	968304	1002512	1	22825	19708		FindByFormula	5	[M+H]+	Esi+	(495.3315, 19487.16)(496.335, 6715.92)
Cervonyl carnitine Esi+12.370999	C29 H46 N O4	494.324	12.371	79.66	1	1	1	216178	204815	249422	1	1	1		FindByFormula	3	[M+H]+	Esi+	(495.3315, 14350.67)(496.3349, 4516.18)
2α-(3-Hydroxypropyl)-1α,25-dihydroxy-19-norvitamin D3	C29 H50 O4	484.352	0.422	72.55	206568	363753	243220	222018	230965	338625	782153	466662	1019409	2α-(3-Hydroxypropyl)-1α,25-dihydroxy-19-norvitamin D3 [ C29 H50 O4, tgt=72.55, overall=72.55, db=72.55, Lipid ID=LMST03020627, METLIN ID=42553, tgt=, overall=462.3709, db=462.3709, tgt=, overall=, db=, tgt=, overall=, db=, tgt=, overall=, db= ]	FindByFormula	9	[M+H]+	Esi+	(485.3584, 130466.55)(486.3616, 43174.6)	462.371
(25R)-3alpha,7alpha-dihydroxy-5beta-cholestan-27-oyl taurine	C29 H51 N O6 S	560.321	13.649	75.88	30049	1	25664	963467	999041	1031723	1	1	1		FindByFormula	5	[2M+H]+ [M+H]+	Esi+	(561.3289, 25648.85)(562.3281, 16610.47)(563.3286, 3994.15)(1121.6495, 30572.45)(1122.6516, 17482.53)(1123.6486, 12307.94)
Pseudohypericin	C30 H16 O9	520.077	5.684	62.87	391860	409353	375753	1	1	1	1	1	1	Pseudohypericin [ C30 H16 O9, tgt=62.87, overall=62.87, db=62.87, Lipid ID=LMPK13040014, KEGG ID=C10392, METLIN ID=41051, tgt=, overall=520.0794, db=520.0794, tgt=, overall=, db=, tgt=, overall=, db=, tgt=, overall=, db= ]	FindByFormula	3	[M+H]+	Esi+	(521.0838, 29100.81)(522.0873, 9660.36)	520.079
Artonol C	C30 H28 O7	522.169	20.504	53.13	379278	391071	310310	426576	431808	420562	161098	198649	158099	Artonol C [ C30 H28 O7, tgt=53.13, overall=53.13, db=53.13, Lipid ID=LMPK12111532, METLIN ID=49954, tgt=, overall=500.1835, db=500.1835, tgt=, overall=, db=, tgt=, overall=, db=, tgt=, overall=, db= ]	FindByFormula	9	[M+H]+	Esi+	(523.1764, 15001.1)(524.1781, 5881.29)	500.183
Kazinol E	C30 H38 O4	484.26	0.789	74.93	329332	339293	312627	1	1	1	24130	13750	34830	Kazinol E [ C30 H38 O4, tgt=74.93, overall=74.93, db=74.93, Lipid ID=LMPK12020237, METLIN ID=47453, tgt=, overall=462.2770, db=462.2770, tgt=, overall=, db=, tgt=, overall=, db=, tgt=, overall=, db= ]	FindByFormula	6	[M+H]+	Esi+	(485.2678, 30164.55)(486.2707, 9051.78)	462.277
6α-Glucuronosylhyodeoxycholate	C30 H48 O10	568.325	6.897	74.03	35012	30556	25484	273313	231790	236106	1	1	1	6α-Glucuronosylhyodeoxycholate [ C30 H48 O10, tgt=74.03, overall=74.03, db=74.03, Lipid ID=LMST05010016, CAS ID=76060-17-8, KEGG ID=C11246, METLIN ID=43177, tgt=, overall=568.3247, db=568.3247, tgt=, overall=, db=, tgt=, overall=, db=, tgt=, overall=, db= ]	FindByFormula	6	[M+H]+	Esi+	(569.3325, 11196.35)(570.335, 3968.79)	568.325
6α-Glucuronosylhyodeoxycholate Esi+5.683	C30 H48 O10	568.325	5.683	68.82	1	1	1	272873	291037	270896	1	1	1		FindByFormula	3	[M+H]+	Esi+	(569.3313, 12558.14)(570.3348, 5113.38)
1α,25-Dihydroxyvitamin D3 25-trimethylsilyl ether	C30 H52 O3 Si	526.333	10.031	63.57	444224	496490	481894	176078	5926786	237179	184971	179132	184257	1α,25-Dihydroxyvitamin D3 25-trimethylsilyl ether [ C30 H52 O3 Si, tgt=63.57, overall=63.57, db=63.57, Lipid ID=LMST03020651, METLIN ID=42577, tgt=, overall=488.3686, db=488.3686, tgt=, overall=, db=, tgt=, overall=, db=, tgt=, overall=, db= ]	FindByFormula	9	[M+H]+	Esi+	(527.3295, 26491.3)(528.3329, 5315.89)(529.3289, 341.02)(530.3235, 171.97)	488.369
Rha-Rha-C10-C8	C30 H54 O13	622.356	5.634	91.54	1	1	1	18805588	18646592	19086964	1	1	1	Rha-Rha-C12:1-C12 [ C36 H64 O13, tgt=98.94, overall=98.94, db=98.94, tgt=, overall=704.4347, db=704.4347, tgt=, overall=, db=, tgt=, overall=, db=, tgt=, overall=, db= ]	FindByFormula	3	[2M+H]+ [2M+Na]+ [M+H]+	Esi+	(1267.7014, 424392.44)(1268.705, 269577.1)(1269.707, 105260.67)(623.3635, 264978.16)(624.3668, 89603.9)(625.3695, 20886.17)(1245.7195, 39984.36)(1246.7229, 24983.47)(1247.7258, 10567.91)	704.435
Rha-Rha-C10-C8 Esi+7.096	C30 H54 O13	622.356	7.096	99.31	1	1	1	4649541	5122091	5335003	1	1	1	C9:dbNHQ [ C18 H23 N O, tgt=86.31, overall=86.31, db=86.31, tgt=, overall=269.1780, db=269.1780, tgt=, overall=, db=, tgt=, overall=, db=, tgt=, overall=, db= ]	FindByFormula	3	[2M+Na]+ [M+H]+ [M+Na]+	Esi+	(645.3455, 14791.97)(646.3489, 5523.53)(1267.7028, 7249.49)(1268.7057, 4747.46)(623.3639, 385900.47)(624.3672, 120989.48)(625.3695, 28226.25)(626.3733, 4940.29)	269.178
Rha-C12-C12:1	C30 H54 O9	580.358	15.779	76.75	49502	80629	47383	517405	557904	562848	1	1	1	Rha-C12-C12:1 [ C30 H54 O9, tgt=76.75, overall=76.75, db=76.75, tgt=, overall=558.3768, db=558.3768, tgt=, overall=, db=, tgt=, overall=, db=, tgt=, overall=, db= ]	FindByFormula	6	[M+H]+	Esi+	(581.3658, 19397.9)(582.3694, 6369.18)	558.377
Rha-C12-C12:1 Esi+14.653	C30 H54 O9	580.358	14.653	74.17	62481	180154	1	288408	298847	297613	75122	77580	40917	Rha-C12-C12:1 [ C30 H54 O9, tgt=74.17, overall=74.17, db=74.17, tgt=, overall=558.3768, db=558.3768, tgt=, overall=, db=, tgt=, overall=, db=, tgt=, overall=, db= ]	FindByFormula	8	[M+H]+	Esi+	(581.3656, 15958.99)(582.3686, 5737.56)	558.377
Rha-C12-C12:1 Esi+15.113999	C30 H54 O9	558.374	15.114	64.95	271014	238904	138484	1	1	1	44417	56169	75251	Rha-C12-C12:1 [ C30 H54 O9, tgt=64.95, overall=64.95, db=64.95, tgt=, overall=558.3768, db=558.3768, tgt=, overall=, db=, tgt=, overall=, db=, tgt=, overall=, db= ]	FindByFormula	6	[M+H]+	Esi+	(559.3814, 13303.46)(560.3851, 4623.59)	558.377
Rha-C12-C12	C30 H56 O9	582.374	17.308	67.98	260286	250204	1	486396	461558	560493	40864	73151	65742	Rha-C12-C12 [ C30 H56 O9, tgt=67.98, overall=67.98, db=67.98, tgt=, overall=560.3924, db=560.3924, tgt=, overall=, db=, tgt=, overall=, db=, tgt=, overall=, db= ]	FindByFormula	8	[M+H]+	Esi+	(583.3815, 14027.65)(584.3841, 5901.05)	560.392
Rha-C12-C12 Esi+11.655999	C30 H56 O9	560.39	11.656	67.42	471846	349217	3824102	1	1	1	1055130	1220871	347594	Rha-C12-C12 [ C30 H56 O9, tgt=67.42, overall=67.42, db=67.42, tgt=, overall=560.3924, db=560.3924, tgt=, overall=, db=, tgt=, overall=, db=, tgt=, overall=, db= ]	FindByFormula	6	[M+H]+	Esi+	(561.3973, 208689.95)(562.4005, 64993.87)	560.392
Rha-C12-C12 Esi+14.666	C30 H56 O9	560.389	14.666	75.81	237382	222868	269929	189359	214699	229328	106130	124787	120095	Rha-C12-C12 [ C30 H56 O9, tgt=75.81, overall=75.81, db=75.81, tgt=, overall=560.3924, db=560.3924, tgt=, overall=, db=, tgt=, overall=, db=, tgt=, overall=, db= ]	FindByFormula	9	[M+H]+	Esi+	(561.3991, 13487.82)(562.4023, 4481.33)	560.392
LysoPC(22:2(13Z,16Z))	C30 H59 N O7 P	598.383	0.422	72.12	444704	368253	238769	117283	118478	155812	483062	580362	553149	LysoPC(22:2(13Z,16Z)) [ C30 H59 N O7 P, tgt=72.12, overall=72.12, db=72.12, CAS ID=, KEGG ID=C04230, METLIN ID=61709, HMP ID=HMDB10400, tgt=, overall=576.4029, db=576.4029, tgt=, overall=, db=, tgt=, overall=, db=, tgt=, overall=, db= ]	FindByFormula	9	[M+H]+	Esi+	(599.3907, 38292.74)(600.3934, 13316.0)	576.403
DG(14:0/0:0/14:0) (d5)	C31 H55 D5 O5	555.435	11.875	70.8	1976257	1835316	1893674	29364	68420	28926	569198	565840	698292	DG(14:0/0:0/14:0) (d5) [ C31 H55 D5 O5, tgt=70.80, overall=70.80, db=70.80, Lipid ID=LMGL02010309, CAS ID=, METLIN ID=4684, tgt=, overall=517.4755, db=517.4755, tgt=, overall=, db=, tgt=, overall=, db=, tgt=, overall=, db= ]	FindByFormula	9	[M+H]+	Esi+	(556.4418, 97980.65)(557.4451, 33076.62)(558.4474, 7143.81)	517.476
DG(14:0/0:0/14:0) (d5) Esi+11.858001	C31 H55 D5 O5	555.435	11.858	48.49	1930972	220115	1931059	1	21744	1	594871	557189	679247	DG(14:0/0:0/14:0) (d5) [ C31 H55 D5 O5, tgt=48.49, overall=48.49, db=48.49, Lipid ID=LMGL02010309, CAS ID=, METLIN ID=4684, tgt=, overall=517.4755, db=517.4755, tgt=, overall=, db=, tgt=, overall=, db=, tgt=, overall=, db= ]	FindByFormula	7	[M+H]+	Esi+	(556.4418, 97980.65)(557.4451, 33076.62)	517.476
DG(12:0/16:1(9Z)/0:0)[iso2]	C31 H58 O5	586.341	11.419	58.81	1	1	1	148097	158725	160164	1	1	1		FindByFormula	3	[M+2H]+2	Esi+	(294.1778, 11799.61)(294.6792, 4851.57)
Pubescenol	C32 H40 O10	584.264	10.521	71.83	1	1	1	270844	361604	345586	1	1	1	(R)-camphor [ C10 H16 O, tgt=87.45, overall=87.45, db=87.45, Lipid ID=LMPR0102120047, KEGG ID=C00808, METLIN ID=53348, tgt=, overall=152.1201, db=152.1201, tgt=, overall=, db=, tgt=, overall=, db=, tgt=, overall=, db= ]	FindByFormula	3	[M+H]+	Esi+	(585.2709, 10363.42)(586.2744, 3298.8)	152.12
Pubescenol Esi+9.743	C32 H40 O10	584.263	9.743	73	1	1	1	234509	184287	277179	1	1	1	NeuGcalpha2-3Galbeta1-3GalNAcbeta1-4Galbeta1-4Glcbeta-Cer(d18:1/24:1(15Z)) [ C79 H141 N3 O32, tgt=74.88, overall=74.88, db=74.88, Lipid ID=LMSP0601BY07, METLIN ID=56503, tgt=, overall=1643.9498, db=1643.9498, tgt=, overall=, db=, tgt=, overall=, db=, tgt=, overall=, db= ]	FindByFormula	3	[M+H]+	Esi+	(585.2706, 11334.13)(586.2742, 3727.94)	1643.95
(22E,24E,24bE)-1α,25-dihydroxy-26,27-dimethyl-22,23,24,24a,24b,24c-hexadehydro-24a,24b,24c-trihomovitamin D3 / (22E,24E,24bE)-1α,25-dihydroxy-26,27-dimethyl-22,23,24,24a,24b,24c-hexadehydro-24a,24b,24c-trihomocholecalciferol	C32 H48 O3	518.314	2.007	82.09	71387	70242	86298	22043494	23222144	24587928	21111	30505	30673	(22E,24E,24bE)-1α,25-dihydroxy-26,27-dimethyl-22,23,24,24a,24b,24c-hexadehydro-24a,24b,24c-trihomovitamin D3 / (22E,24E,24bE)-1α,25-dihydroxy-26,27-dimethyl-22,23,24,24a,24b,24c-hexadehydro-24a,24b,24c-trihomocholecalciferol [ C32 H48 O3, tgt=82.09, overall=82.09, db=82.09, Lipid ID=LMST03020512, METLIN ID=42441, tgt=, overall=480.3603, db=480.3603, tgt=, overall=, db=, tgt=, overall=, db=, tgt=,…	FindByFormula	9	[M+H]+	Esi+	(519.3217, 976819.3)(520.3248, 313103.94)(521.3278, 58931.89)(522.331, 7007.22)	480.36
(22E,24E,24bE)-1α,25-dihydroxy-26,27-dimethyl-22,23,24,24a,24b,24c-hexadehydro-24a,24b,24c-trihomovitamin D3 / (22E,24E,24bE)-1α,25-dihydroxy-26,27-dimethyl-22,23,24,24a,24b,24c-hexadehydro-24a,24b,24c-trihomocholecalciferol Esi+2.977	C32 H48 O3	518.314	2.977	80.64	1	1	1	3405932	3665889	4365678	1	1	1	2-Methyl-2E-heptenoic acid [ C8 H14 O2, tgt=87.58, overall=87.58, db=87.58, Lipid ID=LMFA01020102, CAS ID=, METLIN ID=4628, tgt=, overall=142.0994, db=142.0994, tgt=, overall=, db=, tgt=, overall=, db=, tgt=, overall=, db= ]	FindByFormula	3	[M+H]+	Esi+	(519.3216, 274036.28)(520.3248, 95755.39)(521.3281, 18672.63)	142.099
Taurolithocholic acid 3-glucuronide	C32 H53 N O11 S	735.241	17.519	59.63	563649	590640	560029	394077	416248	399414	506111	486337	539158	Taurolithocholic acid 3-glucuronide [ C32 H53 N O11 S, tgt=59.63, overall=59.63, db=59.63, Lipid ID=LMST05040009, METLIN ID=57995, tgt=, overall=659.3339, db=659.3339, tgt=, overall=, db=, tgt=, overall=, db=, tgt=, overall=, db= ]	FindByFormula	9	[M+2H]+2	Esi+	(368.6283, 20260.86)(369.1295, 9024.72)(369.6277, 4209.97)	659.334
Kurilensoside H	C32 H54 O11	614.372	10.044	69.57	73849	87302	72759	207757	249841	255676	60657	50015	64194	Kurilensoside H [ C32 H54 O11, tgt=69.57, overall=69.57, db=69.57, Lipid ID=LMST05050017, METLIN ID=84937, tgt=, overall=614.3666, db=614.3666, tgt=, overall=, db=, tgt=, overall=, db=, tgt=, overall=, db= ]	FindByFormula	9	[M+H]+	Esi+	(615.3734, 9025.1)(616.3762, 3656.09)	614.367
Kurilensoside H Esi+10.647	C32 H54 O11	614.364	10.647	63.78	1	1	1	410965	410141	419187	1	1	1		FindByFormula	3	[M+H]+	Esi+	(615.371, 19265.33)(616.3748, 6417.63)
Kurilensoside H Esi+8.425	C32 H54 O11	614.366	8.425	74.48	1	1	1	523334	487314	502691	1	1	1		FindByFormula	3	[M+H]+	Esi+	(615.3734, 9410.38)(616.377, 3179.9)
2-methyl-hopane-17beta,21beta-homohopanol	C32 H56 O	228.214	1.868	20.42	278229	186068	175300	91854	58566	45373	412545	417285	324559	2-methyl-hopane-17beta,21beta-homohopanol [ C32 H56 O, tgt=20.42, overall=20.42, db=20.42, Lipid ID=LMPR04000029, METLIN ID=53889, tgt=, overall=456.4331, db=456.4331, tgt=, overall=, db=, tgt=, overall=, db=, tgt=, overall=, db= ]	FindByFormula	9	[2M+H]+ [M+H]+	Esi+	(229.2223, 3200.95)(457.4362, 7776.04)	456.433
Rha-Rha-C12:1-C8	C32 H56 O13	648.372	7.422	99.18	1	1	1	12933600	13359185	13541193	1	1	1	Rha-Rha-C12-C12 [ C36 H66 O13, tgt=99.29, overall=99.29, db=99.29, tgt=, overall=706.4503, db=706.4503, tgt=, overall=, db=, tgt=, overall=, db=, tgt=, overall=, db= ]	FindByFormula	3	[2M+H]+ [2M+K]+ [2M+Na]+ [M+H]+ [M+K]+ [M+Na]+	Esi+	(671.3612, 396388.4)(672.3645, 131602.45)(673.3671, 31163.03)(674.3705, 6000.28)(1319.7329, 132817.89)(1320.7363, 93700.87)(1321.7379, 41154.41)(1322.7391, 12992.68)(1323.7358, 2947.58)(649.3791, 74833.93)(650.3823, 26385.34)(651.3855, 7173.52)(687.3343, 25777.04)(688.3373, 9500.52)(689.3365, 3884.89)(1335.7042, 5812.29)(1336.7072, 4915.65)(1297.7506, 4927.54)(1298.7535, 3348.25)	706.45
Rha-Rha-C12:1-C8 Esi+6.886	C32 H56 O13	670.354	6.886	73.21	1	1	1	272582	288814	310540	1	1	1	N-butanoyl-lhomoserine lactone [ C8 H13 N O3, tgt=47.52, overall=47.52, db=47.52, Lipid ID=LMFA08030002, CAS ID=67605-85-0, KEGG ID=C11837, METLIN ID=36732, tgt=, overall=171.0895, db=171.0895, tgt=, overall=, db=, tgt=, overall=, db=, tgt=, overall=, db= ]	FindByFormula	3	[M+H]+	Esi+	(671.361, 12721.57)(672.3636, 4227.06)	171.089
Rha-Rha-C12:1-C8 Esi+9.124	C32 H56 O13	648.372	9.124	71.87	1	1	1	175472	205671	222854	1	1	1		FindByFormula	3	[M+H]+	Esi+	(649.3792, 15199.58)(650.3821, 5678.22)
Rha-Rha-C10-C10	C32 H58 O13	650.388	8.673	99.4	1	1	1	30509120	21652704	31200078	1	1	1	9S,10S,11R-trihydroxy-12Z-octadecenoic acid [ C18 H34 O5, tgt=99.71, overall=99.71, db=99.71, Lipid ID=LMFA02000011, METLIN ID=74943, tgt=, overall=330.2406, db=330.2406, tgt=, overall=, db=, tgt=, overall=, db=, tgt=, overall=, db= ]	FindByFormula	3	[2M+H]+ [2M+K]+ [2M+Na]+ [M+H]+	Esi+	(1323.7645, 419773.6)(1324.7678, 286982.62)(1325.7701, 116873.02)(1326.7719, 37443.51)(1327.7694, 9978.88)(651.3949, 197428.8)(652.3981, 74126.43)(653.4007, 16481.09)(1339.737, 15785.59)(1340.7388, 11440.82)(1341.7413, 6087.91)(1301.7823, 22666.13)(1302.7856, 15289.86)(1303.7897, 6819.42)(1304.79, 2278.07)	330.241
Butyl 4'-O-hexadecanoyl-neohesperidoside	C32 H60 O11	642.397	11.474	61.99	1	81537	71749	274504	348105	292068	38142	23797	38977	Butyl 4'-O-hexadecanoyl-neohesperidoside [ C32 H60 O11, tgt=61.99, overall=61.99, db=61.99, Lipid ID=LMSL05000004, METLIN ID=102928, tgt=, overall=620.4136, db=620.4136, tgt=, overall=, db=, tgt=, overall=, db=, tgt=, overall=, db= ]	FindByFormula	8	[M+H]+	Esi+	(643.4052, 9211.91)(644.4081, 3827.62)	620.414
Butyl 4'-O-hexadecanoyl-neohesperidoside Esi+14.044	C32 H60 O11	642.395	14.044	72.22	73651	89610	120296	202218	251568	253245	13854	1	20256	Butyl 4'-O-hexadecanoyl-neohesperidoside [ C32 H60 O11, tgt=72.22, overall=72.22, db=72.22, Lipid ID=LMSL05000004, METLIN ID=102928, tgt=, overall=620.4136, db=620.4136, tgt=, overall=, db=, tgt=, overall=, db=, tgt=, overall=, db= ]	FindByFormula	8	[M+H]+	Esi+	(643.4024, 8867.56)(644.4053, 3341.7)	620.414
Butyl 4'-O-hexadecanoyl-neohesperidoside Esi+14.737	C32 H60 O11	642.395	14.737	73.05	1	1	1	325731	395217	367355	1	1	1		FindByFormula	3	[M+H]+	Esi+	(643.4022, 21510.6)(644.4058, 7884.63)
ecdysone 25-O-D-glucopyranoside	C33 H54 O11	626.364	9.942	63.04	1	1	1	150397	180540	176739	1	1	1		FindByFormula	3	[M+H]+	Esi+	(627.3713, 20289.7)(628.3739, 6499.93)
Cholesterol glucuronide	C33 H54 O7	562.385	20.074	65.53	506568	532543	545996	1	1	1	93431	105878	103510	Cholesterol glucuronide [ C33 H54 O7, tgt=65.53, overall=65.53, db=65.53, Lipid ID=LMST05010043, METLIN ID=57961, tgt=, overall=562.3870, db=562.3870, tgt=, overall=, db=, tgt=, overall=, db=, tgt=, overall=, db= ]	FindByFormula	6	[M+H]+	Esi+	(563.392, 17114.04)(564.3948, 6341.62)	562.387
Evasterioside D	C33 H58 O10	636.385	15.894	94.74	1147393	1150218	1164032	1	1	1	424874	446613	492771	Evasterioside D [ C33 H58 O10, tgt=94.74, overall=94.74, db=94.74, Lipid ID=LMST05050009, METLIN ID=84929, tgt=, overall=614.4030, db=614.4030, tgt=, overall=, db=, tgt=, overall=, db=, tgt=, overall=, db= ]	FindByFormula	6	[M+H]+	Esi+	(637.3925, 56628.21)(638.3953, 22731.65)(639.3965, 6983.78)	614.403
Kurilensoside F	C33 H58 O11	652.379	12.164	72.55	295839	314311	298489	1	1	1	95630	113540	102032	Kurilensoside F [ C33 H58 O11, tgt=72.55, overall=72.55, db=72.55, Lipid ID=LMST05050015, METLIN ID=84935, tgt=, overall=630.3979, db=630.3979, tgt=, overall=, db=, tgt=, overall=, db=, tgt=, overall=, db= ]	FindByFormula	6	[M+H]+	Esi+	(653.3873, 15920.33)(654.3904, 6053.98)	630.398
DG(15:0/0:0/15:0) (d5)	C33 H59 D5 O5	583.466	15.322	46.85	672207	544785	717325	118337	140292	327137	328287	321675	345723	DG(15:0/0:0/15:0) (d5) [ C33 H59 D5 O5, tgt=46.85, overall=46.85, db=46.85, Lipid ID=LMGL02010310, CAS ID=, METLIN ID=4685, tgt=, overall=545.5068, db=545.5068, tgt=, overall=, db=, tgt=, overall=, db=, tgt=, overall=, db= ]	FindByFormula	9	[M+H]+	Esi+	(584.4733, 16055.89)(585.4767, 5760.94)	545.507
Rha-Rha-C10-C10-CH3	C33 H60 O13	664.401	10.065	98.55	50661	37822	29432	9105960	10234981	10939046	1	1	1	Rha-Rha-C10-C10-CH3 [ C33 H60 O13, tgt=98.55, overall=98.55, db=98.55, tgt=, overall=664.4034, db=664.4034, tgt=, overall=, db=, tgt=, overall=, db=, tgt=, overall=, db= ]	FindByFormula	6	[2M+K]+ [2M+Na]+ [M+H]+ [M+Na]+	Esi+	(687.3923, 578592.25)(688.3955, 198520.4)(689.3981, 46453.52)(1351.795, 147494.53)(1352.7986, 107237.78)(1353.801, 46461.64)(1354.8036, 14842.1)(1355.7997, 4250.36)(665.41, 58710.68)(666.4132, 21486.17)(667.417, 4962.36)(1367.7668, 5885.52)(1368.7683, 4703.43)	664.403
Rha-Rha-C10-C10-CH3 Esi+2.047	C33 H60 O13	686.384	2.047	72.74	203694	193342	159705	1	1	1	80906	84763	84784	Rha-Rha-C10-C10-CH3 [ C33 H60 O13, tgt=72.74, overall=72.74, db=72.74, tgt=, overall=664.4034, db=664.4034, tgt=, overall=, db=, tgt=, overall=, db=, tgt=, overall=, db= ]	FindByFormula	6	[M+H]+	Esi+	(687.3919, 9963.61)(688.3955, 3294.96)	664.403
Rha-Rha-C10-C10-CH3 Esi+9.677	C33 H60 O13	664.403	9.677	99	1	1	1	2929694	3162427	3468887	1	1	1		FindByFormula	3	[2M+Na]+ [M+H]+ [M+Na]+	Esi+	(687.3923, 193866.25)(688.3959, 71038.0)(689.3981, 16575.58)(1351.7955, 19380.16)(1352.7986, 14183.66)(1353.8041, 8526.63)(665.4103, 20427.29)(666.4139, 8180.0)
PS(12:0/15:1(9Z))	C33 H62 N O10 P	685.397	4.498	51.24	1	1	1	160779	167852	202513	1	1	1		FindByFormula	3	[M+H]+	Esi+	(686.4044, 12568.07)(687.408, 5211.05)
PE(14:1(9Z)/14:1(9Z))	C33 H62 N O8 P	653.398	6.997	49.66	1	1	1	365933	434012	474005	1	1	1		FindByFormula	3	[M+H]+	Esi+	(654.4057, 35853.16)(655.4089, 12518.62)
PE(O-16:0/12:0)	C33 H68 N O7 P	643.45	10.187	49.87	311241	274007	298080	1	1	1	105854	115506	113477	PE(O-16:0/12:0) [ C33 H68 N O7 P, tgt=49.87, overall=49.87, db=49.87, Lipid ID=LMGP02020021, METLIN ID=77500, tgt=, overall=621.4733, db=621.4733, tgt=, overall=, db=, tgt=, overall=, db=, tgt=, overall=, db= ]	FindByFormula	6	[M+H]+	Esi+	(644.458, 9849.89)(645.4608, 3655.16)	621.473
Rha-Rha-C12:1-C10	C34 H60 O13	676.403	9.724	99.21	1	18917	1	7932169	8424300	8517725	1	1	1	Rha-Rha-C12:1-C10 [ C34 H60 O13, tgt=99.21, overall=99.21, db=99.21, tgt=, overall=676.4034, db=676.4034, tgt=, overall=, db=, tgt=, overall=, db=, tgt=, overall=, db= ]	FindByFormula	4	[2M+Na]+ [M+H]+ [M+Na]+	Esi+	(699.3926, 517548.2)(700.3958, 183138.17)(701.3984, 44812.86)(702.4002, 9115.7)(1375.7955, 111769.33)(1376.7986, 82528.05)(1377.8007, 36168.94)(1378.8008, 13503.04)(1379.7861, 4790.07)(677.4101, 56810.74)(678.4136, 19069.41)(679.4167, 4552.06)	676.403
Rha-Rha-C12:1-C10 Esi+10.519	C34 H60 O13	676.403	10.519	99.16	1	1	1	14145826	14853084	14144940	1	19327	1		FindByFormula	4	[2M+H]+ [2M+Na]+ [M+H]+ [M+K]+ [M+Na]+	Esi+	(699.3921, 162553.44)(700.3956, 60293.18)(701.3983, 14264.76)(702.3988, 926.12)(1375.7954, 45813.87)(1376.7992, 35819.23)(1377.8014, 15550.72)(1378.8025, 5536.46)(677.4101, 70732.3)(678.4135, 26299.29)(679.4163, 6509.93)(715.3652, 11492.24)(716.3693, 4412.59)(1353.8124, 5424.39)(1354.816, 4070.73)
Rha-Rha-C12:1-C10 Esi+12.370999	C34 H60 O13	676.403	12.371	97.22	1	1	1	708487	821883	845834	1	1	1	Rha-C12-C8 [ C26 H48 O9, tgt=99.54, overall=99.54, db=99.54, tgt=, overall=504.3298, db=504.3298, tgt=, overall=, db=, tgt=, overall=, db=, tgt=, overall=, db= ]	FindByFormula	3	[M+H]+	Esi+	(677.4107, 60063.2)(678.4142, 21048.81)(679.4179, 6776.8)	504.33
PS(14:1(9Z)/14:1(9Z))	C34 H62 N O10 P	697.393	11.455	46.34	1	1	1	431409	361751	424044	1	1	1		FindByFormula	3	[2M+H]+ [M+H]+	Esi+	(698.3994, 29218.68)(1395.7997, 12486.8)(1396.8024, 7555.64)
Rha-Rha-C12-C10	C34 H62 O13	678.419	11.699	99.71	21969	40108	34907	7827395	7972739	8173826	1	1	1	Rha-Rha-C12-C10 [ C34 H62 O13, tgt=99.71, overall=99.71, db=99.71, tgt=, overall=678.4190, db=678.4190, tgt=, overall=, db=, tgt=, overall=, db=, tgt=, overall=, db= ]	FindByFormula	6	[2M+H]+ [M+H]+	Esi+	(679.426, 165396.66)(680.4293, 62475.96)(681.432, 15010.32)(682.4342, 2958.21)(1357.8453, 20216.73)(1358.8485, 15642.5)(1359.8502, 6565.74)(1360.8534, 2172.78)	678.419
PG(14:1(9Z)/14:1(9Z))	C34 H63 O10 P	662.422	11.875	45.62	806152	733757	958854	1	1	1	195319	217973	236254	PG(14:1(9Z)/14:1(9Z)) [ C34 H63 O10 P, tgt=45.62, overall=45.62, db=45.62, Lipid ID=LMGP04010920, METLIN ID=79745, tgt=, overall=662.4159, db=662.4159, tgt=, overall=, db=, tgt=, overall=, db=, tgt=, overall=, db= ]	FindByFormula	6	[M+H]+	Esi+	(663.4283, 21392.26)(664.4321, 8187.17)	662.416
PE(12:0/17:2(9Z,12Z))	C34 H64 N O8 P	667.414	9.065	75.53	86535	101621	117544	7928624	8631351	8591291	23060	1	1	PE(12:0/17:2(9Z,12Z)) [ C34 H64 N O8 P, tgt=75.53, overall=75.53, db=75.53, Lipid ID=LMGP02010365, METLIN ID=76600, tgt=, overall=645.4370, db=645.4370, tgt=, overall=, db=, tgt=, overall=, db=, tgt=, overall=, db= ]	FindByFormula	7	[M+H]+	Esi+	(668.4216, 171825.16)(669.425, 62411.32)(670.4274, 16778.33)	645.437
PE(12:0/17:2(9Z,12Z)) Esi+8.354	C34 H64 N O8 P	667.414	8.354	75.24	1	1	1	1228000	1224461	1673552	1	1	1		FindByFormula	3	[M+H]+	Esi+	(668.4215, 136228.19)(669.4251, 52179.66)(670.4272, 13891.93)
N-(3E-hexadecenoyl)-deoxysphing-4-enine-1-sulfonate	C34 H65 N O5 S	599.461	11.858	82.19	1904931	1561130	1927450	50493	1	15915	412195	560852	580990	N-(3E-hexadecenoyl)-deoxysphing-4-enine-1-sulfonate [ C34 H65 N O5 S, tgt=82.19, overall=82.19, db=82.19, Lipid ID=LMSP00000003, METLIN ID=53896, tgt=, overall=599.4583, db=599.4583, tgt=, overall=, db=, tgt=, overall=, db=, tgt=, overall=, db= ]	FindByFormula	8	[M+H]+	Esi+	(600.4678, 91676.88)(601.4713, 28598.83)(602.4734, 7197.47)	599.458
PE-Cer(d14:2(4E,6E)/18:1(9Z))	C34 H65 N2 O6 P	628.455	19.551	84.43	1526055	1481570	1579800	1	1	1	293849	349635	339472	PE-Cer(d14:2(4E,6E)/18:1(9Z)) [ C34 H65 N2 O6 P, tgt=84.43, overall=84.43, db=84.43, Lipid ID=LMSP03020031, METLIN ID=103070, tgt=, overall=628.4580, db=628.4580, tgt=, overall=, db=, tgt=, overall=, db=, tgt=, overall=, db= ]	FindByFormula	6	[M+H]+ [M+Na]+	Esi+	(651.4439, 49927.36)(652.4473, 18197.29)(653.4499, 4558.4)(629.4621, 6064.49)	628.458
PE(O-16:0/13:0)	C34 H70 N O7 P	657.466	11.866	48.44	192383	217419	206084	1	1	1	75151	76929	69165	PE(O-16:0/13:0) [ C34 H70 N O7 P, tgt=48.44, overall=48.44, db=48.44, Lipid ID=LMGP02020022, METLIN ID=77501, tgt=, overall=635.4890, db=635.4890, tgt=, overall=, db=, tgt=, overall=, db=, tgt=, overall=, db= ]	FindByFormula	6	[M+H]+	Esi+	(658.4731, 9864.91)(659.4769, 3292.69)	635.489
PE-NMe(O-14:0/O-14:0)	C34 H72 N O6 P	643.487	11.842	70.72	1436980	1697797	1607514	29064	40502	107274	472545	445628	535839	PE-NMe(O-14:0/O-14:0) [ C34 H72 N O6 P, tgt=70.72, overall=70.72, db=70.72, Lipid ID=LMGP02040010, METLIN ID=40770, tgt=, overall=621.5097, db=621.5097, tgt=, overall=, db=, tgt=, overall=, db=, tgt=, overall=, db= ]	FindByFormula	9	[M+H]+	Esi+	(644.4941, 79086.23)(645.4973, 26901.5)(646.4995, 7065.69)	621.51
Denticulaflavonol	C35 H42 O6	596.253	9.129	67	1	1	1	739817	779130	793656	1	1	1	2-Aminohexadecanoic acid [ C16 H33 N O2, tgt=50.38, overall=50.38, db=50.38, Lipid ID=LMFA01100016, CAS ID=7769-79-1, METLIN ID=34491, tgt=, overall=271.2511, db=271.2511, tgt=, overall=, db=, tgt=, overall=, db=, tgt=, overall=, db= ]	FindByFormula	3	[M+H]+	Esi+	(597.2593, 20243.74)(598.262, 7994.78)(599.2464, 2534.12)	271.251
2-(9R-(15Z-docosenoyloxy)-3-methyl-2Z-decenoyloxy)-ethanesulfonic acid	C35 H64 O7 S	628.44	6.573	58.78	1020446	1085345	1049301	15801	1	17014	319962	306047	302617	2-(9R-(15Z-docosenoyloxy)-3-methyl-2Z-decenoyloxy)-ethanesulfonic acid [ C35 H64 O7 S, tgt=58.78, overall=58.78, db=58.78, Lipid ID=LMFA07020002, METLIN ID=97367, tgt=, overall=628.4373, db=628.4373, tgt=, overall=, db=, tgt=, overall=, db=, tgt=, overall=, db= ]	FindByFormula	8	[M+H]+ [M+Na]+	Esi+	(651.4288, 62375.54)(652.432, 22995.21)(629.4463, 8229.93)	628.437
PE(14:1(9Z)/16:1(9Z))	C35 H66 N O8 P	681.43	9.976	73.74	1	1	1	1380801	1595089	1716570	1	1	1		FindByFormula	3	[M+H]+	Esi+	(682.437, 117509.27)(683.4405, 42150.46)(684.4429, 11500.06)
PE(14:1(9Z)/16:1(9Z)) Esi+9.677	C35 H66 N O8 P	681.429	9.677	48.12	1	1	1	428252	465052	513977	1	1	1	2-hydroxy caprylic acid [ C8 H16 O3, tgt=87.32, overall=87.32, db=87.32, Lipid ID=LMFA01050020, METLIN ID=35402, tgt=, overall=160.1099, db=160.1099, tgt=, overall=, db=, tgt=, overall=, db=, tgt=, overall=, db= ]	FindByFormula	3	[M+H]+	Esi+	(682.4368, 46332.73)(683.4402, 15708.08)	160.11
methyl 13-sophorosyloxydocosanoate	C35 H66 O13	694.448	6.619	87.29	746944	725574	802873	1	1	1	210135	217120	184731	methyl 13-sophorosyloxydocosanoate [ C35 H66 O13, tgt=87.29, overall=87.29, db=87.29, Lipid ID=LMFA13020002, METLIN ID=46609, tgt=, overall=694.4503, db=694.4503, tgt=, overall=, db=, tgt=, overall=, db=, tgt=, overall=, db= ]	FindByFormula	6	[M+H]+	Esi+	(695.4547, 53464.13)(696.4581, 18645.21)(697.4605, 4848.08)	694.45
PC(11:1(10E)/16:0)[U]	C35 H69 N O8 P	662.481	20.5	64.35	2250889	2112669	2105017	2624687	2710322	2563956	809347	867525	896182	PC(11:1(10E)/16:0)[U] [ C35 H69 N O8 P, tgt=64.35, overall=64.35, db=64.35, Lipid ID=LMGP01010426, METLIN ID=39168, tgt=, overall=662.4761, db=662.4761, tgt=, overall=, db=, tgt=, overall=, db=, tgt=, overall=, db= ]	FindByFormula	9	[M+H]+	Esi+	(663.4884, 134603.03)(664.4915, 67561.23)(665.494, 15426.28)	662.476
PE-Cer(d15:2(4E,6E)/18:0(2OH))	C35 H69 N2 O7 P	660.481	7.096	88.25	1	1	1	844107	868460	918713	1	1	1		FindByFormula	3	[M+H]+	Esi+	(661.4887, 65055.07)(662.4919, 25396.45)(663.4948, 6983.4)
1,2-ditetradecanoyl-sn-glycero-3-phosphosulfocholine	C35 H70 O8 P S	658.466	17.665	83.61	7260297	7282331	7190705	1	1	1	1393629	1494753	1507409	1,2-ditetradecanoyl-sn-glycero-3-phosphosulfocholine [ C35 H70 O8 P S, tgt=83.61, overall=83.61, db=83.61, Lipid ID=LMGP00000051, METLIN ID=46671, tgt=, overall=681.4529, db=681.4529, tgt=, overall=, db=, tgt=, overall=, db=, tgt=, overall=, db= ]	FindByFormula	6	[M+H]+ [M+K]+ [M+Na]+	Esi+	(681.455, 329383.8)(682.4583, 125448.76)(683.4611, 29673.86)(684.4637, 5611.79)(659.4727, 28716.58)(660.4763, 11505.18)(697.4286, 21773.56)(698.4319, 9417.58)(699.4305, 2987.98)	681.453
PE-NMe2(O-14:0/O-14:0)	C35 H74 N O6 P	657.502	13.525	73.01	1074961	1043982	1039999	95269	79594	122889	398375	430312	399799	PE-NMe2(O-14:0/O-14:0) [ C35 H74 N O6 P, tgt=73.01, overall=73.01, db=73.01, Lipid ID=LMGP02040008, METLIN ID=40768, tgt=, overall=635.5254, db=635.5254, tgt=, overall=, db=, tgt=, overall=, db=, tgt=, overall=, db= ]	FindByFormula	9	[M+H]+	Esi+	(658.5098, 30839.84)(659.5132, 11406.68)(660.5144, 2537.67)	635.525
PE-NMe2(O-14:0/O-14:0) Esi+27.401	C35 H74 N O6 P	657.511	27.401	46.04	211115	201394	199094	197587	408857	569883	186627	164547	121936	PE-NMe2(O-14:0/O-14:0) [ C35 H74 N O6 P, tgt=46.04, overall=46.04, db=46.04, Lipid ID=LMGP02040008, METLIN ID=40768, tgt=, overall=635.5254, db=635.5254, tgt=, overall=, db=, tgt=, overall=, db=, tgt=, overall=, db= ]	FindByFormula	9	[M+H]+	Esi+	(658.5185, 10177.3)(659.5216, 5388.96)	635.525
Fumonisin A1	C36 H61 N O16	785.377	15.834	48.41	1	1	1	572304	556987	643015	1	1	1	2,4-Octadienal [ C8 H12 O, tgt=87.02, overall=87.02, db=87.02, Lipid ID=LMFA06000034, CAS ID=5577-44-6, METLIN ID=36554, tgt=, overall=124.0888, db=124.0888, tgt=, overall=, db=, tgt=, overall=, db=, tgt=, overall=, db= ]	FindByFormula	3	[M+H]+	Esi+	(786.3841, 15443.65)(787.3879, 7526.74)	124.089
Rha-Rha-C12:1-C12	C36 H64 O13	704.435	13.421	99.06	12605	14976	12954	12516503	13989307	14625892	9744	5310	2523	Rha-Rha-C12:1-C12 [ C36 H64 O13, tgt=99.06, overall=99.06, db=99.06, tgt=, overall=704.4347, db=704.4347, tgt=, overall=, db=, tgt=, overall=, db=, tgt=, overall=, db= ]	FindByFormula	9	[2M+K]+ [2M+Na]+ [M+H]+ [M+K]+ [M+Na]+	Esi+	(727.4241, 770822.5)(728.4275, 285895.34)(729.4302, 72806.06)(730.4331, 12583.97)(1431.8588, 194454.25)(1432.8625, 158694.61)(1433.8647, 68890.55)(1434.8672, 22679.92)(1435.8689, 6403.4)(705.442, 87043.64)(706.4453, 32880.07)(707.4492, 8607.27)(743.3972, 46075.86)(744.4007, 17813.11)(745.4014, 6559.76)(1447.83, 8244.17)(1448.8319, 7254.22)	704.435
Rha-Rha-C12:1-C12 Esi+12.762	C36 H64 O13	704.434	12.762	98.94	1	1	1	10278216	11886200	12273056	1	1	1	9S,10S,11R-trihydroxy-12Z-octadecenoic acid [ C18 H34 O5, tgt=99.68, overall=99.68, db=99.68, Lipid ID=LMFA02000011, METLIN ID=74943, tgt=, overall=330.2406, db=330.2406, tgt=, overall=, db=, tgt=, overall=, db=, tgt=, overall=, db= ]	FindByFormula	3	[2M+H]+ [2M+K]+ [2M+Na]+ [M+H]+ [M+Na]+	Esi+	(727.4239, 561357.94)(728.4272, 207495.6)(729.4301, 51897.29)(730.4318, 11234.72)(1431.8582, 129656.14)(1432.8617, 100363.64)(1433.8643, 47289.47)(1434.8672, 15658.75)(1435.8678, 4661.64)(705.4418, 58082.54)(706.4452, 22271.31)(707.4475, 5828.21)(1447.8298, 5364.47)(1448.8345, 4934.38)(1409.874, 3670.18)	330.241
Rha-Rha-C12:1-C12 Esi+13.780999	C36 H64 O13	704.435	13.781	70.04	170267	178362	152512	475942	582359	509166	24139	28940	38248	Rha-Rha-C12:1-C12 [ C36 H64 O13, tgt=70.04, overall=70.04, db=70.04, tgt=, overall=704.4347, db=704.4347, tgt=, overall=, db=, tgt=, overall=, db=, tgt=, overall=, db= ]	FindByFormula	9	[M+H]+ [M+Na]+	Esi+	(727.4237, 22340.47)(728.4272, 9053.78)(705.4416, 4970.38)	704.435
Erythromycin D	C36 H65 N O12	741.408	7.152	60.49	1	1	1	360967	346791	325413	1	1	1		FindByFormula	3	[M+H]+	Esi+	(742.4146, 13903.78)(743.4172, 6136.6)
PE(13:0/18:3(6Z,9Z,12Z))	C36 H66 N O8 P	693.436	10.076	75.74	464552	28140	409242	1401293	1478224	1599971	114034	122528	112083	PE(13:0/18:3(6Z,9Z,12Z)) [ C36 H66 N O8 P, tgt=75.74, overall=75.74, db=75.74, Lipid ID=LMGP02010392, METLIN ID=76627, tgt=, overall=671.4526, db=671.4526, tgt=, overall=, db=, tgt=, overall=, db=, tgt=, overall=, db= ]	FindByFormula	9	[M+H]+	Esi+	(694.4371, 124293.38)(695.4407, 46717.6)(696.443, 11662.13)	671.453
PE(13:0/18:3(6Z,9Z,12Z)) Esi+10.105	C36 H66 N O8 P	693.436	10.105	74.61	484018	1	401863	2614008	3045391	2566651	114034	87421	114707		FindByFormula	8	[M+H]+	Esi+	(694.4369, 64258.41)(695.4406, 24212.6)(696.4431, 6247.57)
PE(13:0/18:3(6Z,9Z,12Z)) Esi+10.2	C36 H66 N O8 P	693.437	10.2	23.6	199934	141992	146649	298989	370506	365838	39863	47630	49862	PE(13:0/18:3(6Z,9Z,12Z)) [ C36 H66 N O8 P, tgt=23.60, overall=23.60, db=23.60, Lipid ID=LMGP02010392, METLIN ID=76627, tgt=, overall=671.4526, db=671.4526, tgt=, overall=, db=, tgt=, overall=, db=, tgt=, overall=, db= ]	FindByFormula	9	[M+H]+	Esi+	(694.437, 38516.52)	671.453
Butyl 4'-O-butanoyl-6-O-hexadecanoyl-neohesperidoside	C36 H66 O12	690.452	15.049	62.8	140098	197002	219216	1	1	1	63704	61393	109600	Butyl 4'-O-butanoyl-6-O-hexadecanoyl-neohesperidoside [ C36 H66 O12, tgt=62.80, overall=62.80, db=62.80, Lipid ID=LMSL05000005, METLIN ID=102929, tgt=, overall=690.4554, db=690.4554, tgt=, overall=, db=, tgt=, overall=, db=, tgt=, overall=, db= ]	FindByFormula	6	[M+H]+	Esi+	(691.4599, 10380.38)(692.4639, 3626.29)	690.455
Rha-Rha-C12-C12	C36 H66 O13	706.448	11.845	60.8	643817	696207	629822	132386	143644	124775	169566	161697	204032	Rha-Rha-C12-C12 [ C36 H66 O13, tgt=60.80, overall=60.80, db=60.80, tgt=, overall=706.4503, db=706.4503, tgt=, overall=, db=, tgt=, overall=, db=, tgt=, overall=, db= ]	FindByFormula	9	[M+H]+	Esi+	(707.4548, 21350.2)(708.4582, 8516.28)	706.45
Rha-Rha-C12-C12 Esi+14.666	C36 H66 O13	706.45	14.666	99.29	1	1	1	17736740	19417088	19718320	1	1	1		FindByFormula	3	[2M+H]+ [2M+K]+ [2M+Na]+ [M+H]+ [M+K]+ [M+Na]+	Esi+	(729.4395, 742169.0)(730.4428, 278780.56)(731.4457, 68918.7)(732.4488, 11688.46)(1435.8894, 202406.9)(1436.8928, 161767.22)(1437.8956, 74331.21)(1438.8988, 25023.42)(1439.9017, 6295.1)(707.4571, 73785.81)(708.4606, 27647.43)(709.4638, 7569.65)(745.4126, 42124.69)(746.4158, 18678.16)(747.4149, 6911.12)(1451.8607, 7919.69)(1452.8633, 6522.91)(1453.8662, 3204.08)(1413.9064, 4403.88)
Rha-Rha-C12-C12 Esi+14.666 :1	C36 H66 O13	728.432	14.666	71.18	1	1	1	11821493	12831234	12980018	1	1	1	N-hydroxy arachidonoyl amine [ C20 H33 N O2, tgt=69.86, overall=69.86, db=69.86, Lipid ID=LMFA08020029, METLIN ID=36701, tgt=, overall=319.2511, db=319.2511, tgt=, overall=, db=, tgt=, overall=, db=, tgt=, overall=, db= ]	FindByFormula	3	[M+H]+	Esi+	(729.4395, 742169.0)(730.4428, 278780.56)	319.251
PE(13:0/18:2(9Z,12Z))	C36 H68 N O8 P	695.445	11.656	76.39	1	1	1	4391388	4684231	4744837	1	1	1	alNAcbeta1-4(NeuGcalpha2-3)Galbeta1-4Glcbeta-Cer(d18:1/16:0) [ C65 H117 N3 O27, tgt=77.81, overall=77.81, db=77.81, Lipid ID=LMSP0601CI01, METLIN ID=56578, tgt=, overall=1371.7874, db=1371.7874, tgt=, overall=, db=, tgt=, overall=, db=, tgt=, overall=, db= ]	FindByFormula	3	[M+H]+	Esi+	(696.453, 133221.47)(697.4561, 49289.75)(698.4592, 12793.26)	1371.79
PE(13:0/18:2(9Z,12Z)) Esi+11.440999	C36 H68 N O8 P	695.445	11.441	76.44	1	1	1	2177102	2038716	2030694	1	1	1		FindByFormula	3	[M+H]+	Esi+	(696.453, 152914.36)(697.4563, 55619.66)(698.4591, 13881.39)
PE-Cer(d14:2(4E,6E)/20:1(11Z)(2OH))	C36 H69 N2 O7 P	672.481	19.304	85.69	2114595	2174481	2252334	1	1	1	425621	481346	513473	PE-Cer(d14:2(4E,6E)/20:1(11Z)(2OH)) [ C36 H69 N2 O7 P, tgt=85.69, overall=85.69, db=85.69, Lipid ID=LMSP03020069, METLIN ID=103108, tgt=, overall=672.4842, db=672.4842, tgt=, overall=, db=, tgt=, overall=, db=, tgt=, overall=, db= ]	FindByFormula	6	[M+H]+ [M+K]+ [M+Na]+	Esi+	(695.4701, 82967.73)(696.4735, 33874.27)(697.4762, 7585.43)(673.4882, 7769.02)(711.4437, 5134.17)	672.484
PC(9:0/19:0)	C36 H73 N O8 P	700.487	0.57	59.71	2084015	2115530	2256959	1	1	1	3382931	3719851	3853140	PC(9:0/19:0) [ C36 H73 N O8 P, tgt=59.71, overall=59.71, db=59.71, Lipid ID=LMGP01011263, METLIN ID=39997, tgt=, overall=678.5074, db=678.5074, tgt=, overall=, db=, tgt=, overall=, db=, tgt=, overall=, db= ]	FindByFormula	6	[M+H]+	Esi+	(701.4935, 629879.3)(702.4967, 257750.1)	678.507
DG(17:1(9Z)/18:1(9Z)/0:0)	C37 [13C] H70 O5	645.482	19.551	62.61	1151858	1124644	1215644	1	1	1	273692	299767	282056	DG(17:1(9Z)/18:1(9Z)/0:0) [ C37 [13C] H70 O5, tgt=62.61, overall=62.61, db=62.61, Lipid ID=LMGL02010007, CAS ID=958763-09-2, METLIN ID=46624, tgt=, overall=607.5257, db=607.5257, tgt=, overall=, db=, tgt=, overall=, db=, tgt=, overall=, db= ]	FindByFormula	6	[M+H]+	Esi+	(646.4885, 41023.93)(647.4915, 15980.18)	607.526
Rifamycin	C37 H47 N O12	719.293	3.991	49.34	19456	1	17563	251807	267825	245962	1	1	1	PA(17:2(9Z,12Z)/22:6(4Z,7Z,10Z,13Z,16Z,19Z)) [ C42 H67 O8 P, tgt=85.39, overall=85.39, db=85.39, Lipid ID=LMGP10010305, METLIN ID=81471, tgt=, overall=730.4574, db=730.4574, tgt=, overall=, db=, tgt=, overall=, db=, tgt=, overall=, db= ]	FindByFormula	5	[M+H]+	Esi+	(720.3007, 20139.0)(721.3063, 13763.86)	730.457
1α,25-dihydroxy-25,25-diphenyl-26,27-dinorvitamin D3 / 1α,25-dihydroxy-25,25-diphenyl-26,27-dinorcholecalciferol	C37 H48 O3	562.341	2.003	68.67	85230	81628	72572	832412	909189	969700	1	29522	57747	1α,25-dihydroxy-25,25-diphenyl-26,27-dinorvitamin D3 / 1α,25-dihydroxy-25,25-diphenyl-26,27-dinorcholecalciferol [ C37 H48 O3, tgt=68.67, overall=68.67, db=68.67, Lipid ID=LMST03020543, METLIN ID=42471, tgt=, overall=540.3603, db=540.3603, tgt=, overall=, db=, tgt=, overall=, db=, tgt=, overall=, db= ]	FindByFormula	8	[M+H]+	Esi+	(563.3477, 100809.8)(564.3509, 36649.81)	540.36
PA(14:1(9Z)/20:5(5Z,8Z,11Z,14Z,17Z))	C37 H61 O8 P	740.321	17.504	76.14	382960	346237	365832	287728	299793	308307	266968	298018	337082	PA(14:1(9Z)/20:5(5Z,8Z,11Z,14Z,17Z)) [ C37 H61 O8 P, tgt=76.14, overall=76.14, db=76.14, Lipid ID=LMGP10010130, METLIN ID=81296, tgt=, overall=664.4104, db=664.4104, tgt=, overall=, db=, tgt=, overall=, db=, tgt=, overall=, db= ]	FindByFormula	9	[M+2H]+2	Esi+	(371.1678, 13440.17)(371.6692, 7635.65)(372.1689, 3556.41)	664.41
Evasterioside E	C37 H64 O13	754.393	2.988	48.96	1	1	1	159850	175967	199052	1	1	1		FindByFormula	3	[M+H]+	Esi+	(755.4011, 11678.38)(756.4039, 6644.61)
PG(13:0/18:4(6Z,9Z,12Z,15Z))	C37 H65 O10 P	744.398	14.695	90.33	1	1	1	1459424	1629394	1596767	1	1	1	Rha-C10-C10:1 [ C26 H46 O9, tgt=99.02, overall=99.02, db=99.02, tgt=, overall=502.3142, db=502.3142, tgt=, overall=, db=, tgt=, overall=, db=, tgt=, overall=, db= ]	FindByFormula	3	[M+2H]+2	Esi+	(373.2062, 53394.0)(373.708, 23645.86)(374.2084, 5970.15)	502.314
2-(9R-(5Z,9Z-tetracosadienoyloxy)-3-methyl-2Z-decenoyloxy)-ethanesulfonic acid	C37 H66 O7 S	676.437	13.502	55.75	440587	454190	482819	1	1	1	140416	167562	167901	2-(9R-(5Z,9Z-tetracosadienoyloxy)-3-methyl-2Z-decenoyloxy)-ethanesulfonic acid [ C37 H66 O7 S, tgt=55.75, overall=55.75, db=55.75, Lipid ID=LMFA07020003, METLIN ID=97368, tgt=, overall=654.4529, db=654.4529, tgt=, overall=, db=, tgt=, overall=, db=, tgt=, overall=, db= ]	FindByFormula	6	[M+H]+	Esi+	(677.4448, 16526.94)(678.4479, 6810.38)	654.453
PC(12:0/17:2(9Z,12Z))	C37 H71 N O8 P	726.452	12.132	36.03	620845	667171	681031	1	1	1	203888	219405	214312	PC(12:0/17:2(9Z,12Z)) [ C37 H71 N O8 P, tgt=36.03, overall=36.03, db=36.03, Lipid ID=LMGP01011322, METLIN ID=75602, tgt=, overall=688.4917, db=688.4917, tgt=, overall=, db=, tgt=, overall=, db=, tgt=, overall=, db= ]	FindByFormula	6	[M+H]+	Esi+	(727.4601, 42259.68)(728.4637, 16410.24)	688.492
PC(12:0/18:4(6Z,9Z,12Z,15Z))	C38 H69 N O8 P	720.464	13.474	44.21	402473	402797	450022	1	1	1858292	169093	132414	140616	PC(12:0/18:4(6Z,9Z,12Z,15Z)) [ C38 H69 N O8 P, tgt=44.21, overall=44.21, db=44.21, Lipid ID=LMGP01011326, METLIN ID=75606, tgt=, overall=698.4761, db=698.4761, tgt=, overall=, db=, tgt=, overall=, db=, tgt=, overall=, db= ]	FindByFormula	7	[M+H]+	Esi+	(721.4705, 13666.85)(722.4734, 6220.21)	698.476
PE(15:0/18:3(6Z,9Z,12Z))	C38 H70 N O8 P	721.465	13.471	75.98	211596	224039	251959	2195182	2440060	2534659	102660	80206	83933	PE(15:0/18:3(6Z,9Z,12Z)) [ C38 H70 N O8 P, tgt=75.98, overall=75.98, db=75.98, KEGG ID=C00350, METLIN ID=60339, HMP ID=HMDB08896, tgt=, overall=699.4839, db=699.4839, tgt=, overall=, db=, tgt=, overall=, db=, tgt=, overall=, db= ]	FindByFormula	9	[M+H]+	Esi+	(722.4685, 205837.36)(723.472, 78120.6)(724.4746, 21394.37)(725.4781, 4327.82)	699.484
PE(15:0/18:3(6Z,9Z,12Z)) Esi+12.762	C38 H70 N O8 P	721.461	12.762	75.29	1	1	1	1937017	2159221	2247898	1	1	1	(R)-camphor [ C10 H16 O, tgt=87.76, overall=87.76, db=87.76, Lipid ID=LMPR0102120047, KEGG ID=C00808, METLIN ID=53348, tgt=, overall=152.1201, db=152.1201, tgt=, overall=, db=, tgt=, overall=, db=, tgt=, overall=, db= ]	FindByFormula	3	[M+H]+	Esi+	(722.4683, 138413.28)(723.4716, 56529.84)(724.4744, 16075.23)	152.12
Rha-Rha-C14-C12	C38 H70 O13	756.463	17.877	68.89	1	1	1	299130	318573	342172	1	1	1		FindByFormula	3	[M+H]+	Esi+	(757.4708, 9709.15)(758.4741, 4107.58)
PE(15:0/18:2(9Z,12Z))	C38 H72 N O8 P	723.477	14.666	75.03	1	1	1	3111055	3434708	3467455	1	1	1		FindByFormula	3	[M+H]+	Esi+	(724.4839, 197864.14)(725.4871, 78636.89)(726.49, 20379.19)(727.4915, 4620.37)
PE-Cer(d14:2(4E,6E)/22:1(13Z)(2OH))	C38 H73 N2 O7 P	738.474	6.662	52.02	516765	491508	488580	1	1	1	148460	146149	160220	PE-Cer(d14:2(4E,6E)/22:1(13Z)(2OH)) [ C38 H73 N2 O7 P, tgt=52.02, overall=52.02, db=52.02, Lipid ID=LMSP03020071, METLIN ID=103110, tgt=, overall=700.5155, db=700.5155, tgt=, overall=, db=, tgt=, overall=, db=, tgt=, overall=, db= ]	FindByFormula	6	[M+H]+	Esi+	(739.4815, 31561.9)(740.4854, 11684.77)	700.515
PG(16:0/16:1(9Z))	C38 H73 O10 P	720.5	15.155	69.08	588364	902464	960018	142474	199364	190125	343448	275625	437267	PG(16:0/16:1(9Z)) [ C38 H73 O10 P, tgt=69.08, overall=69.08, db=69.08, METLIN ID=61848, HMP ID=HMDB10571, tgt=, overall=720.4941, db=720.4941, tgt=, overall=, db=, tgt=, overall=, db=, tgt=, overall=, db= ]	FindByFormula	9	[M+H]+	Esi+	(721.5068, 43647.75)(722.5105, 15554.72)(723.5126, 4466.19)	720.494
PI(P-16:0/13:0)	C38 H73 O12 P	752.49	8.415	45.54	766107	632502	738280	1	1	1	167225	210548	336781	PI(P-16:0/13:0) [ C38 H73 O12 P, tgt=45.54, overall=45.54, db=45.54, Lipid ID=LMGP06030003, METLIN ID=81080, tgt=, overall=752.4840, db=752.4840, tgt=, overall=, db=, tgt=, overall=, db=, tgt=, overall=, db= ]	FindByFormula	6	[M+2H]+2 [M+H]+	Esi+	(377.2527, 4852.71)(753.4966, 37536.91)(754.5, 13788.16)	752.484
PI(P-16:0/13:0) Esi+8.232001	C38 H73 O12 P	752.49	8.232	46.52	552969	649120	597962	1	1	1	182819	178687	341042	PI(P-16:0/13:0) [ C38 H73 O12 P, tgt=46.52, overall=46.52, db=46.52, Lipid ID=LMGP06030003, METLIN ID=81080, tgt=, overall=752.4840, db=752.4840, tgt=, overall=, db=, tgt=, overall=, db=, tgt=, overall=, db= ]	FindByFormula	6	[M+2H]+2 [M+H]+	Esi+	(377.2521, 5001.15)(753.4964, 33226.79)(754.4999, 12879.77)	752.484
Peridinin	C39 H50 O7	674.32	6.768	71.87	1	1	1	328064	377964	362771	1	1	1	Aleprylic acid [ C12 H20 O2, tgt=87.09, overall=87.09, db=87.09, Lipid ID=LMFA01030189, METLIN ID=34856, tgt=, overall=196.1463, db=196.1463, tgt=, overall=, db=, tgt=, overall=, db=, tgt=, overall=, db= ]	FindByFormula	3	[M+2H]+2	Esi+	(338.167, 18638.26)(338.6685, 7095.53)	196.146
Pandaroside C	C39 H64 O13	740.432	11.926	59.79	233379	279226	246897	1	11822	17241	58556	70782	57318	Pandaroside C [ C39 H64 O13, tgt=59.79, overall=59.79, db=59.79, Lipid ID=LMST05050005, METLIN ID=84925, tgt=, overall=740.4347, db=740.4347, tgt=, overall=, db=, tgt=, overall=, db=, tgt=, overall=, db= ]	FindByFormula	8	[M+H]+	Esi+	(741.4392, 7449.94)(742.4427, 3209.3)	740.435
PE(18:3(6Z,9Z,12Z)/P-16:0)	C39 H72 N O7 P	719.482	15.493	76.41	974509	1016842	1028588	1	1	1	197235	159714	250467	PE(18:3(6Z,9Z,12Z)/P-16:0) [ C39 H72 N O7 P, tgt=76.41, overall=76.41, db=76.41, KEGG ID=C00350, METLIN ID=60554, HMP ID=HMDB09147, tgt=, overall=697.5046, db=697.5046, tgt=, overall=, db=, tgt=, overall=, db=, tgt=, overall=, db= ]	FindByFormula	6	[M+H]+	Esi+	(720.4888, 31947.71)(721.4941, 13813.59)(722.496, 3676.91)	697.505
PC(13:0/18:3(6Z,9Z,12Z))	C39 H73 N O8 P	736.495	11.764	44.44	369474	267356	2871132	1	1	152884	691776	803413	726493	PC(13:0/18:3(6Z,9Z,12Z)) [ C39 H73 N O8 P, tgt=44.44, overall=44.44, db=44.44, Lipid ID=LMGP01011349, METLIN ID=75629, tgt=, overall=714.5074, db=714.5074, tgt=, overall=, db=, tgt=, overall=, db=, tgt=, overall=, db= ]	FindByFormula	7	[M+H]+	Esi+	(737.502, 142216.23)(738.5055, 53124.95)	714.507
PI(P-16:0/14:1(9Z))	C39 H73 O12 P	764.489	13.42	42.62	353316	352211	421040	49267	38959	40302	128166	128519	115564	PI(P-16:0/14:1(9Z)) [ C39 H73 O12 P, tgt=42.62, overall=42.62, db=42.62, Lipid ID=LMGP06030005, METLIN ID=81082, tgt=, overall=764.4840, db=764.4840, tgt=, overall=, db=, tgt=, overall=, db=, tgt=, overall=, db= ]	FindByFormula	9	[M+H]+	Esi+	(765.4968, 11314.65)(766.5003, 4899.19)	764.484
PI(13:0/17:1(9Z))	C39 H73 O13 P	780.484	10.198	43.38	272315	255783	428808	1	1	1	82893	83073	78460	PI(13:0/17:1(9Z)) [ C39 H73 O13 P, tgt=43.38, overall=43.38, db=43.38, Lipid ID=LMGP06010042, METLIN ID=80064, tgt=, overall=780.4789, db=780.4789, tgt=, overall=, db=, tgt=, overall=, db=, tgt=, overall=, db= ]	FindByFormula	6	[M+H]+	Esi+	(781.4916, 10045.54)(782.4956, 3531.1)	780.479
1-tetradecanyl-2-(8-[3]-ladderane-octanyl)-sn-glycerophosphoethanolamine	C39 H74 N O6 P	705.502	15.805	78.59	4310402	4359621	4506701	1	1	1	1023812	1051055	1106560	1-tetradecanyl-2-(8-[3]-ladderane-octanyl)-sn-glycerophosphoethanolamine [ C39 H74 N O6 P, tgt=78.59, overall=78.59, db=78.59, Lipid ID=LMGP02040015, METLIN ID=46709, tgt=, overall=683.5254, db=683.5254, tgt=, overall=, db=, tgt=, overall=, db=, tgt=, overall=, db= ]	FindByFormula	6	[M+H]+	Esi+	(706.5102, 151509.6)(707.5136, 61990.57)(708.5164, 15182.7)(709.5283, 555.04)	683.525
PE(16:1(9Z)/P-18:1(11Z))	C39 H74 N O7 P	721.497	12.123	46.54	409119	462616	451586	1	1	1	140552	157455	159144	PE(16:1(9Z)/P-18:1(11Z)) [ C39 H74 N O7 P, tgt=46.54, overall=46.54, db=46.54, KEGG ID=C00350, METLIN ID=60413, HMP ID=HMDB08984, tgt=, overall=699.5203, db=699.5203, tgt=, overall=, db=, tgt=, overall=, db=, tgt=, overall=, db= ]	FindByFormula	6	[M+H]+	Esi+	(722.5043, 26922.55)(723.5082, 10920.15)	699.52
PE-Cer(d15:2(4E,6E)/22:0(2OH))	C39 H77 N2 O7 P	716.543	8.484	55.24	1	1	1	492883	529376	541569	1	1	1	PG(13:0/18:4(6Z,9Z,12Z,15Z)) [ C37 H65 O10 P, tgt=90.33, overall=90.33, db=90.33, Lipid ID=LMGP04010081, METLIN ID=78906, tgt=, overall=700.4315, db=700.4315, tgt=, overall=, db=, tgt=, overall=, db=, tgt=, overall=, db= ]	FindByFormula	3	[M+H]+	Esi+	(717.5506, 11062.49)(718.5539, 5080.64)	700.432
Isorenieratene/ (Leprotene)	C40 H48	550.355	13.405	64.14	1	172332	151540	36104	25497	21377	1	29252	28882	Isorenieratene/ (Leprotene) [ C40 H48, tgt=64.14, overall=64.14, db=64.14, Lipid ID=LMPR01070124, KEGG ID=C15943, METLIN ID=41381, tgt=, overall=528.3756, db=528.3756, tgt=, overall=, db=, tgt=, overall=, db=, tgt=, overall=, db= ]	FindByFormula	7	[M+H]+	Esi+	(551.3627, 12235.73)(552.3659, 4227.05)	528.376
7,8,7',8'-Tetradehydroastaxanthin	C40 H48 O4	592.359	16.035	80.93	1001701	973615	1084975	1	1	1	566558	604817	621074	7,8,7',8'-Tetradehydroastaxanthin [ C40 H48 O4, tgt=80.93, overall=80.93, db=80.93, Lipid ID=LMPR01070052, METLIN ID=41316, tgt=, overall=592.3553, db=592.3553, tgt=, overall=, db=, tgt=, overall=, db=, tgt=, overall=, db= ]	FindByFormula	6	[M+H]+	Esi+	(593.366, 54197.78)(594.3686, 25415.22)(595.37, 7928.54)	592.355
PG(14:1(9Z)/20:5(5Z,8Z,11Z,14Z,17Z))	C40 H67 O10 P	738.45	10.09	41.57	407069	427488	411292	1	1	1	99260	113173	139009	PG(14:1(9Z)/20:5(5Z,8Z,11Z,14Z,17Z)) [ C40 H67 O10 P, tgt=41.57, overall=41.57, db=41.57, Lipid ID=LMGP04010132, METLIN ID=78957, tgt=, overall=738.4472, db=738.4472, tgt=, overall=, db=, tgt=, overall=, db=, tgt=, overall=, db= ]	FindByFormula	6	[M+2H]+2 [M+H]+	Esi+	(370.2295, 5888.08)(370.732, 2321.25)(739.4602, 7976.52)(740.4633, 3521.1)	738.447
PG(14:1(9Z)/20:5(5Z,8Z,11Z,14Z,17Z)) Esi+8.598	C40 H67 O10 P	760.424	8.598	46.57	1	1	1	744380	781255	836000	1	1	1		FindByFormula	3	[M+H]+	Esi+	(761.4315, 11548.67)(762.4346, 4783.59)
3-O-(Glcb)-6-O-(Glcb)-(25R)-5alpha-spirostan-3beta,6alpha,23S-triol	C40 H68 O15	788.452	11.819	62.95	1054	1430	942	416570	446594	504915	1	1870	2342	3-O-(Glcb)-6-O-(Glcb)-(25R)-5alpha-spirostan-3beta,6alpha,23S-triol [ C40 H68 O15, tgt=62.95, overall=62.95, db=62.95, Lipid ID=LMST01080071, METLIN ID=84222, tgt=, overall=788.4558, db=788.4558, tgt=, overall=, db=, tgt=, overall=, db=, tgt=, overall=, db= ]	FindByFormula	8	[M+H]+	Esi+	(789.4608, 27489.25)(790.4646, 10777.36)	788.456
3-O-(Glcb)-6-O-(Glcb)-(25R)-5alpha-spirostan-3beta,6alpha,23S-triol Esi+11.419	C40 H68 O15	788.454	11.419	62.19	1	1	1	779731	1385485	912858	1	1	1		FindByFormula	3	[M+H]+	Esi+	(789.4608, 30409.68)(790.4643, 12737.58)
3-O-(Glcb)-6-O-(Glcb)-(25R)-5alpha-spirostan-3beta,6alpha,23S-triol Esi+11.619001	C40 H68 O15	788.449	11.619	64.06	1009	7785	8361	190831	208102	381623	1	1482	2665	3-O-(Glcb)-6-O-(Glcb)-(25R)-5alpha-spirostan-3beta,6alpha,23S-triol [ C40 H68 O15, tgt=64.06, overall=64.06, db=64.06, Lipid ID=LMST01080071, METLIN ID=84222, tgt=, overall=788.4558, db=788.4558, tgt=, overall=, db=, tgt=, overall=, db=, tgt=, overall=, db= ]	FindByFormula	8	[M+H]+	Esi+	(789.4617, 22192.36)(790.4648, 10059.94)	788.456
PE(15:0/20:3(5Z,8Z,11Z))	C40 H74 N O8 P	749.493	13.657	67.04	437658	719327	534635	30488	40296	47278	158399	93170	192235	PE(15:0/20:3(5Z,8Z,11Z)) [ C40 H74 N O8 P, tgt=67.04, overall=67.04, db=67.04, KEGG ID=C00350, METLIN ID=60345, HMP ID=HMDB08902, tgt=, overall=727.5152, db=727.5152, tgt=, overall=, db=, tgt=, overall=, db=, tgt=, overall=, db= ]	FindByFormula	9	[M+H]+	Esi+	(750.4993, 46140.91)(751.5068, 23265.98)(752.5155, 4011.63)	727.515
Rha-Rha-C14-C14	C40 H74 O13	762.513	13.76	99.54	3048658	3090709	3200800	7197	15816	18581	836268	927253	955042	Rha-Rha-C14-C14 [ C40 H74 O13, tgt=99.54, overall=99.54, db=99.54, tgt=, overall=762.5129, db=762.5129, tgt=, overall=, db=, tgt=, overall=, db=, tgt=, overall=, db= ]	FindByFormula	9	[M+H]+ [M+K]+ [M+Na]+	Esi+	(785.5021, 138138.31)(786.5054, 59402.38)(787.5081, 15016.9)(788.5108, 2791.65)(763.5197, 10162.52)(764.5228, 4657.59)(801.4758, 9523.73)(802.4792, 4858.5)	762.513
Rha-Rha-C14-C14 Esi+13.766	C40 H74 O13	806.477	13.766	67.21	658385	625075	682474	1	1	1	180523	243897	231759	Rha-Rha-C14-C14 [ C40 H74 O13, tgt=67.21, overall=67.21, db=67.21, tgt=, overall=762.5129, db=762.5129, tgt=, overall=, db=, tgt=, overall=, db=, tgt=, overall=, db= ]	FindByFormula	6	[M+2H]+2	Esi+	(404.246, 29714.87)(404.7475, 13261.9)	762.513
PI(17:0/14:1(9Z))	C40 H75 O13 P	794.501	11.823	42.88	324143	323659	359881	1	1	1	93435	124794	102814	PI(17:0/14:1(9Z)) [ C40 H75 O13 P, tgt=42.88, overall=42.88, db=42.88, Lipid ID=LMGP06010006, CAS ID=1246429-79-7, METLIN ID=40889, tgt=, overall=794.4945, db=794.4945, tgt=, overall=, db=, tgt=, overall=, db=, tgt=, overall=, db= ]	FindByFormula	6	[M+H]+	Esi+	(795.5074, 9974.45)(796.5108, 4323.41)	794.495
PE(P-18:0/17:2(9Z,12Z))	C40 H76 N O7 P	735.513	13.909	75.47	2284460	2273803	2319412	1	1	1	675959	745230	747647	PE(P-18:0/17:2(9Z,12Z)) [ C40 H76 N O7 P, tgt=75.47, overall=75.47, db=75.47, Lipid ID=LMGP02030044, METLIN ID=77622, tgt=, overall=713.5359, db=713.5359, tgt=, overall=, db=, tgt=, overall=, db=, tgt=, overall=, db= ]	FindByFormula	6	[M+H]+	Esi+	(736.5203, 123311.36)(737.5236, 51903.84)(738.5261, 13063.4)	713.536
PE-Cer(d14:2(4E,6E)/24:1(15Z)(2OH))	C40 H77 N2 O7 P	766.505	9.778	53.43	440154	484225	483006	1	1	1	116486	111388	660481	PE-Cer(d14:2(4E,6E)/24:1(15Z)(2OH)) [ C40 H77 N2 O7 P, tgt=53.43, overall=53.43, db=53.43, Lipid ID=LMSP03020073, METLIN ID=103112, tgt=, overall=728.5468, db=728.5468, tgt=, overall=, db=, tgt=, overall=, db=, tgt=, overall=, db= ]	FindByFormula	6	[M+H]+	Esi+	(767.5126, 39038.21)(768.5163, 15855.17)	728.547
PI(O-16:0/15:1(9Z))	C40 H77 O12 P	780.521	11.745	42.4	1957822	1971634	135812	1	1	1	526143	512461	563958	PI(O-16:0/15:1(9Z)) [ C40 H77 O12 P, tgt=42.40, overall=42.40, db=42.40, Lipid ID=LMGP06020007, METLIN ID=80991, tgt=, overall=780.5153, db=780.5153, tgt=, overall=, db=, tgt=, overall=, db=, tgt=, overall=, db= ]	FindByFormula	6	[M+H]+	Esi+	(781.5284, 115945.51)(782.5316, 44476.03)	780.515
PI(12:0/19:0)	C40 H77 O13 P	807.5	12.361	50.71	1	1	1	250527	277888	279052	1	1	1		FindByFormula	3	[2M+H]+ [M+H]+	Esi+	(808.5112, 4899.35)(1616.0057, 9288.77)(1617.0061, 8644.52)
PI-Cer(t18:0/16:0(2OH))	C40 H80 N O13 P	813.543	8.42	41.82	204960	182142	259744	1	1	1	141839	118725	138160	PI-Cer(t18:0/16:0(2OH)) [ C40 H80 N O13 P, tgt=41.82, overall=41.82, db=41.82, Lipid ID=LMSP03030036, METLIN ID=103165, tgt=, overall=813.5367, db=813.5367, tgt=, overall=, db=, tgt=, overall=, db=, tgt=, overall=, db= ]	FindByFormula	6	[M+2H]+2	Esi+	(407.7784, 15318.29)(408.2803, 7064.58)	813.537
PI-Cer(t18:0/16:0(2OH)) Esi+8.252	C40 H80 N O13 P	813.543	8.252	38.79	173387	186547	208800	1	1	1	142757	113267	134985	PI-Cer(t18:0/16:0(2OH)) [ C40 H80 N O13 P, tgt=38.79, overall=38.79, db=38.79, Lipid ID=LMSP03030036, METLIN ID=103165, tgt=, overall=813.5367, db=813.5367, tgt=, overall=, db=, tgt=, overall=, db=, tgt=, overall=, db= ]	FindByFormula	6	[M+2H]+2	Esi+	(407.7786, 11349.53)(408.2804, 5503.72)	813.537
Spheroidenone	C41 H58 O2	604.423	17.134	62.59	855268	805655	812776	773348	801472	841038	360168	373357	399161	Spheroidenone [ C41 H58 O2, tgt=62.59, overall=62.59, db=62.59, Lipid ID=LMPR01070121, KEGG ID=C15903, METLIN ID=41378, tgt=, overall=582.4437, db=582.4437, tgt=, overall=, db=, tgt=, overall=, db=, tgt=, overall=, db= ]	FindByFormula	9	[M+H]+	Esi+	(605.4306, 37464.23)(606.4338, 13344.65)	582.444
Spheroidene	C41 H60 O	606.419	17.133	82.84	13878379	13067995	12431660	12945158	12607831	13485553	5570814	6044991	6210109	Spheroidene [ C41 H60 O, tgt=82.84, overall=82.84, db=82.84, Lipid ID=LMPR01070119, KEGG ID=C15900, METLIN ID=41376, tgt=, overall=568.4644, db=568.4644, tgt=, overall=, db=, tgt=, overall=, db=, tgt=, overall=, db= ]	FindByFormula	9	[M+H]+	Esi+	(607.4258, 688979.56)(608.4288, 258499.12)(609.4317, 57570.89)(610.4339, 10427.62)	568.464
3',4'-Dihydrorhodovibrin	C41 H62 O2	624.429	17.173	39.79	294848	315168	276525	269928	249735	232633	145460	164176	154015	3',4'-Dihydrorhodovibrin [ C41 H62 O2, tgt=39.79, overall=39.79, db=39.79, Lipid ID=LMPR01070139, KEGG ID=C15887, METLIN ID=41394, tgt=, overall=586.4750, db=586.4750, tgt=, overall=, db=, tgt=, overall=, db=, tgt=, overall=, db= ]	FindByFormula	9	[M+H]+	Esi+	(625.4359, 14789.51)	586.475
PG(13:0/22:6(4Z,7Z,10Z,13Z,16Z,19Z))	C41 H69 O10 P	752.469	18.751	42.97	386894	391701	380076	1	1	1	73941	81498	88153	PG(13:0/22:6(4Z,7Z,10Z,13Z,16Z,19Z)) [ C41 H69 O10 P, tgt=42.97, overall=42.97, db=42.97, Lipid ID=LMGP04010092, METLIN ID=78917, tgt=, overall=752.4628, db=752.4628, tgt=, overall=, db=, tgt=, overall=, db=, tgt=, overall=, db= ]	FindByFormula	6	[M+H]+	Esi+	(753.4757, 9844.32)(754.4791, 3826.56)	752.463
PE(14:0/22:4(7Z,10Z,13Z,16Z))	C41 H74 N O8 P	777.472	2.005	82.93	1	1	1	1075539	1201707	1182473	1	1	1		FindByFormula	3	[M+H]+	Esi+	(778.4785, 124609.96)(779.4817, 64116.31)(780.4852, 16706.32)
PE(14:1(9Z)/22:2(13Z,16Z))	C41 H76 N O8 P	763.508	15.347	79.67	956199	903170	669868	35913	87567	1	206347	315056	303677	PE(14:1(9Z)/22:2(13Z,16Z)) [ C41 H76 N O8 P, tgt=79.67, overall=79.67, db=79.67, KEGG ID=C00350, METLIN ID=60320, HMP ID=HMDB08876, tgt=, overall=741.5309, db=741.5309, tgt=, overall=, db=, tgt=, overall=, db=, tgt=, overall=, db= ]	FindByFormula	8	[M+H]+	Esi+	(764.5154, 32731.91)(765.5199, 14688.19)(766.5219, 3702.87)	741.531
PI(16:0/16:1(9Z))	C41 H77 O13 P	808.515	13.417	45.47	270965	170031	255845	1	1	1	81669	81588	92319	PI(16:0/16:1(9Z)) [ C41 H77 O13 P, tgt=45.47, overall=45.47, db=45.47, KEGG ID=C00626, METLIN ID=61164, HMP ID=HMDB09779, tgt=, overall=808.5102, db=808.5102, tgt=, overall=, db=, tgt=, overall=, db=, tgt=, overall=, db= ]	FindByFormula	6	[M+H]+	Esi+	(809.5223, 10306.44)(810.5269, 3979.5)	808.51
PE(18:1(11Z)/P-18:1(11Z))	C41 H78 N O7 P	749.529	15.608	76.78	3992037	3962616	3981612	1	23134	45284	935284	973212	975141	PE(18:1(11Z)/P-18:1(11Z)) [ C41 H78 N O7 P, tgt=76.78, overall=76.78, db=76.78, KEGG ID=C00350, METLIN ID=60467, HMP ID=HMDB09050, tgt=, overall=727.5516, db=727.5516, tgt=, overall=, db=, tgt=, overall=, db=, tgt=, overall=, db= ]	FindByFormula	8	[M+H]+	Esi+	(750.536, 141827.22)(751.5394, 60479.95)(752.5421, 15378.82)(753.5435, 1713.59)	727.552
PE(14:0/22:2(13Z,16Z))	C41 H78 N O8 P	765.524	12.02	49	337098	360616	362326	1	1	1	130198	130821	135091	PE(14:0/22:2(13Z,16Z)) [ C41 H78 N O8 P, tgt=49.00, overall=49.00, db=49.00, KEGG ID=C00350, METLIN ID=60287, HMP ID=HMDB08843, tgt=, overall=743.5465, db=743.5465, tgt=, overall=, db=, tgt=, overall=, db=, tgt=, overall=, db= ]	FindByFormula	6	[M+H]+	Esi+	(766.5313, 19942.64)(767.5344, 8991.04)	743.547
PI(O-16:0/16:1(9Z))	C41 H79 O12 P	794.536	13.419	75.33	1976228	2287092	2089174	69364	43481	80321	614826	684869	694241	PI(O-16:0/16:1(9Z)) [ C41 H79 O12 P, tgt=75.33, overall=75.33, db=75.33, Lipid ID=LMGP06020008, METLIN ID=80992, tgt=, overall=794.5309, db=794.5309, tgt=, overall=, db=, tgt=, overall=, db=, tgt=, overall=, db= ]	FindByFormula	9	[M+2H]+2 [M+H]+ [M+HNa]+	Esi+	(398.2761, 5019.16)(398.777, 2416.26)(795.5432, 52836.0)(796.5468, 21938.12)(797.5505, 5641.97)(409.2666, 23925.97)(409.7684, 12224.84)(410.2699, 3100.75)	794.531
PI(16:0/16:0)	C41 H79 O13 P	810.532	10.082	71.53	3143280	3129501	3287112	1	1	1	943600	1074932	1125867	PI(16:0/16:0) [ C41 H79 O13 P, tgt=71.53, overall=71.53, db=71.53, Lipid ID=LMGP06010007, METLIN ID=40890, tgt=, overall=810.5258, db=810.5258, tgt=, overall=, db=, tgt=, overall=, db=, tgt=, overall=, db= ]	FindByFormula	6	[M+2H]+2 [M+H]+ [M+HK]+ [M+HNa]+	Esi+	(425.2507, 7677.25)(425.7526, 3585.29)(406.2734, 17260.57)(406.7749, 8118.14)(811.5389, 85017.96)(812.5423, 35092.75)(813.5449, 8565.21)(417.2645, 60602.71)(417.7661, 25683.23)(418.2674, 8081.19)	810.526
PE-Cer(d15:2(4E,6E)/24:0(2OH))	C41 H81 N2 O7 P	820.493	15.438	62.27	1147616	1167517	1216883	1	1	1	294043	334409	314092	PE-Cer(d15:2(4E,6E)/24:0(2OH)) [ C41 H81 N2 O7 P, tgt=62.27, overall=62.27, db=62.27, Lipid ID=LMSP03020079, METLIN ID=103118, tgt=, overall=744.5781, db=744.5781, tgt=, overall=, db=, tgt=, overall=, db=, tgt=, overall=, db= ]	FindByFormula	6	[M+2H]+2	Esi+	(411.254, 43323.68)(411.7553, 20457.14)(412.257, 5826.11)	744.578
PA(17:2(9Z,12Z)/22:6(4Z,7Z,10Z,13Z,16Z,19Z))	C42 H67 O8 P	768.414	5.683	86.12	1	1	1	1236364	1343007	1372429	1	1	1		FindByFormula	3	[2M+H]+ [M+H]+	Esi+	(769.4211, 49780.05)(770.4245, 19218.82)(771.4275, 5392.03)(1537.8345, 14827.52)(1538.8389, 12276.04)(1539.8407, 6031.51)
PA(17:2(9Z,12Z)/22:6(4Z,7Z,10Z,13Z,16Z,19Z)) Esi+7.096	C42 H67 O8 P	768.414	7.096	85.39	1	1	1	1226142	1283908	1416305	1	1	1	2-Hydroxy capric acid [ C10 H20 O3, tgt=87.19, overall=87.19, db=87.19, Lipid ID=LMFA01050029, METLIN ID=35411, tgt=, overall=188.1412, db=188.1412, tgt=, overall=, db=, tgt=, overall=, db=, tgt=, overall=, db= ]	FindByFormula	3	[M+H]+	Esi+	(769.4219, 127933.78)(770.4251, 50360.82)(771.4269, 13631.7)	188.141
PI(13:0/20:5(5Z,8Z,11Z,14Z,17Z))	C42 H71 O13 P	814.469	13.522	41.82	89668	93081	84143	381921	390464	481985	14176	24594	16529	PI(13:0/20:5(5Z,8Z,11Z,14Z,17Z)) [ C42 H71 O13 P, tgt=41.82, overall=41.82, db=41.82, Lipid ID=LMGP06010055, METLIN ID=80077, tgt=, overall=814.4632, db=814.4632, tgt=, overall=, db=, tgt=, overall=, db=, tgt=, overall=, db= ]	FindByFormula	9	[M+H]+	Esi+	(815.4761, 33818.8)(816.4795, 15774.06)	814.463
PI(13:0/20:4(5Z,8Z,11Z,14Z))	C42 H73 O13 P	816.484	14.625	39.85	1	1	1	340201	427810	505976	1	1	1		FindByFormula	3	[M+H]+	Esi+	(817.4919, 20498.65)(818.4951, 10341.42)
PG(P-16:0/20:5(5Z,8Z,11Z,14Z,17Z))	C42 H73 O9 P	752.505	20.618	42.54	482927	496072	485918	1	1	1	114133	123997	152189	PG(P-16:0/20:5(5Z,8Z,11Z,14Z,17Z)) [ C42 H73 O9 P, tgt=42.54, overall=42.54, db=42.54, Lipid ID=LMGP04030022, METLIN ID=79926, tgt=, overall=752.4992, db=752.4992, tgt=, overall=, db=, tgt=, overall=, db=, tgt=, overall=, db= ]	FindByFormula	6	[M+H]+	Esi+	(753.512, 13301.9)(754.5157, 5153.32)	752.499
PI(13:0/20:3(8Z,11Z,14Z))	C42 H75 O13 P	818.499	8.424	57.34	403900	453315	421919	1	1	1	197327	235233	251935	PI(13:0/20:3(8Z,11Z,14Z)) [ C42 H75 O13 P, tgt=57.34, overall=57.34, db=57.34, Lipid ID=LMGP06010053, METLIN ID=80075, tgt=, overall=818.4945, db=818.4945, tgt=, overall=, db=, tgt=, overall=, db=, tgt=, overall=, db= ]	FindByFormula	6	[M+2H]+2	Esi+	(410.256, 19051.82)(410.758, 8603.1)	818.495
PA(17:1(9Z)/22:2(13Z,16Z))	C42 H77 O8 P	740.54	9.907	30.91	5925979	5861696	6112509	183030	199770	224632	1413139	1452187	1492943	PA(17:1(9Z)/22:2(13Z,16Z)) [ C42 H77 O8 P, tgt=30.91, overall=30.91, db=30.91, Lipid ID=LMGP10010273, METLIN ID=81439, tgt=, overall=740.5356, db=740.5356, tgt=, overall=, db=, tgt=, overall=, db=, tgt=, overall=, db= ]	FindByFormula	9	[M+2H]+2	Esi+	(371.2771, 278737.22)	740.536
PE(15:1(9Z)/22:2(13Z,16Z))	C42 H78 N O8 P	777.524	16.98	79.29	872639	818984	885769	1	1	1	162119	227136	193828	PE(15:1(9Z)/22:2(13Z,16Z)) [ C42 H78 N O8 P, tgt=79.29, overall=79.29, db=79.29, Lipid ID=LMGP02010502, METLIN ID=76737, tgt=, overall=755.5465, db=755.5465, tgt=, overall=, db=, tgt=, overall=, db=, tgt=, overall=, db= ]	FindByFormula	6	[M+H]+	Esi+	(778.5311, 39257.25)(779.5357, 16585.69)(780.5378, 4499.26)	755.547
Rha-Rha-C16-C14	C42 H78 O13	790.544	17.091	99.41	9197428	9385627	9686889	1	1	1	1691702	1691785	1738233	Rha-Rha-C16-C14 [ C42 H78 O13, tgt=99.41, overall=99.41, db=99.41, tgt=, overall=790.5442, db=790.5442, tgt=, overall=, db=, tgt=, overall=, db=, tgt=, overall=, db= ]	FindByFormula	6	[M+H]+ [M+K]+ [M+Na]+	Esi+	(813.5338, 484487.7)(814.5369, 216095.55)(815.5398, 57554.38)(816.5426, 11443.56)(791.5517, 30582.04)(792.5546, 14629.11)(793.558, 4315.86)(829.5073, 30736.97)(830.511, 13741.22)(831.5108, 5693.75)	790.544
Rha-Rha-C16-C14 Esi+17.043	C42 H78 O13	834.509	17.043	61.54	558293	589837	608476	1	1	1	208221	205136	251714	Rha-Rha-C16-C14 [ C42 H78 O13, tgt=61.54, overall=61.54, db=61.54, tgt=, overall=790.5442, db=790.5442, tgt=, overall=, db=, tgt=, overall=, db=, tgt=, overall=, db= ]	FindByFormula	6	[M+2H]+2	Esi+	(418.2616, 23243.22)(418.7632, 13748.65)	790.544
PE(P-20:0/17:2(9Z,12Z))	C42 H80 N O7 P	763.545	17.264	78.27	6057475	6094558	6129830	1	1	1	1189031	1245777	1212187	PE(P-20:0/17:2(9Z,12Z)) [ C42 H80 N O7 P, tgt=78.27, overall=78.27, db=78.27, Lipid ID=LMGP02030072, METLIN ID=77650, tgt=, overall=741.5672, db=741.5672, tgt=, overall=, db=, tgt=, overall=, db=, tgt=, overall=, db= ]	FindByFormula	6	[M+H]+	Esi+	(764.5521, 357700.6)(765.5555, 147744.69)(766.558, 38218.68)(767.5608, 7705.9)	741.567
PE(15:0/22:2(13Z,16Z))	C42 H80 N O8 P	779.539	13.766	75.14	1820929	1785558	1873001	1	1	1	552015	552496	568543	PE(15:0/22:2(13Z,16Z)) [ C42 H80 N O8 P, tgt=75.14, overall=75.14, db=75.14, KEGG ID=C00350, METLIN ID=60352, HMP ID=HMDB08909, tgt=, overall=757.5622, db=757.5622, tgt=, overall=, db=, tgt=, overall=, db=, tgt=, overall=, db= ]	FindByFormula	6	[M+H]+	Esi+	(780.5464, 93172.28)(781.5493, 41338.37)(782.5524, 11036.35)	757.562
PA(P-20:0/19:1(9Z))	C42 H81 O7 P	804.482	6.722	58.74	311420	267662	337788	1	1	1	69555	90775	126507	PA(P-20:0/19:1(9Z)) [ C42 H81 O7 P, tgt=58.74, overall=58.74, db=58.74, Lipid ID=LMGP10030074, METLIN ID=82314, tgt=, overall=728.5720, db=728.5720, tgt=, overall=, db=, tgt=, overall=, db=, tgt=, overall=, db= ]	FindByFormula	6	[M+2H]+2	Esi+	(403.2486, 21773.06)(403.7507, 8894.46)	728.572
PI-Cer(t18:0/18:0(2OH))	C42 H84 N O13 P	841.574	11.722	71.81	737098	761411	712455	1	1	1	240868	254703	252553	PI-Cer(t18:0/18:0(2OH)) [ C42 H84 N O13 P, tgt=71.81, overall=71.81, db=71.81, Lipid ID=LMSP03030037, METLIN ID=103166, tgt=, overall=841.5680, db=841.5680, tgt=, overall=, db=, tgt=, overall=, db=, tgt=, overall=, db= ]	FindByFormula	6	[M+2H]+2	Esi+	(421.7941, 34878.98)(422.2964, 15939.88)(422.7969, 5191.59)	841.568
PI(P-16:0/18:4(6Z,9Z,12Z,15Z))	C43 H75 O12 P	1629.01	11.911	41.78	314892	314643	320667	494903	1	1	108804	100149	111835	PI(P-16:0/18:4(6Z,9Z,12Z,15Z)) [ C43 H75 O12 P, tgt=41.78, overall=41.78, db=41.78, Lipid ID=LMGP06030016, METLIN ID=81093, tgt=, overall=814.4996, db=814.4996, tgt=, overall=, db=, tgt=, overall=, db=, tgt=, overall=, db= ]	FindByFormula	7	[M+2H]+2	Esi+	(815.5125, 17271.12)(816.5164, 7312.14)	814.5
PI(14:0/20:3(8Z,11Z,14Z))	C43 H77 O13 P	832.515	9.813	54.38	281580	293939	263570	1	1	1	390940	91145	479846	PI(14:0/20:3(8Z,11Z,14Z)) [ C43 H77 O13 P, tgt=54.38, overall=54.38, db=54.38, Lipid ID=LMGP06010072, METLIN ID=80094, tgt=, overall=832.5102, db=832.5102, tgt=, overall=, db=, tgt=, overall=, db=, tgt=, overall=, db= ]	FindByFormula	6	[M+2H]+2	Esi+	(417.2642, 22144.6)(417.766, 9284.72)	832.51
PS(P-20:0/17:2(9Z,12Z))	C43 H80 N O9 P	807.534	15.18	50.76	1203142	1296586	1307047	40257	36271	22557	255331	312323	330502	PS(P-20:0/17:2(9Z,12Z)) [ C43 H80 N O9 P, tgt=50.76, overall=50.76, db=50.76, Lipid ID=LMGP03030066, METLIN ID=78806, tgt=, overall=785.5571, db=785.5571, tgt=, overall=, db=, tgt=, overall=, db=, tgt=, overall=, db= ]	FindByFormula	9	[M+H]+	Esi+	(808.5414, 20104.96)(809.559, 14075.67)(810.5615, 7084.87)	785.557
PE(20:1(11Z)/P-18:1(11Z))	C43 H82 N O7 P	777.56	18.891	78.94	2057768	2060155	2027918	1	1	1	426775	455844	467645	PE(20:1(11Z)/P-18:1(11Z)) [ C43 H82 N O7 P, tgt=78.94, overall=78.94, db=78.94, KEGG ID=C00350, METLIN ID=60677, HMP ID=HMDB09281, tgt=, overall=755.5829, db=755.5829, tgt=, overall=, db=, tgt=, overall=, db=, tgt=, overall=, db= ]	FindByFormula	6	[M+H]+	Esi+	(778.5677, 74999.76)(779.5708, 32789.11)(780.5745, 8863.33)	755.583
PE(14:1(9Z)/24:1(15Z))	C43 H82 N O8 P	793.555	15.432	77.34	3378848	3481753	3489269	1	1	1	772685	844190	834001	PE(14:1(9Z)/24:1(15Z)) [ C43 H82 N O8 P, tgt=77.34, overall=77.34, db=77.34, KEGG ID=C00350, METLIN ID=60326, HMP ID=HMDB08882, tgt=, overall=771.5778, db=771.5778, tgt=, overall=, db=, tgt=, overall=, db=, tgt=, overall=, db= ]	FindByFormula	6	[M+H]+	Esi+	(794.5622, 143570.66)(795.5654, 62201.13)(796.5684, 16128.98)(797.5848, 1420.82)	771.578
PS(O-20:0/17:2(9Z,12Z))	C43 H82 N O9 P	809.55	11.916	45.12	242409	250779	249672	1	1	1	95153	87852	110947	PS(O-20:0/17:2(9Z,12Z)) [ C43 H82 N O9 P, tgt=45.12, overall=45.12, db=45.12, Lipid ID=LMGP03020050, METLIN ID=78697, tgt=, overall=787.5727, db=787.5727, tgt=, overall=, db=, tgt=, overall=, db=, tgt=, overall=, db= ]	FindByFormula	6	[M+H]+	Esi+	(810.5567, 13172.18)(811.5602, 5686.24)	787.573
DG(20:0/20:1(11Z)/0:0)[iso2]	C43 H82 O5	722.581	4.93	66.37	178891	173890	211217	250724	271482	281364	106520	174616	164823	DG(20:0/20:1(11Z)/0:0)[iso2] [ C43 H82 O5, tgt=66.37, overall=66.37, db=66.37, Lipid ID=LMGL02010128, CAS ID=, METLIN ID=4437, tgt=, overall=678.6162, db=678.6162, tgt=, overall=, db=, tgt=, overall=, db=, tgt=, overall=, db= ]	FindByFormula	9	[M+2H]+2	Esi+	(362.2981, 14154.24)(362.7997, 6344.28)	678.616
PI(16:0/18:0)	C43 H83 O13 P	838.562	13.365	77.23	981814	923309	938216	34446	25665	21601	238015	263085	239088	PI(16:0/18:0) [ C43 H83 O13 P, tgt=77.23, overall=77.23, db=77.23, KEGG ID=C00626, METLIN ID=61166, HMP ID=HMDB09781, tgt=, overall=838.5571, db=838.5571, tgt=, overall=, db=, tgt=, overall=, db=, tgt=, overall=, db= ]	FindByFormula	9	[M+H]+	Esi+	(839.5686, 39395.32)(840.5727, 15813.94)(841.5765, 4749.86)	838.557
PA(O-18:0/22:2(13Z,16Z))	C43 H83 O7 P	818.498	8.238	58.38	372050	377554	386604	1	1	1	198380	235391	271927	PA(O-18:0/22:2(13Z,16Z)) [ C43 H83 O7 P, tgt=58.38, overall=58.38, db=58.38, Lipid ID=LMGP10020040, METLIN ID=82186, tgt=, overall=742.5876, db=742.5876, tgt=, overall=, db=, tgt=, overall=, db=, tgt=, overall=, db= ]	FindByFormula	6	[M+2H]+2	Esi+	(410.2565, 21833.34)(410.7581, 10546.05)	742.588
PC(18:4(5Z,8Z,11Z,14Z)/18:4(5Z,8Z,11Z,14Z))[U]	C44 H73 N O8 P	796.494	18.574	40.79	459874	459913	470534	1	1	1	89455	78883	123460	PC(18:4(5Z,8Z,11Z,14Z)/18:4(5Z,8Z,11Z,14Z))[U] [ C44 H73 N O8 P, tgt=40.79, overall=40.79, db=40.79, Lipid ID=LMGP01010959, METLIN ID=39700, tgt=, overall=774.5074, db=774.5074, tgt=, overall=, db=, tgt=, overall=, db=, tgt=, overall=, db= ]	FindByFormula	6	[M+H]+	Esi+	(797.5023, 12792.68)(798.5059, 4992.54)	774.507
PI(15:0/20:5(5Z,8Z,11Z,14Z,17Z))	C44 H75 O13 P	842.5	13.405	73.71	723414	752022	781095	1	1	27258	166443	166724	151848	PI(15:0/20:5(5Z,8Z,11Z,14Z,17Z)) [ C44 H75 O13 P, tgt=73.71, overall=73.71, db=73.71, Lipid ID=LMGP06010123, METLIN ID=80145, tgt=, overall=842.4945, db=842.4945, tgt=, overall=, db=, tgt=, overall=, db=, tgt=, overall=, db= ]	FindByFormula	7	[M+H]+	Esi+	(843.5074, 40093.01)(844.5105, 18445.26)(845.5141, 4500.23)	842.495
PC(22:5(7Z,10Z,13Z,16Z,19Z)/14:1(9Z))	C44 H77 N O8 P	778.542	16.64	57.66	298032	287358	238217	1	1	1	79904	171147	88101	PC(22:5(7Z,10Z,13Z,16Z,19Z)/14:1(9Z)) [ C44 H77 N O8 P, tgt=57.66, overall=57.66, db=57.66, Lipid ID=LMGP01012235, KEGG ID=C00157, METLIN ID=60136, HMP ID=HMDB08690, tgt=, overall=778.5387, db=778.5387, tgt=, overall=, db=, tgt=, overall=, db=, tgt=, overall=, db= ]	FindByFormula	6	[M+H]+	Esi+	(779.5487, 10988.2)(780.5522, 5539.02)	778.539
PG(18:0/20:5(5Z,8Z,11Z,14Z,17Z))	C44 H77 O10 P	796.531	20.389	38.85	609607	647480	609283	1	1	1	156535	159248	184781	PG(18:0/20:5(5Z,8Z,11Z,14Z,17Z)) [ C44 H77 O10 P, tgt=38.85, overall=38.85, db=38.85, Lipid ID=LMGP04010884, METLIN ID=79709, tgt=, overall=796.5254, db=796.5254, tgt=, overall=, db=, tgt=, overall=, db=, tgt=, overall=, db= ]	FindByFormula	6	[M+H]+	Esi+	(797.5385, 17035.68)(798.5418, 8847.96)	796.525
PG(O-16:0/22:4(7Z,10Z,13Z,16Z))	C44 H81 O9 P	806.538	7.096	44.21	1	1	1	284388	323961	347744	1	1	1		FindByFormula	3	[M+H]+	Esi+	(807.5459, 23627.73)(808.5492, 10975.11)
PS(O-18:0/20:3(8Z,11Z,14Z))	C44 H82 N O9 P	821.551	16.794	79.81	839090	984597	814587	1	1	1	181892	178528	223447	PS(O-18:0/20:3(8Z,11Z,14Z)) [ C44 H82 N O9 P, tgt=79.81, overall=79.81, db=79.81, Lipid ID=LMGP03020036, METLIN ID=78683, tgt=, overall=799.5727, db=799.5727, tgt=, overall=, db=, tgt=, overall=, db=, tgt=, overall=, db= ]	FindByFormula	6	[M+H]+	Esi+	(822.5573, 29667.96)(823.5617, 13302.4)(824.5642, 4249.15)	799.573
Rha-Rha-C16-C16	C44 H82 O13	840.557	20.193	65.25	657913	719698	727224	1	1	1	173970	164477	178705	Rha-Rha-C16-C16 [ C44 H82 O13, tgt=65.25, overall=65.25, db=65.25, tgt=, overall=818.5755, db=818.5755, tgt=, overall=, db=, tgt=, overall=, db=, tgt=, overall=, db= ]	FindByFormula	6	[M+H]+	Esi+	(841.5645, 16949.9)(842.5679, 8238.27)	818.576
PE(17:0/22:2(13Z,16Z))	C44 H84 N O8 P	807.571	17.091	79.53	5909154	5906687	5820179	1	1	1	1136250	1205719	1245116	PE(17:0/22:2(13Z,16Z)) [ C44 H84 N O8 P, tgt=79.53, overall=79.53, db=79.53, Lipid ID=LMGP02010559, METLIN ID=76794, tgt=, overall=785.5935, db=785.5935, tgt=, overall=, db=, tgt=, overall=, db=, tgt=, overall=, db= ]	FindByFormula	6	[M+H]+	Esi+	(808.5782, 343745.3)(809.5816, 151534.66)(810.5846, 39244.74)(811.5867, 8721.66)	785.593
PS(O-16:0/22:2(13Z,16Z))	C44 H84 N O9 P	823.565	13.627	78.38	1282644	1339980	1341643	1	1	1	410834	386577	374599	PS(O-16:0/22:2(13Z,16Z)) [ C44 H84 N O9 P, tgt=78.38, overall=78.38, db=78.38, Lipid ID=LMGP03020016, METLIN ID=78663, tgt=, overall=801.5884, db=801.5884, tgt=, overall=, db=, tgt=, overall=, db=, tgt=, overall=, db= ]	FindByFormula	6	[M+H]+	Esi+	(824.5727, 68758.33)(825.5767, 31066.45)(826.5791, 8821.16)	801.588
PS(O-16:0/22:2(13Z,16Z)) Esi+13.648	C44 H84 N O9 P	845.548	13.648	80.55	704523	707076	677964	1	1	1	224900	266628	273581	PS(O-16:0/22:2(13Z,16Z)) [ C44 H84 N O9 P, tgt=80.55, overall=80.55, db=80.55, Lipid ID=LMGP03020016, METLIN ID=78663, tgt=, overall=801.5884, db=801.5884, tgt=, overall=, db=, tgt=, overall=, db=, tgt=, overall=, db= ]	FindByFormula	6	[M+2H]+2	Esi+	(423.7814, 34159.09)(424.2829, 16465.44)(424.784, 5545.39)	801.588
LacCer(d18:0/14:0)	C44 H85 N O13	835.602	20.203	64.01	527835	509716	517693	1	1	1	128058	130278	144592	LacCer(d18:0/14:0) [ C44 H85 N O13, tgt=64.01, overall=64.01, db=64.01, Lipid ID=LMSP0501AB13, METLIN ID=83817, tgt=, overall=835.6021, db=835.6021, tgt=, overall=, db=, tgt=, overall=, db=, tgt=, overall=, db= ]	FindByFormula	6	[M+H]+	Esi+	(836.6089, 11248.21)(837.6121, 5790.74)	835.602
PI(13:0/22:0)	C44 H85 O13 P	426.288	14.939	63	638832	690392	690873	53469	68776	31697	165940	246910	200324	PI(13:0/22:0) [ C44 H85 O13 P, tgt=63.00, overall=63.00, db=63.00, Lipid ID=LMGP06010056, METLIN ID=80078, tgt=, overall=852.5728, db=852.5728, tgt=, overall=, db=, tgt=, overall=, db=, tgt=, overall=, db= ]	FindByFormula	9	[2M+H]+ [M+H]+	Esi+	(427.2967, 2816.59)(853.5807, 15307.28)(854.5861, 5639.5)	852.573
all-trans-Nonaprenyl diphosphate	C45 H76 O7 P2	790.508	15.161	96.65	1764898	1720192	1803329	1	1	1	307866	310969	302462	all-trans-Nonaprenyl diphosphate [ C45 H76 O7 P2, tgt=96.65, overall=96.65, db=96.65, Lipid ID=LMPR03030007, CAS ID=60037-55-0, KEGG ID=C04145, METLIN ID=3694, HMP ID=HMDB02367, tgt=, overall=790.5066, db=790.5066, tgt=, overall=, db=, tgt=, overall=, db=, tgt=, overall=, db= ]	FindByFormula	6	[M+H]+ [M+K]+ [M+Na]+	Esi+	(813.4969, 51645.36)(814.5, 23273.49)(815.5023, 6030.47)(791.5149, 3196.9)(829.4701, 3200.77)	790.507
all-trans-Nonaprenyl diphosphate Esi+15.161	C45 H76 O7 P2	834.471	15.161	65.2	290649	296786	217389	1	1	1	61050	78372	83726	all-trans-Nonaprenyl diphosphate [ C45 H76 O7 P2, tgt=65.20, overall=65.20, db=65.20, Lipid ID=LMPR03030007, CAS ID=60037-55-0, KEGG ID=C04145, METLIN ID=3694, HMP ID=HMDB02367, tgt=, overall=790.5066, db=790.5066, tgt=, overall=, db=, tgt=, overall=, db=, tgt=, overall=, db= ]	FindByFormula	6	[M+2H]+2	Esi+	(418.2433, 5936.93)(418.745, 2453.09)	790.507
PI(P-16:0/20:5(5Z,8Z,11Z,14Z,17Z))	C45 H77 O12 P	840.521	18.386	41.16	570371	496538	569502	1	1	1	114098	136855	109005	PI(P-16:0/20:5(5Z,8Z,11Z,14Z,17Z)) [ C45 H77 O12 P, tgt=41.16, overall=41.16, db=41.16, Lipid ID=LMGP06030023, METLIN ID=81100, tgt=, overall=840.5153, db=840.5153, tgt=, overall=, db=, tgt=, overall=, db=, tgt=, overall=, db= ]	FindByFormula	6	[M+H]+	Esi+	(841.5284, 15517.7)(842.5312, 7432.07)	840.515
PI(14:1(9Z)/22:4(7Z,10Z,13Z,16Z))	C45 H77 O13 P	856.515	15.027	73.38	1336563	1370042	1313002	1	1	1	198648	204622	230752	PI(14:1(9Z)/22:4(7Z,10Z,13Z,16Z)) [ C45 H77 O13 P, tgt=73.38, overall=73.38, db=73.38, Lipid ID=LMGP06010105, METLIN ID=80127, tgt=, overall=856.5102, db=856.5102, tgt=, overall=, db=, tgt=, overall=, db=, tgt=, overall=, db= ]	FindByFormula	6	[M+2H]+2 [M+H]+	Esi+	(429.2654, 4128.79)(857.5232, 49558.6)(858.5265, 22322.39)(859.5289, 7018.05)	856.51
PI(O-16:0/20:5(5Z,8Z,11Z,14Z,17Z))	C45 H79 O12 P	842.537	15.288	75.55	6451102	6441655	6596630	1	36343	15577	1369547	1565558	1529137	PI(O-16:0/20:5(5Z,8Z,11Z,14Z,17Z)) [ C45 H79 O12 P, tgt=75.55, overall=75.55, db=75.55, Lipid ID=LMGP06020075, METLIN ID=81059, tgt=, overall=842.5309, db=842.5309, tgt=, overall=, db=, tgt=, overall=, db=, tgt=, overall=, db= ]	FindByFormula	8	[M+2H]+2 [M+H]+ [M+HK]+ [M+HNa]+	Esi+	(441.2538, 9830.47)(441.755, 4723.06)(422.275, 10722.47)(422.7767, 5463.0)(843.5437, 158364.84)(844.5472, 72520.43)(845.5497, 20164.86)(846.5522, 3737.54)(433.267, 91879.91)(433.7685, 47209.59)(434.2701, 15060.35)(434.7674, 621.84)	842.531
PI(16:0/20:4(5Z,8Z,11Z,14Z))	C45 H79 O13 P	858.531	11.815	43.96	212852	229269	212569	1	1	1	77991	75448	87897	PI(16:0/20:4(5Z,8Z,11Z,14Z)) [ C45 H79 O13 P, tgt=43.96, overall=43.96, db=43.96, KEGG ID=C00626, METLIN ID=61174, HMP ID=HMDB09789, tgt=, overall=858.5258, db=858.5258, tgt=, overall=, db=, tgt=, overall=, db=, tgt=, overall=, db= ]	FindByFormula	6	[M+H]+	Esi+	(859.5382, 10909.52)(860.542, 5278.66)	858.526
PI(16:0/20:3(5Z,8Z,11Z))	C45 H81 O13 P	860.545	13.343	85.39	934633	871178	874780	11478	56261	32874	278794	226072	369126	PI(16:0/20:3(5Z,8Z,11Z)) [ C45 H81 O13 P, tgt=85.39, overall=85.39, db=85.39, KEGG ID=C00626, METLIN ID=61172, HMP ID=HMDB09787, tgt=, overall=860.5415, db=860.5415, tgt=, overall=, db=, tgt=, overall=, db=, tgt=, overall=, db= ]	FindByFormula	9	[M+2H]+2	Esi+	(431.2798, 30666.36)(431.7816, 13934.89)(432.2826, 4814.62)	860.542
PS(17:0/22:2(13Z,16Z))	C45 H84 N O10 P	851.56	15.018	49.93	1000069	963397	994757	28700	1	1	223520	264373	242563	PS(17:0/22:2(13Z,16Z)) [ C45 H84 N O10 P, tgt=49.93, overall=49.93, db=49.93, Lipid ID=LMGP03010246, METLIN ID=77910, tgt=, overall=829.5833, db=829.5833, tgt=, overall=, db=, tgt=, overall=, db=, tgt=, overall=, db= ]	FindByFormula	7	[M+H]+	Esi+	(852.5675, 18707.07)(853.5808, 15298.78)	829.583
PE(16:1(9Z)/24:1(15Z))	C45 H86 N O8 P	821.586	18.693	79.96	2022907	2106571	2143223	1	1	1	421456	451561	456561	PE(16:1(9Z)/24:1(15Z)) [ C45 H86 N O8 P, tgt=79.96, overall=79.96, db=79.96, KEGG ID=C00350, METLIN ID=60410, HMP ID=HMDB08981, tgt=, overall=799.6091, db=799.6091, tgt=, overall=, db=, tgt=, overall=, db=, tgt=, overall=, db= ]	FindByFormula	6	[M+H]+	Esi+	(822.5938, 66991.23)(823.5971, 32147.49)(824.6002, 8799.58)	799.609
PE(16:1(9Z)/24:1(15Z)) Esi+18.704	C45 H86 N O8 P	843.569	18.704	46.37	270157	260793	269316	1	1	1	72830	70131	80441	PE(16:1(9Z)/24:1(15Z)) [ C45 H86 N O8 P, tgt=46.37, overall=46.37, db=46.37, KEGG ID=C00350, METLIN ID=60410, HMP ID=HMDB08981, tgt=, overall=799.6091, db=799.6091, tgt=, overall=, db=, tgt=, overall=, db=, tgt=, overall=, db= ]	FindByFormula	6	[M+2H]+2	Esi+	(422.7914, 7946.58)(423.2937, 4444.17)	799.609
PS(P-20:0/19:1(9Z))	C45 H86 N O9 P	837.582	15.285	76.66	2610643	2641998	2791670	1	1	1	595881	666461	641037	PS(P-20:0/19:1(9Z)) [ C45 H86 N O9 P, tgt=76.66, overall=76.66, db=76.66, Lipid ID=LMGP03030074, METLIN ID=78814, tgt=, overall=815.6040, db=815.6040, tgt=, overall=, db=, tgt=, overall=, db=, tgt=, overall=, db= ]	FindByFormula	6	[M+H]+	Esi+	(838.5882, 110622.55)(839.5916, 50614.25)(840.5949, 13402.21)	815.604
PS(P-20:0/19:1(9Z)) Esi+15.28	C45 H86 N O9 P	859.564	15.28	74.31	1485280	1493965	1553678	1	1	1	384126	398075	418679	PS(P-20:0/19:1(9Z)) [ C45 H86 N O9 P, tgt=74.31, overall=74.31, db=74.31, Lipid ID=LMGP03030074, METLIN ID=78814, tgt=, overall=815.6040, db=815.6040, tgt=, overall=, db=, tgt=, overall=, db=, tgt=, overall=, db= ]	FindByFormula	6	[M+2H]+2	Esi+	(430.7891, 55541.13)(431.2908, 28774.24)(431.7921, 4370.57)	815.604
Adonixanthin 3-glucoside	C46 H64 O8	744.462	10.082	64.38	384689	348227	350819	1	1	1	131534	173652	132761	Adonixanthin 3-glucoside [ C46 H64 O8, tgt=64.38, overall=64.38, db=64.38, Lipid ID=LMPR01070017, METLIN ID=41287, tgt=, overall=744.4601, db=744.4601, tgt=, overall=, db=, tgt=, overall=, db=, tgt=, overall=, db= ]	FindByFormula	6	[M+2H]+2	Esi+	(373.2381, 16814.22)(373.7397, 7499.14)	744.46
Myxol glycoside/ (Myxoxanthophyll)	C46 H66 O8	746.481	15.346	64.67	1922213	1916927	1968802	1	1	1	335562	297731	315966	Myxol glycoside/ (Myxoxanthophyll) [ C46 H66 O8, tgt=64.67, overall=64.67, db=64.67, Lipid ID=LMPR01070184, METLIN ID=41435, tgt=, overall=746.4758, db=746.4758, tgt=, overall=, db=, tgt=, overall=, db=, tgt=, overall=, db= ]	FindByFormula	6	[M+H]+ [M+K]+ [M+Na]+	Esi+	(769.4705, 58846.85)(770.4741, 22979.68)(771.4763, 6139.75)(747.4887, 4189.77)(785.4445, 3803.27)	746.476
PI(15:1(9Z)/22:4(7Z,10Z,13Z,16Z))	C46 H79 O13 P	870.531	16.64	71.9	1359901	1452900	1497806	1	1	1	217309	227747	224201	PI(15:1(9Z)/22:4(7Z,10Z,13Z,16Z)) [ C46 H79 O13 P, tgt=71.90, overall=71.90, db=71.90, Lipid ID=LMGP06010158, METLIN ID=80180, tgt=, overall=870.5258, db=870.5258, tgt=, overall=, db=, tgt=, overall=, db=, tgt=, overall=, db= ]	FindByFormula	6	[M+2H]+2 [M+H]+	Esi+	(436.2733, 3622.46)(871.539, 48431.8)(872.542, 21469.36)(873.5447, 7283.39)	870.526
PI(17:0/20:4(5Z,8Z,11Z,14Z))	C46 H81 O13 P	872.548	13.514	74.15	2677357	2709542	2762636	1	12381	1	755151	807461	894020	PI(17:0/20:4(5Z,8Z,11Z,14Z)) [ C46 H81 O13 P, tgt=74.15, overall=74.15, db=74.15, Lipid ID=LMGP06010004, CAS ID=1052696-51-1, METLIN ID=40887, tgt=, overall=872.5415, db=872.5415, tgt=, overall=, db=, tgt=, overall=, db=, tgt=, overall=, db= ]	FindByFormula	7	[M+2H]+2 [M+H]+ [M+HNa]+	Esi+	(437.2807, 12493.83)(437.7818, 6596.77)(873.5544, 67687.39)(874.5581, 32806.8)(875.5604, 9438.52)(448.272, 65457.56)(448.7737, 33221.21)(449.2748, 10592.08)	872.542
PI(15:1(9Z)/22:2(13Z,16Z))	C46 H83 O13 P	874.56	14.965	57.83	620921	599949	661541	36242	57887	41180	96325	169521	126539	PI(15:1(9Z)/22:2(13Z,16Z)) [ C46 H83 O13 P, tgt=57.83, overall=57.83, db=57.83, Lipid ID=LMGP06010157, METLIN ID=80179, tgt=, overall=874.5571, db=874.5571, tgt=, overall=, db=, tgt=, overall=, db=, tgt=, overall=, db= ]	FindByFormula	9	[M+2H]+2	Esi+	(438.2873, 10289.9)(438.7884, 5316.59)	874.557
PS(18:0/22:2(13Z,16Z))	C46 H86 N O10 P	865.576	16.64	70.47	949958	835717	907231	1	1	1	178913	179854	174024	PS(18:0/22:2(13Z,16Z)) [ C46 H86 N O10 P, tgt=70.47, overall=70.47, db=70.47, Lipid ID=LMGP03010321, METLIN ID=77985, tgt=, overall=843.5989, db=843.5989, tgt=, overall=, db=, tgt=, overall=, db=, tgt=, overall=, db= ]	FindByFormula	6	[M+H]+	Esi+	(866.5831, 20850.48)(867.5918, 12478.1)(868.5888, 2236.77)	843.599
PS(18:0/22:2(13Z,16Z)) Esi+16.64	C46 H86 N O10 P	887.559	16.64	51.43	406424	447659	429207	1	1	1	70464	131438	128357	PS(18:0/22:2(13Z,16Z)) [ C46 H86 N O10 P, tgt=51.43, overall=51.43, db=51.43, Lipid ID=LMGP03010321, METLIN ID=77985, tgt=, overall=843.5989, db=843.5989, tgt=, overall=, db=, tgt=, overall=, db=, tgt=, overall=, db= ]	FindByFormula	6	[M+2H]+2	Esi+	(444.7865, 6352.2)(445.2925, 6036.97)	843.599
PS(18:0/22:1(11Z))	C46 H88 N O10 P	889.574	13.512	81.21	1023777	1031587	1071964	1	1	1	334980	366158	321440	PS(18:0/22:1(11Z)) [ C46 H88 N O10 P, tgt=81.21, overall=81.21, db=81.21, Lipid ID=LMGP03010320, METLIN ID=77984, tgt=, overall=845.6146, db=845.6146, tgt=, overall=, db=, tgt=, overall=, db=, tgt=, overall=, db= ]	FindByFormula	6	[M+2H]+2	Esi+	(445.7945, 48603.44)(446.2959, 22715.89)(446.7974, 7581.18)	845.615
C22 Sulfatide	C46 H89 N O11 S	431.809	11.694	56.52	635074	622043	609888	1	1	1	169192	175491	97732	C22 Sulfatide [ C46 H89 N O11 S, tgt=56.52, overall=56.52, db=56.52, Lipid ID=LMSP06020009, METLIN ID=41627, tgt=, overall=863.6156, db=863.6156, tgt=, overall=, db=, tgt=, overall=, db=, tgt=, overall=, db= ]	FindByFormula	6	[2M+H]+ [M+H]+	Esi+	(432.8166, 7124.94)(864.6253, 23488.1)(865.6285, 10671.84)	863.616
PA(21:0/22:1(11Z))	C46 H89 O8 P	876.54	9.815	58.28	333484	1281306	332333	1	1	1	89445	109128	88081	PA(21:0/22:1(11Z)) [ C46 H89 O8 P, tgt=58.28, overall=58.28, db=58.28, Lipid ID=LMGP10010698, METLIN ID=81864, tgt=, overall=800.6295, db=800.6295, tgt=, overall=, db=, tgt=, overall=, db=, tgt=, overall=, db= ]	FindByFormula	6	[M+2H]+2	Esi+	(439.2774, 53029.38)(439.779, 27507.77)	800.63
MGDG(20:5(5Z,8Z,11Z,14Z,17Z)/18:4(6Z,9Z,12Z,15Z))	C47 H72 O10	398.258	8.439	54.64	486260	379212	511949	51619	65467	60227	237002	221327	278438	MGDG(20:5(5Z,8Z,11Z,14Z,17Z)/18:4(6Z,9Z,12Z,15Z)) [ C47 H72 O10, tgt=54.64, overall=54.64, db=54.64, Lipid ID=LMGL05010016, METLIN ID=46652, tgt=, overall=796.5125, db=796.5125, tgt=, overall=, db=, tgt=, overall=, db=, tgt=, overall=, db= ]	FindByFormula	9	[2M+H]+ [M+H]+	Esi+	(399.2659, 7501.58)(797.5233, 25201.24)(798.5263, 10896.23)	796.513
MGDG(20:5(5Z,8Z,11Z,14Z,17Z)/18:4(6Z,9Z,12Z,15Z)) Esi+8.426	C47 H72 O10	398.258	8.426	55.31	427195	375117	443641	42696	90188	66223	254604	110075	280632	MGDG(20:5(5Z,8Z,11Z,14Z,17Z)/18:4(6Z,9Z,12Z,15Z)) [ C47 H72 O10, tgt=55.31, overall=55.31, db=55.31, Lipid ID=LMGL05010016, METLIN ID=46652, tgt=, overall=796.5125, db=796.5125, tgt=, overall=, db=, tgt=, overall=, db=, tgt=, overall=, db= ]	FindByFormula	9	[2M+H]+ [M+H]+	Esi+	(399.2646, 7781.29)(797.5229, 23151.79)(798.5266, 9120.53)	796.513
PI(18:3(6Z,9Z,12Z)/20:5(5Z,8Z,11Z,14Z,17Z))	C47 H75 O13 P	878.498	15.027	83.33	658144	578921	713640	1	1	1	137599	136822	142506	PI(18:3(6Z,9Z,12Z)/20:5(5Z,8Z,11Z,14Z,17Z)) [ C47 H75 O13 P, tgt=83.33, overall=83.33, db=83.33, Lipid ID=LMGP06010358, METLIN ID=80380, tgt=, overall=878.4945, db=878.4945, tgt=, overall=, db=, tgt=, overall=, db=, tgt=, overall=, db= ]	FindByFormula	6	[M+2H]+2	Esi+	(440.2566, 17371.76)(440.7582, 9281.74)(441.2583, 3280.39)	878.495
PI(18:2(9Z,12Z)/20:5(5Z,8Z,11Z,14Z,17Z))	C47 H77 O13 P	880.514	11.818	52.7	216906	192385	211630	1	1	1	74179	100213	93537	PI(18:2(9Z,12Z)/20:5(5Z,8Z,11Z,14Z,17Z)) [ C47 H77 O13 P, tgt=52.70, overall=52.70, db=52.70, Lipid ID=LMGP06010328, METLIN ID=80350, tgt=, overall=880.5102, db=880.5102, tgt=, overall=, db=, tgt=, overall=, db=, tgt=, overall=, db= ]	FindByFormula	6	[M+2H]+2	Esi+	(441.264, 10660.04)(441.7658, 6046.28)	880.51
PI(16:0/22:5(4Z,7Z,10Z,13Z,16Z))	C47 H81 O13 P	884.547	18.231	43.54	488871	478504	504399	1	1	1	97781	94919	99361	PI(16:0/22:5(4Z,7Z,10Z,13Z,16Z)) [ C47 H81 O13 P, tgt=43.54, overall=43.54, db=43.54, KEGG ID=C00626, METLIN ID=61180, HMP ID=HMDB09795, tgt=, overall=884.5415, db=884.5415, tgt=, overall=, db=, tgt=, overall=, db=, tgt=, overall=, db= ]	FindByFormula	6	[M+H]+	Esi+	(885.5541, 11914.0)(886.5574, 5818.82)	884.542
PI(O-18:0/20:5(5Z,8Z,11Z,14Z,17Z))	C47 H83 O12 P	870.568	18.512	73.39	4737065	4765585	4963920	1	1	1	921708	979838	1101987	PI(O-18:0/20:5(5Z,8Z,11Z,14Z,17Z)) [ C47 H83 O12 P, tgt=73.39, overall=73.39, db=73.39, Lipid ID=LMGP06020086, METLIN ID=81070, tgt=, overall=870.5622, db=870.5622, tgt=, overall=, db=, tgt=, overall=, db=, tgt=, overall=, db= ]	FindByFormula	6	[M+2H]+2 [M+H]+ [M+HNa]+	Esi+	(436.2911, 7581.99)(436.7927, 3796.75)(871.5753, 85703.89)(872.5786, 41890.39)(873.5818, 11602.27)(447.2825, 56179.63)(447.7842, 29991.67)(448.286, 9413.29)	870.562
PI(16:0/22:4(10Z,13Z,16Z,19Z))	C47 H83 O13 P	886.563	15.133	73.75	6011534	6160926	6300988	1	1	1	1346033	1533611	1615676	PI(16:0/22:4(10Z,13Z,16Z,19Z)) [ C47 H83 O13 P, tgt=73.75, overall=73.75, db=73.75, KEGG ID=C00626, METLIN ID=61178, HMP ID=HMDB09793, tgt=, overall=886.5571, db=886.5571, tgt=, overall=, db=, tgt=, overall=, db=, tgt=, overall=, db= ]	FindByFormula	6	[M+2H]+2 [M+H]+ [M+HK]+ [M+HNa]+	Esi+	(463.2669, 13501.7)(463.7687, 7575.67)(444.2886, 18123.12)(444.7907, 9791.11)(887.5706, 121134.35)(888.5738, 59632.11)(889.5767, 17125.21)(890.5799, 3617.62)(455.2801, 115562.4)(455.782, 60303.28)(456.283, 19420.91)(456.7847, 5309.01)	886.557
PC(16:0/23:5(8E,11E,14E,17E,20E))	C47 H85 N O8 P	822.597	5.133	46.11	265086	225116	239525	174819	189740	194386	143355	146878	245301	PC(16:0/23:5(8E,11E,14E,17E,20E)) [ C47 H85 N O8 P, tgt=46.11, overall=46.11, db=46.11, Lipid ID=LMGP01010656, METLIN ID=39397, tgt=, overall=822.6013, db=822.6013, tgt=, overall=, db=, tgt=, overall=, db=, tgt=, overall=, db= ]	FindByFormula	9	[M+2H]+2	Esi+	(412.3056, 11906.9)(412.8077, 6943.27)	822.601
PE(18:3(6Z,9Z,12Z)/24:1(15Z))	C47 H86 N O8 P	861.565	4.207	84.95	1	1	1	885006	1051227	1074599	1	1	1		FindByFormula	3	[M+H]+	Esi+	(862.5727, 147800.34)(863.5756, 81862.25)(864.5785, 23392.17)
PS(19:0/22:1(11Z))	C47 H90 N O10 P	903.59	15.143	81.71	2275651	2271243	2269836	1	1	1	582039	653814	637225	PS(19:0/22:1(11Z)) [ C47 H90 N O10 P, tgt=81.71, overall=81.71, db=81.71, Lipid ID=LMGP03010476, METLIN ID=78140, tgt=, overall=859.6302, db=859.6302, tgt=, overall=, db=, tgt=, overall=, db=, tgt=, overall=, db= ]	FindByFormula	6	[M+2H]+2	Esi+	(452.8022, 100737.91)(453.3039, 48919.07)(453.8051, 17171.96)(454.3072, 4295.09)	859.63
PA(22:0/22:1(11Z))	C47 H91 O8 P	890.556	11.69	57.29	1446750	1575886	1383838	1	1	17960	415843	66966	502599	PA(22:0/22:1(11Z)) [ C47 H91 O8 P, tgt=57.29, overall=57.29, db=57.29, Lipid ID=LMGP10010721, METLIN ID=81887, tgt=, overall=814.6452, db=814.6452, tgt=, overall=, db=, tgt=, overall=, db=, tgt=, overall=, db= ]	FindByFormula	7	[M+2H]+2	Esi+	(446.285, 70222.35)(446.7867, 35607.15)	814.645
PI(17:2(9Z,12Z)/22:6(4Z,7Z,10Z,13Z,16Z,19Z))	C48 H77 O13 P	892.514	16.648	68.08	779684	798891	822423	1	1	1	142454	144755	141388	PI(17:2(9Z,12Z)/22:6(4Z,7Z,10Z,13Z,16Z,19Z)) [ C48 H77 O13 P, tgt=68.08, overall=68.08, db=68.08, Lipid ID=LMGP06010275, METLIN ID=80297, tgt=, overall=892.5102, db=892.5102, tgt=, overall=, db=, tgt=, overall=, db=, tgt=, overall=, db= ]	FindByFormula	6	[M+2H]+2	Esi+	(447.264, 17984.95)(447.7656, 8602.16)(448.2746, 250.64)	892.51
PG(O-20:0/22:4(7Z,10Z,13Z,16Z))	C48 H89 O9 P	862.602	10.292	76.42	1	31356	1	426713	469853	476800	1	1	1	PG(O-20:0/22:4(7Z,10Z,13Z,16Z)) [ C48 H89 O9 P, tgt=76.42, overall=76.42, db=76.42, Lipid ID=LMGP04020068, METLIN ID=79879, tgt=, overall=840.6244, db=840.6244, tgt=, overall=, db=, tgt=, overall=, db=, tgt=, overall=, db= ]	FindByFormula	4	[M+H]+	Esi+	(863.6086, 22315.06)(864.6119, 10961.63)(865.6143, 3311.66)	840.624
alpha,alpha'-Trehalose 4,6-dioleate	C48 H90 O13	950.556	18.07	62.76	561025	599676	609098	1	1	1	122588	126363	146543	alpha,alpha'-Trehalose 4,6-dioleate [ C48 H90 O13, tgt=62.76, overall=62.76, db=62.76, Lipid ID=LMSL03001273, METLIN ID=102925, tgt=, overall=874.6381, db=874.6381, tgt=, overall=, db=, tgt=, overall=, db=, tgt=, overall=, db= ]	FindByFormula	6	[M+2H]+2	Esi+	(476.2852, 8822.53)(476.7868, 4769.84)(477.2828, 2694.75)	874.638
C24:1 Sulfatide	C48 H91 N O11 S	455.809	13.377	71.76	754266	732960	765596	1	1	1	252013	236050	253766	C24:1 Sulfatide [ C48 H91 N O11 S, tgt=71.76, overall=71.76, db=71.76, Lipid ID=LMSP06020015, METLIN ID=41631, tgt=, overall=889.6313, db=889.6313, tgt=, overall=, db=, tgt=, overall=, db=, tgt=, overall=, db= ]	FindByFormula	6	[2M+H]+ [M+H]+	Esi+	(456.8164, 6973.07)(457.805, 3844.95)(912.6255, 25969.12)(913.6288, 13281.84)(914.6308, 3931.52)	889.631
PS(O-20:0/22:2(13Z,16Z))	C48 H92 N O9 P	879.628	20.014	41.52	457612	463284	530915	1	1	1	122120	136019	119876	PS(O-20:0/22:2(13Z,16Z)) [ C48 H92 N O9 P, tgt=41.52, overall=41.52, db=41.52, Lipid ID=LMGP03020067, METLIN ID=78714, tgt=, overall=857.6510, db=857.6510, tgt=, overall=, db=, tgt=, overall=, db=, tgt=, overall=, db= ]	FindByFormula	6	[M+H]+	Esi+	(880.6351, 10854.46)(881.6375, 5679.69)	857.651
PS(O-20:0/22:2(13Z,16Z)) Esi+20.014	C48 H92 N O9 P	901.61	20.014	50.56	357307	345998	357230	1	1	1	85826	137193	104041	PS(O-20:0/22:2(13Z,16Z)) [ C48 H92 N O9 P, tgt=50.56, overall=50.56, db=50.56, Lipid ID=LMGP03020067, METLIN ID=78714, tgt=, overall=857.6510, db=857.6510, tgt=, overall=, db=, tgt=, overall=, db=, tgt=, overall=, db= ]	FindByFormula	6	[M+2H]+2	Esi+	(451.8127, 9685.47)(452.3145, 5143.88)	857.651
C24-OH Sulfatide	C48 H93 N O12 S	907.644	11.692	86.46	1358163	1577908	1597201	42024	42075	21490	463176	481702	494312	C24-OH Sulfatide [ C48 H93 N O12 S, tgt=86.46, overall=86.46, db=86.46, Lipid ID=LMSP06020014, METLIN ID=57571, tgt=, overall=907.6418, db=907.6418, tgt=, overall=, db=, tgt=, overall=, db=, tgt=, overall=, db= ]	FindByFormula	9	[M+2H]+2 [M+H]+ [M+HNa]+	Esi+	(454.8294, 7843.46)(455.3315, 5426.89)(908.651, 13591.64)(909.6543, 6851.18)(465.8206, 48299.13)(466.322, 22587.71)(466.8231, 9102.44)	907.642
PG(20:0/22:1(11Z))	C48 H93 O10 P	936.562	6.835	56.38	215242	192837	244590	1	1	1	96461	74763	102128	PG(20:0/22:1(11Z)) [ C48 H93 O10 P, tgt=56.38, overall=56.38, db=56.38, Lipid ID=LMGP04010525, METLIN ID=79350, tgt=, overall=860.6506, db=860.6506, tgt=, overall=, db=, tgt=, overall=, db=, tgt=, overall=, db= ]	FindByFormula	6	[M+2H]+2	Esi+	(469.2874, 13275.34)(469.7897, 8421.91)	860.651
PG(O-20:0/22:2(13Z,16Z))	C48 H93 O9 P	920.566	9.813	56.41	353350	201825	349622	1	1	1	120019	110364	113769	PG(O-20:0/22:2(13Z,16Z)) [ C48 H93 O9 P, tgt=56.41, overall=56.41, db=56.41, Lipid ID=LMGP04020067, METLIN ID=79878, tgt=, overall=844.6557, db=844.6557, tgt=, overall=, db=, tgt=, overall=, db=, tgt=, overall=, db= ]	FindByFormula	6	[M+2H]+2	Esi+	(461.2904, 17073.47)(461.7915, 9372.74)	844.656
PE(21:0/22:1(11Z))	C48 H94 N O8 P	919.585	11.73	59.12	221229	181797	208650	1	1	1	55853	83760	102469	PE(21:0/22:1(11Z)) [ C48 H94 N O8 P, tgt=59.12, overall=59.12, db=59.12, Lipid ID=LMGP02011013, METLIN ID=77248, tgt=, overall=843.6717, db=843.6717, tgt=, overall=, db=, tgt=, overall=, db=, tgt=, overall=, db= ]	FindByFormula	6	[M+2H]+2	Esi+	(460.7993, 11811.39)(461.3011, 6580.96)	843.672
PS(O-20:0/22:1(11Z))	C48 H94 N O9 P	935.576	3.685	72.06	1180506	1152657	1277885	1	1	1	1	1	1	PS(O-20:0/22:1(11Z)) [ C48 H94 N O9 P, tgt=72.06, overall=72.06, db=72.06, Lipid ID=LMGP03020066, METLIN ID=78713, tgt=, overall=859.6666, db=859.6666, tgt=, overall=, db=, tgt=, overall=, db=, tgt=, overall=, db= ]	FindByFormula	3	[M+2H]+2	Esi+	(468.7954, 116020.05)(469.297, 65976.14)(469.7984, 20007.61)	859.667
PI(18:0/22:4(10Z,13Z,16Z,19Z))	C49 H87 O13 P	914.594	18.345	72.88	5435113	5424600	5869119	1	1	1	1015836	1200717	1364146	PI(18:0/22:4(10Z,13Z,16Z,19Z)) [ C49 H87 O13 P, tgt=72.88, overall=72.88, db=72.88, KEGG ID=C00626, METLIN ID=61202, HMP ID=HMDB09817, tgt=, overall=914.5884, db=914.5884, tgt=, overall=, db=, tgt=, overall=, db=, tgt=, overall=, db= ]	FindByFormula	6	[M+2H]+2 [M+H]+ [M+HK]+ [M+HNa]+	Esi+	(477.282, 8170.73)(477.7842, 4932.3)(458.3045, 12040.64)(458.8061, 6861.45)(915.6014, 69493.13)(916.6047, 34023.67)(917.6071, 10460.57)(469.2957, 84666.27)(469.7974, 45437.18)(470.2988, 15517.27)(470.8003, 4064.44)	914.588
PG(21:0/22:4(7Z,10Z,13Z,16Z))	C49 H89 O10 P	868.623	16.93	78.19	388855	333167	389698	45105	15798	50279	101950	122530	90144	PG(21:0/22:4(7Z,10Z,13Z,16Z)) [ C49 H89 O10 P, tgt=78.19, overall=78.19, db=78.19, Lipid ID=LMGP04010701, METLIN ID=79526, tgt=, overall=868.6193, db=868.6193, tgt=, overall=, db=, tgt=, overall=, db=, tgt=, overall=, db= ]	FindByFormula	9	[M+2H]+2	Esi+	(435.3192, 16341.11)(435.8205, 9887.9)(436.3216, 3702.05)	868.619
PE(20:1(11Z)/24:1(15Z))	C49 H94 N O8 P	931.585	16.489	61.38	763609	775903	806334	1	1	9607	190638	169883	184411	PE(20:1(11Z)/24:1(15Z)) [ C49 H94 N O8 P, tgt=61.38, overall=61.38, db=61.38, KEGG ID=C00350, METLIN ID=60674, HMP ID=HMDB09278, tgt=, overall=855.6717, db=855.6717, tgt=, overall=, db=, tgt=, overall=, db=, tgt=, overall=, db= ]	FindByFormula	7	[M+2H]+2	Esi+	(466.7995, 17429.19)(467.3038, 12719.54)(467.8006, 4204.12)	855.672
PG(21:0/22:1(11Z))	C49 H95 O10 P	950.577	8.295	58.27	333931	588334	593366	1	1	1	190309	201383	232459	PG(21:0/22:1(11Z)) [ C49 H95 O10 P, tgt=58.27, overall=58.27, db=58.27, Lipid ID=LMGP04010699, METLIN ID=79524, tgt=, overall=874.6663, db=874.6663, tgt=, overall=, db=, tgt=, overall=, db=, tgt=, overall=, db= ]	FindByFormula	6	[M+2H]+2	Esi+	(476.2959, 18254.48)(476.7972, 9866.43)	874.666
PE(20:1(11Z)/24:0)	C49 H96 N O8 P	933.6	13.385	78.77	1023894	1140456	1121643	1	24844	7805	303424	324127	368559	PE(20:1(11Z)/24:0) [ C49 H96 N O8 P, tgt=78.77, overall=78.77, db=78.77, KEGG ID=C00350, METLIN ID=60673, HMP ID=HMDB09277, tgt=, overall=857.6874, db=857.6874, tgt=, overall=, db=, tgt=, overall=, db=, tgt=, overall=, db= ]	FindByFormula	8	[M+2H]+2	Esi+	(467.8072, 61092.33)(468.3089, 30265.2)(468.8104, 11303.01)	857.687
MfGL-II	C49 H99 N2 O17 P2	1049.65	14.507	54.76	1142592	1060051	1160639	1	1	1	233889	250171	271965	MfGL-II [ C49 H99 N2 O17 P2, tgt=54.76, overall=54.76, db=54.76, Lipid ID=LMGL05010028, METLIN ID=75586, tgt=, overall=1049.6419, db=1049.6419, tgt=, overall=, db=, tgt=, overall=, db=, tgt=, overall=, db= ]	FindByFormula	6	[M+2H]+2	Esi+	(525.8309, 21204.83)(526.3192, 212.18)(526.8335, 6986.02)	1049.64
4-Pentenoic acid, 3-oxo-	C5 H6 O3	114.031	0.609	24.21	31970	30172	28778	478083	453792	469457	745759	587850	609240	4-Pentenoic acid, 3-oxo- [ C5 H6 O3, tgt=24.21, overall=24.21, db=24.21, Lipid ID=LMFA01060166, METLIN ID=74798, tgt=, overall=114.0317, db=114.0317, tgt=, overall=, db=, tgt=, overall=, db=, tgt=, overall=, db= ]	FindByFormula	9	[2M+H]+ [M+H]+	Esi+	(115.0368, 59592.82)(229.0739, 43113.86)	114.032
L-Hydroxyglutaric acid	C5 H8 O5	148.04	0.637	41.91	807038	759643	654281	36558	51956	33789	116361	247819	201328	L-Hydroxyglutaric acid [ C5 H8 O5, tgt=41.91, overall=41.91, db=41.91, Lipid ID=LMFA01050483, CAS ID=13095-48-2, KEGG ID=C03196, METLIN ID=4151, HMP ID=HMDB00694, tgt=, overall=148.0372, db=148.0372, tgt=, overall=, db=, tgt=, overall=, db=, tgt=, overall=, db= ]	FindByFormula	9	[2M+H]+ [2M+K]+ [M+H]+ [M+K]+	Esi+	(149.0472, 16461.44)(187.0031, 1963.65)(335.0428, 13876.84)(297.0869, 27644.7)(298.0901, 5799.3)	148.037
2-oxo-5-amino-pentanoic acid	C5 H9 N O3	169.014	0.708	69.2	396726	376371	368679	12423	11360	12453	1	1	1	2-oxo-5-amino-pentanoic acid [ C5 H9 N O3, tgt=69.20, overall=69.20, db=69.20, Lipid ID=LMFA01060169, KEGG ID=C01110, METLIN ID=35853, HMP ID=HMDB06272, tgt=, overall=131.0582, db=131.0582, tgt=, overall=, db=, tgt=, overall=, db=, tgt=, overall=, db= ]	FindByFormula	6	[M+H]+	Esi+	(170.0215, 27482.03)(171.0251, 2430.65)	131.058
di-trans,poly-cis-decaprenyl diphosphate	C50 H84 O7 P2	934.481	4.35	81.51	1	1	1	318712	502398	384017	1	1	1		FindByFormula	3	[M+2H]+2	Esi+	(468.248, 24804.67)(468.7495, 12746.44)(469.25, 4907.71)
PI(19:0/22:4(7Z,10Z,13Z,16Z))	C50 H89 O13 P	928.61	19.822	43.94	515804	571034	588697	1	1	1	137938	153291	141897	PI(19:0/22:4(7Z,10Z,13Z,16Z)) [ C50 H89 O13 P, tgt=43.94, overall=43.94, db=43.94, Lipid ID=LMGP06010446, METLIN ID=80468, tgt=, overall=928.6041, db=928.6041, tgt=, overall=, db=, tgt=, overall=, db=, tgt=, overall=, db= ]	FindByFormula	6	[M+H]+	Esi+	(929.6165, 12998.23)(930.6201, 6670.78)	928.604
PS(22:0/22:1(11Z))	C50 H96 N O10 P	945.636	19.832	78.4	684844	750338	719774	1	1	1	175879	188273	209433	PS(22:0/22:1(11Z)) [ C50 H96 N O10 P, tgt=78.40, overall=78.40, db=78.40, Lipid ID=LMGP03010722, METLIN ID=78386, tgt=, overall=901.6772, db=901.6772, tgt=, overall=, db=, tgt=, overall=, db=, tgt=, overall=, db= ]	FindByFormula	6	[M+2H]+2	Esi+	(473.8255, 15563.66)(474.3276, 9500.63)(474.8284, 3327.21)	901.677
PS(22:0/22:1(11Z)) Esi+19.832	C50 H96 N O10 P	923.654	19.832	45.07	418886	412798	392172	1	1	1	104239	96972	105789	PS(22:0/22:1(11Z)) [ C50 H96 N O10 P, tgt=45.07, overall=45.07, db=45.07, Lipid ID=LMGP03010722, METLIN ID=78386, tgt=, overall=901.6772, db=901.6772, tgt=, overall=, db=, tgt=, overall=, db=, tgt=, overall=, db= ]	FindByFormula	6	[M+H]+	Esi+	(924.6614, 9748.78)(925.6648, 4954.11)	901.677
PG(22:0/22:1(11Z))	C50 H97 O10 P	964.592	9.805	56.11	307337	280878	284603	1	1	1	331948	382757	131156	PG(22:0/22:1(11Z)) [ C50 H97 O10 P, tgt=56.11, overall=56.11, db=56.11, Lipid ID=LMGP04010722, METLIN ID=79547, tgt=, overall=888.6819, db=888.6819, tgt=, overall=, db=, tgt=, overall=, db=, tgt=, overall=, db= ]	FindByFormula	6	[M+2H]+2	Esi+	(483.303, 19053.79)(483.8053, 10631.32)	888.682
PI(O-20:0/22:4(7Z,10Z,13Z,16Z))	C51 H93 O12 P	928.644	13.387	47.69	331779	353409	381976	1	1	1	131512	110082	124685	PI(O-20:0/22:4(7Z,10Z,13Z,16Z)) [ C51 H93 O12 P, tgt=47.69, overall=47.69, db=47.69, Lipid ID=LMGP06020069, METLIN ID=81053, tgt=, overall=928.6405, db=928.6405, tgt=, overall=, db=, tgt=, overall=, db=, tgt=, overall=, db= ]	FindByFormula	6	[M+2H]+2	Esi+	(465.3298, 9947.74)(465.8311, 5800.59)	928.64
Zeaxanthin diglucoside/ Zeaxanthin β-D-diglucoside	C52 H76 O12	892.534	6.787	61.23	293445	273616	241530	1	1	1	101075	92467	86719	Zeaxanthin diglucoside/ Zeaxanthin β-D-diglucoside [ C52 H76 O12, tgt=61.23, overall=61.23, db=61.23, Lipid ID=LMPR01070099, METLIN ID=41357, tgt=, overall=892.5337, db=892.5337, tgt=, overall=, db=, tgt=, overall=, db=, tgt=, overall=, db= ]	FindByFormula	6	[M+2H]+2	Esi+	(447.2748, 16403.3)(447.7767, 7602.03)	892.534
FMC-5(d18:1/18:0)	C52 H91 N O13	937.655	10.061	67.5	1175849	1231790	1175998	1	4209	1	283037	441732	413303	FMC-5(d18:1/18:0) [ C52 H91 N O13, tgt=67.50, overall=67.50, db=67.50, Lipid ID=LMSP05010032, METLIN ID=83797, tgt=, overall=937.6490, db=937.6490, tgt=, overall=, db=, tgt=, overall=, db=, tgt=, overall=, db= ]	FindByFormula	7	[M+2H]+2 [M+H]+ [M+HNa]+	Esi+	(469.8348, 7856.7)(470.336, 4977.11)(938.6617, 8713.42)(939.6656, 4207.33)(480.826, 41642.17)(481.3276, 20061.43)(481.8286, 8013.32)	937.649
PE(24:0/24:1(15Z))	C53 H104 N O8 P	989.662	19.661	79.06	967839	1045123	1133081	1	1	1	254367	260669	262736	PE(24:0/24:1(15Z)) [ C53 H104 N O8 P, tgt=79.06, overall=79.06, db=79.06, KEGG ID=C00350, METLIN ID=61125, HMP ID=HMDB09740, tgt=, overall=913.7500, db=913.7500, tgt=, overall=, db=, tgt=, overall=, db=, tgt=, overall=, db= ]	FindByFormula	6	[M+2H]+2	Esi+	(495.8385, 27131.77)(496.3402, 14785.38)(496.8421, 6305.01)	913.75
TG(15:1(9Z)/18:4(6Z,9Z,12Z,15Z)/18:4(6Z,9Z,12Z,15Z))[iso3]	C54 H86 O6	906.55	8.44	46.99	314841	398516	337844	1	1	1	212871	49493	277124	TG(15:1(9Z)/18:4(6Z,9Z,12Z,15Z)/18:4(6Z,9Z,12Z,15Z))[iso3] [ C54 H86 O6, tgt=46.99, overall=46.99, db=46.99, Lipid ID=LMGL03012964, METLIN ID=98821, tgt=, overall=830.6424, db=830.6424, tgt=, overall=, db=, tgt=, overall=, db=, tgt=, overall=, db= ]	FindByFormula	6	[M+2H]+2	Esi+	(454.2825, 17391.64)(454.7843, 9368.72)	830.642
TG(15:1(9Z)/18:4(6Z,9Z,12Z,15Z)/18:4(6Z,9Z,12Z,15Z))[iso3] Esi+8.29	C54 H86 O6	906.551	8.29	47.43	351275	363032	360621	1	1	1	234122	128639	277971	TG(15:1(9Z)/18:4(6Z,9Z,12Z,15Z)/18:4(6Z,9Z,12Z,15Z))[iso3] [ C54 H86 O6, tgt=47.43, overall=47.43, db=47.43, Lipid ID=LMGL03012964, METLIN ID=98821, tgt=, overall=830.6424, db=830.6424, tgt=, overall=, db=, tgt=, overall=, db=, tgt=, overall=, db= ]	FindByFormula	6	[M+2H]+2	Esi+	(454.2826, 22098.18)(454.7842, 10322.66)	830.642
PC(22:5(4Z,7Z,10Z,13Z,16Z)/24:1(15Z))	C54 H97 N O8 P	994.603	8.312	47.01	438467	260431	270213	1	1	1	199061	198123	196979	PC(22:5(4Z,7Z,10Z,13Z,16Z)/24:1(15Z)) [ C54 H97 N O8 P, tgt=47.01, overall=47.01, db=47.01, CAS ID=, KEGG ID=C00157, METLIN ID=60130, HMP ID=HMDB08684, tgt=, overall=918.6952, db=918.6952, tgt=, overall=, db=, tgt=, overall=, db=, tgt=, overall=, db= ]	FindByFormula	6	[M+2H]+2	Esi+	(498.3089, 16181.93)(498.8102, 7553.41)	918.695
PC(22:5(4Z,7Z,10Z,13Z,16Z)/24:1(15Z)) Esi+8.326	C54 H97 N O8 P	994.604	8.326	47.03	465040	220881	261754	1	1	1	148298	212082	195997	PC(22:5(4Z,7Z,10Z,13Z,16Z)/24:1(15Z)) [ C54 H97 N O8 P, tgt=47.03, overall=47.03, db=47.03, CAS ID=, KEGG ID=C00157, METLIN ID=60130, HMP ID=HMDB08684, tgt=, overall=918.6952, db=918.6952, tgt=, overall=, db=, tgt=, overall=, db=, tgt=, overall=, db= ]	FindByFormula	6	[M+2H]+2	Esi+	(498.3087, 10484.89)(498.8106, 5884.11)	918.695
LacCer(d18:0/26:0)	C56 H109 N O13	1079.69	14.609	59.19	2135552	2099168	2217362	1	1	1	561669	686926	689699	LacCer(d18:0/26:0) [ C56 H109 N O13, tgt=59.19, overall=59.19, db=59.19, Lipid ID=LMSP0501AB19, METLIN ID=83823, tgt=, overall=1003.7899, db=1003.7899, tgt=, overall=, db=, tgt=, overall=, db=, tgt=, overall=, db= ]	FindByFormula	6	[M+2H]+2	Esi+	(540.8546, 92052.59)(541.3562, 51853.13)(541.8577, 20029.45)(542.3593, 5694.77)	1003.79
Sulfated Dihydromenaquinone-9	C56 H82 O6 S	882.588	13.305	63.18	1792604	1573078	1876250	66487	64886	85563	517048	619039	594198	Sulfated Dihydromenaquinone-9 [ C56 H82 O6 S, tgt=63.18, overall=63.18, db=63.18, Lipid ID=LMPR02010038, METLIN ID=102915, tgt=, overall=882.5832, db=882.5832, tgt=, overall=, db=, tgt=, overall=, db=, tgt=, overall=, db= ]	FindByFormula	9	[M+2H]+2 [M+H]+ [M+HNa]+	Esi+	(442.3017, 12972.48)(442.8037, 7003.74)(883.5948, 33387.46)(884.5987, 14473.25)(885.6028, 4184.71)(453.2929, 51162.44)(453.7943, 26994.48)(454.2958, 7687.41)	882.583
TG(17:1(9Z)/18:4(6Z,9Z,12Z,15Z)/18:4(6Z,9Z,12Z,15Z))[iso3]	C56 H90 O6	934.582	11.662	45.75	1533173	117639	1663942	27114	1	1	55915	408124	501955	TG(17:1(9Z)/18:4(6Z,9Z,12Z,15Z)/18:4(6Z,9Z,12Z,15Z))[iso3] [ C56 H90 O6, tgt=45.75, overall=45.75, db=45.75, Lipid ID=LMGL03013010, METLIN ID=98867, tgt=, overall=858.6737, db=858.6737, tgt=, overall=, db=, tgt=, overall=, db=, tgt=, overall=, db= ]	FindByFormula	7	[M+2H]+2	Esi+	(468.298, 55711.71)(468.7998, 28988.82)	858.674
TG(18:3(9Z,12Z,15Z)/14:0/22:6(4Z,7Z,10Z,13Z,16Z,19Z))[iso6]	C57 H92 O6	948.597	13.269	62.74	1222021	1268582	1186643	38407	1	13181	353416	317892	381939	TG(18:3(9Z,12Z,15Z)/14:0/22:6(4Z,7Z,10Z,13Z,16Z,19Z))[iso6] [ C57 H92 O6, tgt=62.74, overall=62.74, db=62.74, METLIN ID=61789, HMP ID=HMDB10498, tgt=, overall=872.6894, db=872.6894, tgt=, overall=, db=, tgt=, overall=, db=, tgt=, overall=, db= ]	FindByFormula	8	[M+2H]+2	Esi+	(475.3055, 39507.26)(475.8073, 18523.16)(476.3088, 6991.99)	872.689
Fucalpha1-2Galalpha1-3Galbeta1-4Glcbeta-Cer(d18:1/16:0)	C58 H107 N O21	1153.73	12.877	88.42	528976	569072	634200	1	1	1	206664	237796	180283	Fucalpha1-2Galalpha1-3Galbeta1-4Glcbeta-Cer(d18:1/16:0) [ C58 H107 N O21, tgt=88.42, overall=88.42, db=88.42, Lipid ID=LMSP0506AA01, METLIN ID=55921, tgt=, overall=1153.7336, db=1153.7336, tgt=, overall=, db=, tgt=, overall=, db=, tgt=, overall=, db= ]	FindByFormula	6	[M+2H]+2	Esi+	(577.8729, 25270.79)(578.3744, 16741.13)(578.8761, 6514.44)	1153.73
Galalpha1-3(Fucalpha1-2)Galbeta1-4Glcbeta-Cer(d18:1/16:0)	C58 H107 N O22	1169.73	9.094	59.47	1	1	1	238209	271146	268137	1	1	1	NeuAcalpha2-3Galbeta1-4Glcbeta-Cer(d18:1/24:1(15Z)) [ C65 H118 N2 O21, tgt=76.97, overall=76.97, db=76.97, Lipid ID=LMSP0601AJ07, METLIN ID=56134, tgt=, overall=1262.8227, db=1262.8227, tgt=, overall=, db=, tgt=, overall=, db=, tgt=, overall=, db= ]	FindByFormula	3	[M+H]+	Esi+	(1170.7349, 10679.37)(1171.7382, 7170.08)	1262.82
KDNalpha2-3Galbeta1-4Glcbeta-Cer(d18:1/20:0)	C59 H109 N O21	1167.75	14.4	94.47	1355558	1316794	1410167	1	1	12679	364286	399539	462400	KDNalpha2-3Galbeta1-4Glcbeta-Cer(d18:1/20:0) [ C59 H109 N O21, tgt=94.47, overall=94.47, db=94.47, Lipid ID=LMSP0601DH03, METLIN ID=56788, tgt=, overall=1167.7492, db=1167.7492, tgt=, overall=, db=, tgt=, overall=, db=, tgt=, overall=, db= ]	FindByFormula	7	[M+2H]+2	Esi+	(584.8806, 53696.36)(585.3821, 36128.61)(585.8838, 13857.97)(586.3844, 3547.87)	1167.75
TG(18:4(6Z,9Z,12Z,15Z)/18:4(6Z,9Z,12Z,15Z)/20:5(5Z,8Z,11Z,14Z,17Z))[iso3]	C59 H88 O6	968.566	11.629	46.29	228787	210702	227868	1	1	1	76313	93916	74376	TG(18:4(6Z,9Z,12Z,15Z)/18:4(6Z,9Z,12Z,15Z)/20:5(5Z,8Z,11Z,14Z,17Z))[iso3] [ C59 H88 O6, tgt=46.29, overall=46.29, db=46.29, Lipid ID=LMGL03013094, METLIN ID=98949, tgt=, overall=892.6581, db=892.6581, tgt=, overall=, db=, tgt=, overall=, db=, tgt=, overall=, db= ]	FindByFormula	6	[M+2H]+2	Esi+	(485.2902, 11971.48)(485.7919, 5844.05)	892.658
3-propyl acrolein	C6 H10 O	120.058	2.892	59.13	348671	363177	343578	293057	318249	328772	338314	325463	333146	3-propyl acrolein [ C6 H10 O, tgt=59.13, overall=59.13, db=59.13, Lipid ID=LMFA06000002, KEGG ID=C08497, METLIN ID=36524, tgt=, overall=98.0732, db=98.0732, tgt=, overall=, db=, tgt=, overall=, db=, tgt=, overall=, db= ]	FindByFormula	9	[M+H]+	Esi+	(121.0648, 45558.77)(122.0685, 3409.95)	98.0732
3-Hydroxy-3-methyl-2-oxo-pentanoic acid	C6 H10 O4	146.058	14.667	84.49	1	1	1	494261	492772	516117	1	1	1		FindByFormula	3	[2M+H]+ [M+H]+	Esi+	(147.0653, 5414.25)(293.1232, 24723.09)(294.1268, 3794.08)
3-Hydroxy-3-methyl-2-oxo-pentanoic acid Esi+13.416	C6 H10 O4	146.058	13.416	47.56	1	1	1	310140	349066	316729	1	1	1		FindByFormula	3	[2M+H]+ [M+H]+	Esi+	(147.0654, 5970.12)(293.1233, 21742.26)
hexane	C6 H14	108.094	0.81	57.5	147163	159117	227060	734401	720267	735137	150126	136862	158484	hexane [ C6 H14, tgt=57.50, overall=57.50, db=57.50, Lipid ID=LMFA11000007, KEGG ID=C11271, METLIN ID=36775, tgt=, overall=86.1096, db=86.1096, tgt=, overall=, db=, tgt=, overall=, db=, tgt=, overall=, db= ]	FindByFormula	9	[M+H]+	Esi+	(109.1012, 115929.21)(110.1045, 9912.5)	86.1096
Muconic dialdehyde	C6 H6 O2	110.037	10.302	87.39	1	1	1	1190314	1227607	1256250	1	1	1		FindByFormula	3	[M+H]+	Esi+	(111.044, 47319.84)(112.0474, 3684.29)
Muconic dialdehyde Esi+11.521	C6 H6 O2	110.037	11.521	87.79	1	1	1	837732	745966	816638	1	1	1		FindByFormula	3	[M+H]+	Esi+	(111.0441, 37271.45)(112.0475, 2242.61)
Muconic dialdehyde Esi+5.684	C6 H6 O2	110.037	5.684	87.6	1	1	1	918431	945313	895628	1	1	1	Arachidonoyl amine [ C20 H33 N O, tgt=80.32, overall=80.32, db=80.32, Lipid ID=LMFA08010007, CAS ID=85146-53-8, METLIN ID=36680, tgt=, overall=303.2562, db=303.2562, tgt=, overall=, db=, tgt=, overall=, db=, tgt=, overall=, db= ]	FindByFormula	3	[M+H]+	Esi+	(111.0441, 44000.92)(112.0476, 3298.94)	303.256
Muconic dialdehyde Esi+7.096	C6 H6 O2	110.037	7.096	87.62	1	1	1	729589	767008	810030	1	1	1		FindByFormula	3	[M+H]+	Esi+	(111.0442, 67014.91)(112.0476, 4873.99)
2-Hexynoic acid, 6-hydroxy-	C6 H8 O3	128.048	7.096	47.58	1	1	1	586410	321665	362747	1	1	1		FindByFormula	3	[2M+H]+ [M+H]+	Esi+	(129.0547, 12192.74)(257.1022, 4425.01)
Galalpha1-3(Fucalpha1-2)Galbeta1-4Glcbeta-Cer(d18:1/18:0)	C60 H111 N O22	1197.76	12.786	57.17	391561	414048	382558	1	1	1	138571	167490	144808	Galalpha1-3(Fucalpha1-2)Galbeta1-4Glcbeta-Cer(d18:1/18:0) [ C60 H111 N O22, tgt=57.17, overall=57.17, db=57.17, Lipid ID=LMSP0505DI02, METLIN ID=55660, tgt=, overall=1197.7598, db=1197.7598, tgt=, overall=, db=, tgt=, overall=, db=, tgt=, overall=, db= ]	FindByFormula	6	[M+2H]+2	Esi+	(599.8859, 18292.61)(600.3881, 11334.2)	1197.76
Galalpha1-3(Fucalpha1-2)Galbeta1-4Glcbeta-Cer(d18:1/18:0) Esi+10.239	C60 H111 N O22	1197.76	10.239	89.43	1	1	1	281174	255462	298583	1	1	1		FindByFormula	3	[M+H]+	Esi+	(1198.7659, 20593.74)(1199.7694, 14516.13)(1200.7721, 5989.31)
Galalpha1-3(Fucalpha1-2)Galbeta1-4Glcbeta-Cer(d18:1/18:0) Esi+10.396	C60 H111 N O22	1197.76	10.396	91.41	1	1	1	799960	1102884	869458	1	1	1	Citronellic acid [ C10 H18 O2, tgt=99.72, overall=99.72, db=99.72, Lipid ID=LMFA01020104, CAS ID=502-47-6, KEGG ID=C16462, METLIN ID=4630, tgt=, overall=170.1307, db=170.1307, tgt=, overall=, db=, tgt=, overall=, db=, tgt=, overall=, db= ]	FindByFormula	3	[M+H]+	Esi+	(1198.7664, 19330.65)(1199.7705, 12961.72)(1200.774, 5338.53)	170.131
GlcN-alpha1-4-GlcUA-alpha1-2-PI-Cer(t18:1/24:0(2OH))	C60 H113 N2 O23 P	1260.76	14.193	67.12	653269	663244	786496	1	1	1	206625	230353	222442	GlcN-alpha1-4-GlcUA-alpha1-2-PI-Cer(t18:1/24:0(2OH)) [ C60 H113 N2 O23 P, tgt=67.12, overall=67.12, db=67.12, Lipid ID=LMSP03030005, METLIN ID=103134, tgt=, overall=1260.7472, db=1260.7472, tgt=, overall=, db=, tgt=, overall=, db=, tgt=, overall=, db= ]	FindByFormula	6	[M+2H]+2	Esi+	(631.3848, 29733.12)(631.8865, 18924.85)(632.3879, 7927.64)	1260.75
TG(16:0/20:4(5Z,8Z,11Z,14Z)/22:1(13Z))[iso6]	C61 H108 O6	1012.72	11.625	50.84	200353	176483	258181	1	1	1	73069	79974	82305	TG(16:0/20:4(5Z,8Z,11Z,14Z)/22:1(13Z))[iso6] [ C61 H108 O6, tgt=50.84, overall=50.84, db=50.84, Lipid ID=LMGL03011117, METLIN ID=37616, tgt=, overall=936.8146, db=936.8146, tgt=, overall=, db=, tgt=, overall=, db=, tgt=, overall=, db= ]	FindByFormula	6	[M+2H]+2	Esi+	(507.3691, 8368.77)(507.8702, 5576.39)	936.815
TG(18:4(6Z,9Z,12Z,15Z)/18:4(6Z,9Z,12Z,15Z)/22:6(4Z,7Z,10Z,13Z,16Z,19Z))[iso3]	C61 H90 O6	994.581	17.911	68.28	716579	674217	819053	1	1	1	155907	173322	178770	TG(18:4(6Z,9Z,12Z,15Z)/18:4(6Z,9Z,12Z,15Z)/22:6(4Z,7Z,10Z,13Z,16Z,19Z))[iso3] [ C61 H90 O6, tgt=68.28, overall=68.28, db=68.28, Lipid ID=LMGL03013102, METLIN ID=98957, tgt=, overall=918.6737, db=918.6737, tgt=, overall=, db=, tgt=, overall=, db=, tgt=, overall=, db= ]	FindByFormula	6	[M+2H]+2	Esi+	(498.2982, 13971.24)(498.8002, 7109.52)(499.3012, 2547.09)	918.674
Fucalpha1-2Galalpha1-3Galbeta1-4Glcbeta-Cer(d18:1/20:0)	C62 H115 N O21	1209.79	18.863	88.67	1316395	1327892	1311728	6449	10443	6772	287887	350686	347056	Fucalpha1-2Galalpha1-3Galbeta1-4Glcbeta-Cer(d18:1/20:0) [ C62 H115 N O21, tgt=88.67, overall=88.67, db=88.67, Lipid ID=LMSP0506AA03, METLIN ID=55923, tgt=, overall=1209.7962, db=1209.7962, tgt=, overall=, db=, tgt=, overall=, db=, tgt=, overall=, db= ]	FindByFormula	9	[M+2H]+2	Esi+	(605.9043, 27316.85)(606.4059, 18474.6)(606.9076, 6938.89)	1209.8
Fucalpha1-2Galalpha1-3Galbeta1-4Glcbeta-Cer(d18:1/20:0) Esi+18.638	C62 H115 N O21	1209.79	18.638	87.18	333717	458477	283115	5194	5253	1081	93299	111432	82793	Fucalpha1-2Galalpha1-3Galbeta1-4Glcbeta-Cer(d18:1/20:0) [ C62 H115 N O21, tgt=87.18, overall=87.18, db=87.18, Lipid ID=LMSP0506AA03, METLIN ID=55923, tgt=, overall=1209.7962, db=1209.7962, tgt=, overall=, db=, tgt=, overall=, db=, tgt=, overall=, db= ]	FindByFormula	9	[M+2H]+2	Esi+	(605.904, 18355.64)(606.4062, 12762.57)(606.9072, 5624.75)	1209.8
Galalpha1-3Galalpha1-4Galbeta1-4Glcbeta-Cer(d18:1/20:0)	C62 H115 N O23	1241.78	12.704	58.13	310363	325925	343435	1	1	1	129247	104821	111950	Galalpha1-3Galalpha1-4Galbeta1-4Glcbeta-Cer(d18:1/20:0) [ C62 H115 N O23, tgt=58.13, overall=58.13, db=58.13, Lipid ID=LMSP0502AL03, METLIN ID=54118, tgt=, overall=1241.7860, db=1241.7860, tgt=, overall=, db=, tgt=, overall=, db=, tgt=, overall=, db= ]	FindByFormula	6	[M+2H]+2	Esi+	(621.8995, 13482.54)(622.4011, 10087.31)	1241.79
CL(1'-[18:2(9Z,12Z)/18:2(9Z,12Z)],3'-[18:2(9Z,12Z)/0:0])	C63 H112 O16 P2	1230.71	14.097	67.89	520923	464249	469138	1	1	1	116551	106249	76120	CL(1'-[18:2(9Z,12Z)/18:2(9Z,12Z)],3'-[18:2(9Z,12Z)/0:0]) [ C63 H112 O16 P2, tgt=67.89, overall=67.89, db=67.89, Lipid ID=LMGP12020001, METLIN ID=82365, tgt=, overall=1186.7426, db=1186.7426, tgt=, overall=, db=, tgt=, overall=, db=, tgt=, overall=, db= ]	FindByFormula	6	[M+2H]+2	Esi+	(616.3606, 9663.32)(616.863, 6831.86)(617.3759, 296.95)	1186.74
KDNalpha2-3Galbeta1-4Glcbeta-Cer(d18:1/24:0)	C63 H117 N O21	1223.81	20.203	55.57	431671	443294	536054	1	1	1	129852	130927	137633	KDNalpha2-3Galbeta1-4Glcbeta-Cer(d18:1/24:0) [ C63 H117 N O21, tgt=55.57, overall=55.57, db=55.57, Lipid ID=LMSP0601DH05, METLIN ID=56790, tgt=, overall=1223.8118, db=1223.8118, tgt=, overall=, db=, tgt=, overall=, db=, tgt=, overall=, db= ]	FindByFormula	6	[M+2H]+2	Esi+	(612.912, 6437.86)(613.4134, 5065.42)	1223.81
Galalpha1-3(Fucalpha1-2)Galbeta1-4Glcbeta-Cer(d18:1/22:0)	C64 H119 N O22	1253.82	18.706	84.9	1143530	688506	1064254	4729	2038	2879	244622	279497	232480	Galalpha1-3(Fucalpha1-2)Galbeta1-4Glcbeta-Cer(d18:1/22:0) [ C64 H119 N O22, tgt=84.90, overall=84.90, db=84.90, Lipid ID=LMSP0505DI04, METLIN ID=55662, tgt=, overall=1253.8224, db=1253.8224, tgt=, overall=, db=, tgt=, overall=, db=, tgt=, overall=, db= ]	FindByFormula	9	[M+2H]+2	Esi+	(627.9174, 32147.0)(628.419, 20729.09)(628.9203, 10979.21)	1253.82
Galalpha1-3(Fucalpha1-2)Galbeta1-4Glcbeta-Cer(d18:1/22:0) Esi+18.501	C64 H119 N O22	1253.82	18.501	56.87	221567	244053	270436	874	1924	1	67033	68943	66967	Galalpha1-3(Fucalpha1-2)Galbeta1-4Glcbeta-Cer(d18:1/22:0) [ C64 H119 N O22, tgt=56.87, overall=56.87, db=56.87, Lipid ID=LMSP0505DI04, METLIN ID=55662, tgt=, overall=1253.8224, db=1253.8224, tgt=, overall=, db=, tgt=, overall=, db=, tgt=, overall=, db= ]	FindByFormula	8	[M+2H]+2	Esi+	(627.9172, 15436.19)(628.4193, 11310.42)	1253.82
TG(17:1(9Z)/22:6(4Z,7Z,10Z,13Z,16Z,19Z)/22:6(4Z,7Z,10Z,13Z,16Z,19Z))[iso3]	C64 H98 O6	1038.64	19.5	67.96	1343808	1413738	1385920	1	1	1	321440	302600	327348	TG(17:1(9Z)/22:6(4Z,7Z,10Z,13Z,16Z,19Z)/22:6(4Z,7Z,10Z,13Z,16Z,19Z))[iso3] [ C64 H98 O6, tgt=67.96, overall=67.96, db=67.96, Lipid ID=LMGL03012287, METLIN ID=38785, tgt=, overall=962.7363, db=962.7363, tgt=, overall=, db=, tgt=, overall=, db=, tgt=, overall=, db= ]	FindByFormula	6	[M+2H]+2	Esi+	(520.3293, 30116.85)(520.8313, 17496.83)(521.3329, 6886.67)	962.736
TG(20:2(11Z,14Z)/20:5(5Z,8Z,11Z,14Z,17Z)/22:3(10Z,13Z,16Z))[iso6]	C65 H106 O6	1058.71	16.083	54.83	400151	417613	399664	1	1	1	119815	99314	109057	TG(20:2(11Z,14Z)/20:5(5Z,8Z,11Z,14Z,17Z)/22:3(10Z,13Z,16Z))[iso6] [ C65 H106 O6, tgt=54.83, overall=54.83, db=54.83, Lipid ID=LMGL03012112, METLIN ID=38610, tgt=, overall=982.7989, db=982.7989, tgt=, overall=, db=, tgt=, overall=, db=, tgt=, overall=, db= ]	FindByFormula	6	[M+2H]+2	Esi+	(530.3606, 7421.49)(530.8666, 7796.98)(531.3687, 3454.86)	982.799
alNAcbeta1-4(NeuGcalpha2-3)Galbeta1-4Glcbeta-Cer(d18:1/16:0)	C65 H117 N3 O27	1409.75	11.654	77.81	1	1	1	2142411	3443601	2353361	1	1	1		FindByFormula	3	[M+H]+	Esi+	(1410.7562, 40834.21)(1411.7596, 33825.95)(1412.7628, 15561.27)(1413.7646, 8596.48)(1414.7681, 4474.33)
alNAcbeta1-4(NeuGcalpha2-3)Galbeta1-4Glcbeta-Cer(d18:1/16:0) Esi+11.454999	C65 H117 N3 O27	1409.75	11.455	71.58	1	1	1	979079	949029	891399	1	1	1		FindByFormula	3	[M+H]+	Esi+	(1410.7563, 50079.49)(1411.7599, 44694.28)(1412.763, 19649.67)(1413.7649, 10913.0)
NeuAcalpha2-3Galbeta1-4Glcbeta-Cer(d18:1/24:1(15Z))	C65 H118 N2 O21	1300.78	8.607	76.97	1	1	1	1245199	1347302	2175350	1	1	1		FindByFormula	3	[M+H]+	Esi+	(1301.783, 23685.35)(1302.7866, 17713.7)(1303.7887, 7244.5)(1304.8154, 700.88)
TG(20:5(5Z,8Z,11Z,14Z,17Z)/20:5(5Z,8Z,11Z,14Z,17Z)/22:6(4Z,7Z,10Z,13Z,16Z,19Z))[iso3]	C65 H94 O6	1008.66	8.425	55.85	1	1	1	546423	597077	551155	1	1	1	2-hydroxy caprylic acid [ C8 H16 O3, tgt=87.52, overall=87.52, db=87.52, Lipid ID=LMFA01050020, METLIN ID=35402, tgt=, overall=160.1099, db=160.1099, tgt=, overall=, db=, tgt=, overall=, db=, tgt=, overall=, db= ]	FindByFormula	3	[M+H]+	Esi+	(1009.6661, 8687.49)(1010.6694, 5658.77)	160.11
TG(19:0/22:3(10Z,13Z,16Z)/22:6(4Z,7Z,10Z,13Z,16Z,19Z))[iso6]	C66 H110 O6	1074.74	14.612	68.97	556478	624424	602135	1	1	1	185326	215929	198535	TG(19:0/22:3(10Z,13Z,16Z)/22:6(4Z,7Z,10Z,13Z,16Z,19Z))[iso6] [ C66 H110 O6, tgt=68.97, overall=68.97, db=68.97, Lipid ID=LMGL03012369, METLIN ID=38867, tgt=, overall=998.8302, db=998.8302, tgt=, overall=, db=, tgt=, overall=, db=, tgt=, overall=, db= ]	FindByFormula	6	[M+2H]+2	Esi+	(538.3767, 24333.38)(538.8786, 14602.93)(539.3797, 4796.61)	998.83
Galalpha1-3(Fucalpha1-2)Galbeta1-4Glcbeta-Cer(d18:1/24:1(15Z))	C66 H121 N O22	1317.8	8.673	54.26	1	1	1	2306852	2379604	2396339	1	1	1	5-Methyl-2-undecenoic acid [ C12 H22 O2, tgt=87.22, overall=87.22, db=87.22, Lipid ID=LMFA01020106, CAS ID=, METLIN ID=4632, tgt=, overall=198.1620, db=198.1620, tgt=, overall=, db=, tgt=, overall=, db=, tgt=, overall=, db= ]	FindByFormula	3	[M+H]+	Esi+	(1318.8094, 44651.52)(1319.8124, 32164.83)(1320.816, 14771.01)	198.162
Galalpha1-3(Fucalpha1-2)Galbeta1-4Glcbeta-Cer(d18:1/24:1(15Z)) Esi+8.362	C66 H121 N O22	1317.8	8.362	56.94	1	1	1	561188	560241	602052	1	1	1		FindByFormula	3	[M+H]+	Esi+	(1318.809, 36683.47)(1319.812, 25750.45)(1320.815, 11725.72)
Galalpha1-3Galalpha1-4Galbeta1-4Glcbeta-Cer(d18:1/24:0)	C66 H123 N O23	1297.85	18.574	85.95	859940	601546	880856	1	1	1	214177	118754	203566	Galalpha1-3Galalpha1-4Galbeta1-4Glcbeta-Cer(d18:1/24:0) [ C66 H123 N O23, tgt=85.95, overall=85.95, db=85.95, Lipid ID=LMSP0502AL05, METLIN ID=54120, tgt=, overall=1297.8486, db=1297.8486, tgt=, overall=, db=, tgt=, overall=, db=, tgt=, overall=, db= ]	FindByFormula	6	[M+2H]+2	Esi+	(649.9305, 21473.73)(650.4319, 15651.3)(650.9335, 6367.31)	1297.85
TG(20:3(8Z,11Z,14Z)/22:3(10Z,13Z,16Z)/22:3(10Z,13Z,16Z))[iso3]	C67 H112 O6	1088.76	16.179	77.15	956920	1044528	1130735	162027	1	98902	202969	216212	371261	TG(20:3(8Z,11Z,14Z)/22:3(10Z,13Z,16Z)/22:3(10Z,13Z,16Z))[iso3] [ C67 H112 O6, tgt=77.15, overall=77.15, db=77.15, Lipid ID=LMGL03012341, METLIN ID=38839, tgt=, overall=1012.8459, db=1012.8459, tgt=, overall=, db=, tgt=, overall=, db=, tgt=, overall=, db= ]	FindByFormula	8	[M+2H]+2	Esi+	(545.3846, 56098.01)(545.8862, 31680.92)(546.3877, 13208.45)(546.8896, 2945.69)	1012.85
GM1(12:0)	C67 H119 N3 O31	1461.78	13.406	85.02	1	1	1	835279	931422	1065533	1	1	1		FindByFormula	3	[M+H]+	Esi+	(1462.7886, 48780.51)(1463.7919, 41603.45)(1464.7949, 21933.93)(1465.7976, 13666.34)
GM1(12:0) Esi+12.762	C67 H119 N3 O31	1461.78	12.762	86.13	1	1	1	661335	810547	813900	1	1	1		FindByFormula	3	[M+H]+	Esi+	(1462.7886, 26868.78)(1463.791, 22827.53)(1464.794, 11360.67)(1465.7964, 7053.01)
TG(21:0/22:3(10Z,13Z,16Z)/22:6(4Z,7Z,10Z,13Z,16Z,19Z))[iso6]	C68 H114 O6	1102.77	17.721	71.67	896367	895833	897692	1	1	1	210345	246407	249274	TG(21:0/22:3(10Z,13Z,16Z)/22:6(4Z,7Z,10Z,13Z,16Z,19Z))[iso6] [ C68 H114 O6, tgt=71.67, overall=71.67, db=71.67, Lipid ID=LMGL03012543, METLIN ID=39041, tgt=, overall=1026.8615, db=1026.8615, tgt=, overall=, db=, tgt=, overall=, db=, tgt=, overall=, db= ]	FindByFormula	6	[M+2H]+2	Esi+	(552.3924, 24893.41)(552.8944, 15249.95)(553.3957, 6036.6)	1026.86
TG(22:3(10Z,13Z,16Z)/22:3(10Z,13Z,16Z)/22:3(10Z,13Z,16Z))	C69 H116 O6	1116.79	19.143	50.55	490945	426170	457423	1	1	1	87861	134756	124771	TG(22:3(10Z,13Z,16Z)/22:3(10Z,13Z,16Z)/22:3(10Z,13Z,16Z)) [ C69 H116 O6, tgt=50.55, overall=50.55, db=50.55, Lipid ID=LMGL03012510, METLIN ID=39008, tgt=, overall=1040.8772, db=1040.8772, tgt=, overall=, db=, tgt=, overall=, db=, tgt=, overall=, db= ]	FindByFormula	6	[M+2H]+2	Esi+	(559.4001, 8064.43)(559.9015, 5835.62)	1040.88
alNAcbeta1-4(NeuGcalpha2-3)Galbeta1-4Glcbeta-Cer(d18:1/20:0)	C69 H125 N3 O27	1465.81	14.666	62.88	1	1	1	815616	886681	933896	1	1	1		FindByFormula	3	[M+H]+	Esi+	(1466.8184, 39956.5)(1467.8225, 33333.35)(1468.8257, 17015.16)
3-Heptynoic acid	C7 H10 O2	148.053	0.949	54.35	516510	456350	502467	1	13133	14021	168719	137994	178424	3-Heptynoic acid [ C7 H10 O2, tgt=54.35, overall=54.35, db=54.35, Lipid ID=LMFA01030488, METLIN ID=74145, tgt=, overall=126.0681, db=126.0681, tgt=, overall=, db=, tgt=, overall=, db=, tgt=, overall=, db= ]	FindByFormula	8	[M+H]+	Esi+	(149.0598, 31179.66)(150.0633, 3788.58)	126.068
(S)-2-aceto-2-hydroxy-butanoic acid	C7 H12 O3	144.078	0.605	42.65	253056	275176	253962	92970	93678	118203	190208	184807	173454	(S)-2-aceto-2-hydroxy-butanoic acid [ C7 H12 O3, tgt=42.65, overall=42.65, db=42.65, Lipid ID=LMFA01050383, METLIN ID=45845, tgt=, overall=144.0786, db=144.0786, tgt=, overall=, db=, tgt=, overall=, db=, tgt=, overall=, db= ]	FindByFormula	9	[2M+H]+ [M+H]+	Esi+	(145.0858, 4063.91)(289.1627, 8100.73)	144.079
NeuGcalpha2-3Galbeta1-3GalNAcbeta1-4Galbeta1-4Glcbeta-Cer(d18:1/18:0)	C73 H131 N3 O32	1599.83	5.747	61.41	1	1	1	274173	279598	285372	1	1	1	(25R)-3alpha,7alpha-dihydroxy-5beta-cholestan-27-oyl taurine [ C29 H51 N O6 S, tgt=75.88, overall=75.88, db=75.88, Lipid ID=LMST05040008, METLIN ID=57994, tgt=, overall=541.3437, db=541.3437, tgt=, overall=, db=, tgt=, overall=, db=, tgt=, overall=, db= ]	FindByFormula	3	[M+H]+	Esi+	(1600.841, 8129.42)(1601.8441, 7835.81)(1602.8448, 5238.37)	541.344
Galalpha1-3Galalpha1-3Galalpha1-3Galalpha1-4Galbeta1-4Glcbeta-Cer(d18:1/20:0)	C74 H135 N O33	1565.9	10.421	67.56	1	1	1	840975	1719480	903779	1	1	1		FindByFormula	3	[M+H]+	Esi+	(1566.9069, 28850.51)(1567.911, 26982.02)(1568.9125, 13308.09)(1569.9156, 8747.25)
Galalpha1-3Galalpha1-3Galalpha1-3Galalpha1-4Galbeta1-4Glcbeta-Cer(d18:1/20:0) Esi+10.239	C74 H135 N O33	1565.9	10.239	67.97	1	1	1	766787	1725629	807545	1	1	1	Citronellic acid [ C10 H18 O2, tgt=87.25, overall=87.25, db=87.25, Lipid ID=LMFA01020104, CAS ID=502-47-6, KEGG ID=C16462, METLIN ID=4630, tgt=, overall=170.1307, db=170.1307, tgt=, overall=, db=, tgt=, overall=, db=, tgt=, overall=, db= ]	FindByFormula	3	[M+H]+	Esi+	(1566.9084, 34021.73)(1567.9105, 31986.8)(1568.9133, 17186.38)(1569.9169, 8925.02)	170.131
Fucalpha2-3GlcNAcbeta1-6GalNAcbeta1-3Galalpha1-4Galbeta1-4Glcbeta-Cer(d18:1/18:0)	C76 H137 N3 O32	1641.88	7.033	61.09	1	1	1	294029	317487	331487	1	1	1		FindByFormula	3	[M+H]+	Esi+	(1642.888, 13774.36)(1643.8903, 13109.29)(1644.8942, 8355.1)
NeuGcalpha2-3Galbeta1-3GalNAcbeta1-4Galbeta1-4Glcbeta-Cer(d18:1/24:1(15Z))	C79 H141 N3 O32	1643.95	12.371	74.88	1	1	1	1387488	1506296	1757846	1	1	1		FindByFormula	3	[M+H]+ [M+Na]+	Esi+	(1666.9369, 7772.9)(1667.9379, 5156.73)(1644.9554, 96913.69)(1645.9583, 102676.52)(1646.9615, 55348.96)
2,4-Octadienal	C8 H12 O	124.089	7.098	87.77	1	1	1	1288944	1354176	1419642	1	1	1		FindByFormula	3	[M+H]+	Esi+	(125.0962, 98155.74)(126.0996, 9196.31)
2,4-Octadienal Esi+5.698	C8 H12 O	124.089	5.698	87.02	18744	1	22154	1316097	1362124	1387561	1	1	1		FindByFormula	5	[M+H]+	Esi+	(125.0962, 65438.34)(126.0996, 6792.82)
2,4-Octadienal Esi+7.4219995	C8 H12 O	124.089	7.422	87.75	1	1	1	347186	152392	399369	1	1	1		FindByFormula	3	[M+H]+	Esi+	(125.0962, 35765.02)(126.0996, 3368.31)
7-Octenoic acid, 5-oxo-	C8 H12 O3	156.077	0.559	33.28	318568	261640	279432	123159	137850	88004	619925	584631	487201	7-Octenoic acid, 5-oxo- [ C8 H12 O3, tgt=33.28, overall=33.28, db=33.28, Lipid ID=LMFA01060165, METLIN ID=74797, tgt=, overall=156.0786, db=156.0786, tgt=, overall=, db=, tgt=, overall=, db=, tgt=, overall=, db= ]	FindByFormula	9	[2M+H]+ [M+H]+	Esi+	(157.0842, 21356.78)(313.1626, 15393.01)	156.079
4,7-dioxo-octanoic acid	C8 H12 O4	172.071	0.512	65.95	382000	985965	393949	103466	81639	112268	731111	821897	792388	4,7-dioxo-octanoic acid [ C8 H12 O4, tgt=65.95, overall=65.95, db=65.95, Lipid ID=LMFA01060156, METLIN ID=74790, tgt=, overall=172.0736, db=172.0736, tgt=, overall=, db=, tgt=, overall=, db=, tgt=, overall=, db= ]	FindByFormula	9	[2M+H]+ [M+H]+	Esi+	(173.0786, 110395.87)(174.082, 8020.98)(345.1526, 4567.59)	172.074
N-butanoyl-lhomoserine lactone	C8 H13 N O3	171.092	0.53	78.73	2094824	2259144	2273511	13060174	15248891	13692691	359919	306602	341025	N-butanoyl-lhomoserine lactone [ C8 H13 N O3, tgt=78.73, overall=78.73, db=78.73, Lipid ID=LMFA08030002, CAS ID=67605-85-0, KEGG ID=C11837, METLIN ID=36732, tgt=, overall=171.0895, db=171.0895, tgt=, overall=, db=, tgt=, overall=, db=, tgt=, overall=, db= ]	FindByFormula	9	[2M+Na]+ [M+H]+ [M+K]+ [M+Na]+	Esi+	(194.079, 494057.44)(195.0822, 44794.54)(196.0842, 3867.54)(365.2101, 35316.15)(366.2131, 7099.94)(172.097, 841320.6)(173.0869, 1089.01)(174.0916, 8482.2)(210.0529, 43928.86)	171.089
N-butanoyl-lhomoserine lactone Esi+0.611	C8 H13 N O3	171.092	0.611	87.21	1565089	1504088	1394614	12600225	14375138	14654995	135333	154948	141073	N-butanoyl-lhomoserine lactone [ C8 H13 N O3, tgt=87.21, overall=87.21, db=87.21, Lipid ID=LMFA08030002, CAS ID=67605-85-0, KEGG ID=C11837, METLIN ID=36732, tgt=, overall=171.0895, db=171.0895, tgt=, overall=, db=, tgt=, overall=, db=, tgt=, overall=, db= ]	FindByFormula	9	[M+H]+ [M+Na]+	Esi+	(194.079, 494057.44)(195.0822, 44794.54)(172.0971, 857041.7)(173.1003, 76288.69)	171.089
N-butanoyl-lhomoserine lactone Esi+1.0880002	C8 H13 N O3	171.09	1.088	47.52	36970	1	1	1551930	170896	1620777	128781	98108	146228		FindByFormula	7	[M+H]+ [M+Na]+	Esi+	(194.0789, 48228.96)(172.0969, 31053.72)
2,4-Dimethyl-2E,4E-hexadien-1-ol	C8 H14 O	126.105	0.826	87.28	107146	56478	124812	405874	438257	409324	70990	1	26671	2,4-Dimethyl-2E,4E-hexadien-1-ol [ C8 H14 O, tgt=87.28, overall=87.28, db=87.28, Lipid ID=LMFA05000114, METLIN ID=46067, tgt=, overall=126.1045, db=126.1045, tgt=, overall=, db=, tgt=, overall=, db=, tgt=, overall=, db= ]	FindByFormula	8	[M+H]+	Esi+	(127.1118, 36716.71)(128.1152, 2741.17)	126.105
2-Methyl-2E-heptenoic acid	C8 H14 O2	142.1	5.712	87.5	31781	39551	34250	2801947	2834049	2959224	1	1	1	2-Methyl-2E-heptenoic acid [ C8 H14 O2, tgt=87.50, overall=87.50, db=87.50, Lipid ID=LMFA01020102, CAS ID=, METLIN ID=4628, tgt=, overall=142.0994, db=142.0994, tgt=, overall=, db=, tgt=, overall=, db=, tgt=, overall=, db= ]	FindByFormula	6	[M+H]+	Esi+	(143.1068, 130707.17)(144.1102, 12590.0)	142.099
2-Methyl-2E-heptenoic acid Esi+3.2	C8 H14 O2	142.099	3.2	47.49	1	1	1	78953	80236	143903	1	1	15831	2-Hydroxy capric acid [ C10 H20 O3, tgt=87.24, overall=87.24, db=87.24, Lipid ID=LMFA01050029, METLIN ID=35411, tgt=, overall=188.1412, db=188.1412, tgt=, overall=, db=, tgt=, overall=, db=, tgt=, overall=, db= ]	FindByFormula	4	[2M+H]+ [M+H]+	Esi+	(143.1068, 9295.92)(285.2056, 8352.44)	188.141
2-Methyl-2E-heptenoic acid Esi+4.272	C8 H14 O2	142.099	4.272	47.49	150757	165668	163672	360173	374724	409491	59931	52287	55476	2-Methyl-2E-heptenoic acid [ C8 H14 O2, tgt=47.49, overall=47.49, db=47.49, Lipid ID=LMFA01020102, CAS ID=, METLIN ID=4628, tgt=, overall=142.0994, db=142.0994, tgt=, overall=, db=, tgt=, overall=, db=, tgt=, overall=, db= ]	FindByFormula	9	[2M+H]+ [M+H]+	Esi+	(143.1068, 32253.72)(285.204, 17614.65)	142.099
2-Methyl-2E-heptenoic acid Esi+7.096	C8 H14 O2	142.1	7.096	87.58	1	1	1	2620040	2688417	2810040	1	1	1		FindByFormula	3	[M+H]+	Esi+	(143.1068, 198138.47)(144.11, 18379.17)
2-Methyl-2E-heptenoic acid Esi+7.4219995	C8 H14 O2	142.1	7.422	87.63	1	1	1	881234	977641	945577	1	1	1		FindByFormula	3	[M+H]+	Esi+	(143.1068, 54353.48)(144.1102, 5087.21)
2-Methyl-2E-heptenoic acid Esi+9.124	C8 H14 O2	142.1	9.124	87.74	13589	21738	1	623974	685880	647313	1	1	1	2-Methyl-2E-heptenoic acid [ C8 H14 O2, tgt=87.74, overall=87.74, db=87.74, Lipid ID=LMFA01020102, CAS ID=, METLIN ID=4628, tgt=, overall=142.0994, db=142.0994, tgt=, overall=, db=, tgt=, overall=, db=, tgt=, overall=, db= ]	FindByFormula	5	[M+H]+	Esi+	(143.1067, 64941.35)(144.1099, 5853.91)	142.099
Caprylic acid	C8 H16 O2	182.07	0.667	59.98	5589902	5705947	4929665	95295	156841	97612	194584	199090	196420	Caprylic acid [ C8 H16 O2, tgt=59.98, overall=59.98, db=59.98, Lipid ID=LMFA01010008, CAS ID=124-07-2, KEGG ID=C06423, METLIN ID=112, HMP ID=HMDB00482, tgt=, overall=144.1150, db=144.1150, tgt=, overall=, db=, tgt=, overall=, db=, tgt=, overall=, db= ]	FindByFormula	9	[M+H]+	Esi+	(183.0767, 414086.5)(184.0799, 37058.61)	144.115
2-hydroxy caprylic acid	C8 H16 O3	160.11	7.09	87.52	1	1	1	1449475	1495134	1463805	1	1	1		FindByFormula	3	[M+H]+	Esi+	(161.1174, 109412.39)(162.1208, 9657.95)
2-hydroxy caprylic acid Esi+5.698	C8 H16 O3	160.11	5.698	87.32	1	1	1	1402741	1506726	1540312	1	1	1	HHQ [ C16 H21 N O, tgt=99.75, overall=99.75, db=99.75, tgt=, overall=243.1623, db=243.1623, tgt=, overall=, db=, tgt=, overall=, db=, tgt=, overall=, db= ]	FindByFormula	3	[M+H]+	Esi+	(161.1174, 50628.13)(162.1206, 4796.71)	243.162
2-hydroxy caprylic acid Esi+7.4219995	C8 H16 O3	160.11	7.422	87.37	1	1	1	805267	861225	887643	1	1	1		FindByFormula	3	[M+H]+	Esi+	(161.1174, 60713.71)(162.1207, 5765.96)
2-hydroxy caprylic acid Esi+9.124	C8 H16 O3	160.11	9.124	87.45	1	1	1	626302	687300	748431	1	1	1		FindByFormula	3	[M+H]+	Esi+	(161.1174, 61413.14)(162.1209, 5675.08)
Fucalpha1-2Galbeta1-3(Fucalpha1-4)GlcNAcbeta1-3Galbeta1-4Glcbeta-Cer(d18:1/24:1(15Z))	C80 H144 N2 O31	1628.98	12.371	79.39	1	1	215788	926917	877618	986978	1	63704	1		FindByFormula	5	[M+2H]+2 [M+H]+ [M+Na]+	Esi+	(1651.9634, 5456.49)(815.4985, 28645.01)(816.0006, 24189.94)(816.5019, 13775.97)(817.0025, 5217.25)(1629.9894, 11277.66)(1630.992, 10369.21)(1631.9957, 6342.03)
(2E,4E)-nona-2,4,-dienal	C9 H14 O	138.104	0.81	36.59	179087	184759	221158	54059	8062	52774	91006	89342	90035	(2E,4E)-nona-2,4,-dienal [ C9 H14 O, tgt=36.59, overall=36.59, db=36.59, Lipid ID=LMFA06000045, CAS ID=6750-03-4, METLIN ID=75324, tgt=, overall=138.1045, db=138.1045, tgt=, overall=, db=, tgt=, overall=, db=, tgt=, overall=, db= ]	FindByFormula	9	[M+H]+ [M+K]+	Esi+	(139.1118, 5680.25)(177.0662, 17208.28)	138.105
Triacetin	C9 H14 O6	240.061	0.911	86.69	1375301	1412535	1315081	445517	430622	484425	1030915	1035885	1145637	Triacetin [ C9 H14 O6, tgt=86.69, overall=86.69, db=86.69, Lipid ID=LMGL03012615, CAS ID=102-76-1, METLIN ID=44144, tgt=, overall=218.0790, db=218.0790, tgt=, overall=, db=, tgt=, overall=, db=, tgt=, overall=, db= ]	FindByFormula	9	[M+H]+	Esi+	(241.0684, 236052.56)(242.0718, 25172.27)	218.079
9-hydroxy-5Z-nonenoic acid	C9 H16 O3	172.111	0.825	47.44	237371	193650	261737	444069	495004	558861	471452	536060	356168	9-hydroxy-5Z-nonenoic acid [ C9 H16 O3, tgt=47.44, overall=47.44, db=47.44, Lipid ID=LMFA01050232, METLIN ID=74606, tgt=, overall=172.1099, db=172.1099, tgt=, overall=, db=, tgt=, overall=, db=, tgt=, overall=, db= ]	FindByFormula	9	[M+H]+ [M+Na]+	Esi+	(195.0997, 6164.97)(173.1174, 12963.93)	172.11
Acetylcarnitine	C9 H18 N O4	203.127	0.517	78.4	629227	585207	611126	69519	74290	87160	61226	46833	43400	Acetylcarnitine [ C9 H18 N O4, tgt=78.40, overall=78.40, db=78.40, Lipid ID=LMFA07070060, CAS ID=5080-50-2, KEGG ID=C02571, METLIN ID=956, HMP ID=HMDB00201, tgt=, overall=204.1236, db=204.1236, tgt=, overall=, db=, tgt=, overall=, db=, tgt=, overall=, db= ]	FindByFormula	9	[M+H]+ [M+K]+	Esi+	(204.1244, 55149.07)(205.128, 5962.58)(242.1178, 18806.72)	204.124
NeuAcalpha2-3Galbeta1-3(NeuAcalpha2-6)GalNAcbeta1-3Galalpha1-4Galbeta1-4Glcbeta-Cer(d18:1/18:0)	C90 H158 N4 O44	1999.04	7.422	60.72	1	1	1	390599	412625	432429	1	1	1		FindByFormula	3	[M+2H]+2	Esi+	(1000.5249, 8955.66)(1001.0254, 7996.73)(1001.526, 9269.98)(1002.0264, 7542.85)(1002.5259, 5776.35)
NeuGcalpha2-3Galbeta1-4GlcNAcbeta1-3Galbeta1-3GalNAcbeta1-4Galbeta1-4Glcbeta-Cer(d18:1/22:0)	C91 H162 N4 O42	1983.06	7.422	88.09	1	1	1	422104	472995	496897	1	1	1		FindByFormula	3	[M+2H]+2	Esi+	(992.5387, 11444.83)(993.0402, 14179.67)(993.5412, 7869.59)(994.0442, 3910.66)
NeuGcalpha2-3Galbeta1-3GalNAcbeta1-4(NeuGcalpha2-3)Galbeta1-4Glcbeta-Cer(d18:1/26:0)	C92 H164 N4 O41	2056.99	8.9	63.73	1	1	1	937979	914874	883884	1	1	1		FindByFormula	3	[M+2H]+2	Esi+	(1029.5013, 7726.42)(1030.0026, 9707.14)(1030.5045, 7069.89)(1031.005, 4853.63)(1031.5155, 698.12)
1000.6532@11.625		1000.65	11.625		1827300	1590562	1679673	9314	94887	1	467168	586234	555785		FindByFormula	8	[M+2H]+2 [M+H]+ [M+HK]+ [M+HNa]+	Esi+	(520.3119, 8724.89)(520.814, 4134.39)(501.3338, 19208.18)(501.8352, 11090.35)(502.3376, 3569.51)(1001.6584, 7850.7)(1002.6634, 5210.01)(512.3243, 64388.21)(512.8259, 34380.67)(513.3272, 12745.61)
1000.7023@16.459		1000.7	16.459		1318400	1336786	1292752	1	1	1	322139	382561	334103		FindByFormula	6	[M+2H]+2	Esi+	(501.3587, 55963.64)(501.8602, 31298.12)(502.3614, 10427.63)(502.8637, 3063.32)
1001.514@7.121		1001.51	7.121		1	1	1	312456	319410	318218	1	1	1		FindByFormula	3	[M+H]+	Esi+	(1002.5211, 14218.6)(1003.524, 9962.76)
1001.6827@14.739999		1001.68	14.74		417762	487724	496286	6635	1	1	100600	90567	113403		FindByFormula	7	[M+2H]+2	Esi+	(501.8479, 9366.13)(502.3501, 5582.33)
1002.6105@16.201002		1002.61	16.201		2710697	2648530	2786092	1	1	1	439046	444241	468872		FindByFormula	6	[M+2H]+2 [M+H]+ [M+HK]+ [M+HNa]+	Esi+	(521.2904, 4743.77)(521.7921, 2995.43)(502.3126, 6806.58)(502.8135, 4130.82)(1003.6175, 12665.32)(1004.6207, 6114.27)(1005.6189, 4270.4)(513.3031, 6117.91)(513.805, 3650.21)(514.3048, 1366.48)(514.8164, 350.87)
1002.6467@18.027		1002.65	18.027		6077850	6151016	6305307	1	1	1	1147459	1389571	1250697		FindByFormula	6	[M+2H]+2 [M+H]+ [M+HK]+ [M+HNa]+	Esi+	(521.3087, 11726.23)(521.8107, 6508.93)(522.3108, 3543.29)(502.3306, 19240.92)(502.8325, 11200.39)(503.3335, 4163.22)(1003.654, 28905.83)(1004.6571, 15686.54)(1005.6598, 4843.19)(513.3217, 104153.9)(513.8234, 59771.03)(514.325, 21806.88)(514.8262, 5682.39)
1003.5137@7.129		1003.51	7.129		1	1	1	533326	579859	561359	1	1	1		FindByFormula	3	[M+H]+	Esi+	(1004.5207, 21565.75)(1005.5244, 12418.15)
1004.6262@13.160002		1004.63	13.16		2032466	1874735	2067111	14755	1	1	544643	645321	752935		FindByFormula	7	[M+2H]+2 [M+H]+ [M+HK]+ [M+HNa]+	Esi+	(522.2975, 9076.63)(522.8002, 5593.14)(503.3204, 16258.4)(503.8214, 8733.35)(1005.6329, 12816.88)(1006.6361, 6714.77)(514.3112, 60153.96)(514.8132, 33484.36)(515.315, 11609.58)
1005.5088@7.098		1005.51	7.098		1	1	1	9065763	9309656	9311759	1	1	1		FindByFormula	3	[M+H]+	Esi+	(1006.5157, 400033.78)(1007.52, 273240.56)(1008.5234, 95574.52)
1005.622@14.634		1005.62	14.634		1051445	1010294	1140972	1	1	1	223208	273489	245034		FindByFormula	6	[M+2H]+2	Esi+	(503.8178, 23894.01)(504.3261, 12125.96)
1007.6392@11.565		1007.64	11.565		183355	167913	153128	1	1	1	50272	59266	60422		FindByFormula	6	[M+2H]+2	Esi+	(504.8262, 12264.55)(505.3273, 6933.67)
1008.5175@7.159		1008.52	7.159		1	1	1	1791733	1818090	1710894	1	1	1		FindByFormula	3	[M+2H]+2 [M+H]+	Esi+	(505.2664, 19275.97)(505.7672, 10855.1)(1009.5251, 44145.23)(1010.5268, 19866.82)(1011.5234, 13278.54)
101.0477@3.6850002		101.048	3.685		712498	702890	675827	1	1	1	1	1	1		FindByFormula	3	[M+H]+	Esi+	(102.055, 79926.02)(103.0584, 4485.96)
101.0479@0.553		101.048	0.553		37102	29894	30135	1750677	1842899	1950811	1	1	1		FindByFormula	6	[M+H]+	Esi+	(102.055, 303866.22)(103.0583, 13179.74)
101.1205@0.42700002		101.121	0.427		632503	978623	1000266	262746	252186	305422	184390	499512	1095431		FindByFormula	9	[M+H]+	Esi+	(102.1277, 253371.83)
1012.5925@11.554		1012.59	11.554		176032	184522	200643	1	1	1	68723	90952	77535		FindByFormula	6	[M+2H]+2	Esi+	(507.3033, 7253.83)(507.8047, 4832.47)
1013.6863@14.735		1013.69	14.735		3367040	3319155	3412181	30499	15083	1	802754	923850	930696		FindByFormula	8	[M+2H]+2 [M+H]+ [M+HNa]+	Esi+	(507.8499, 14478.63)(508.3519, 8355.15)(508.854, 4210.25)(1014.6936, 17265.03)(1015.6956, 8759.04)(1016.7004, 3915.4)(518.8414, 104992.38)(519.3432, 59656.72)(519.8445, 21699.16)(520.3463, 7380.64)
1014.6673@13.161001		1014.67	13.161		1310050	1395128	1318180	21420	14902	6125	528413	569709	648634		FindByFormula	9	[M+2H]+2 [M+H]+ [M+HNa]+	Esi+	(508.3412, 12633.66)(508.8435, 6819.86)(1015.6742, 5238.53)(519.3321, 40585.7)(519.8339, 22646.96)(520.3351, 7445.59)
1014.6826@16.213		1014.68	16.213		382682	402700	373148	1	1	1	93825	78139	117598		FindByFormula	6	[M+2H]+2	Esi+	(508.3484, 5529.67)(508.8545, 5780.28)(509.358, 2954.57)
1014.7182@18.027		1014.72	18.027		869932	899487	942878	1	1	1	220921	257461	219360		FindByFormula	6	[M+2H]+2	Esi+	(508.3662, 27980.03)(508.8676, 15534.48)(509.3691, 5681.8)
1016.6964@13.160001		1016.7	13.16		358813	332059	367904	1	1	1	126404	136651	143382		FindByFormula	6	[M+2H]+2	Esi+	(509.3558, 12184.57)(509.8579, 7116.88)(510.3594, 2869.81)
1017.6791@11.627		1017.68	11.627		959940	993862	1019518	17452	1	1	272565	326452	324585		FindByFormula	7	[M+2H]+2	Esi+	(509.8465, 47199.96)(510.3484, 24914.2)(510.8494, 9204.16)
1018.6406@14.737		1018.64	14.737		3953920	4325882	4119246	1	1	16675	1058840	1158248	1268699		FindByFormula	7	[M+2H]+2 [M+H]+ [M+HK]+ [M+HNa]+	Esi+	(529.3062, 15812.82)(529.8082, 8188.1)(530.3073, 3596.31)(510.328, 28135.63)(510.8291, 14993.79)(511.331, 5129.34)(511.8274, 1446.88)(1019.6489, 22344.28)(1020.6523, 11859.27)(1021.6539, 3628.4)(521.3192, 111532.12)(521.8209, 65900.98)(522.3225, 21553.34)(522.8241, 6677.68)
1019.6365@16.213		1019.64	16.213		1236002	1273611	1320621	1	1	1	213090	258715	294543		FindByFormula	6	[M+2H]+2	Esi+	(510.8259, 32567.48)(511.3295, 19209.09)(511.8299, 9768.56)
102.9483@0.506		102.948	0.506		3325006	2926063	3231701	17670	9754	7981	89480	71149	28145		FindByFormula	9	[M+H]+	Esi+	(103.9556, 507828.16)(104.9589, 11021.0)
1021.6547@9.124		1021.65	9.124		1	1	1	460423	474077	524365	1	1	1		FindByFormula	3	[M+H]+	Esi+	(1022.662, 34547.68)(1023.6647, 19346.87)(1024.6691, 7737.61)
1025.6991@10.05		1025.7	10.05		36442	37122	42579	1058283	1890258	1557500	14744	15611	17095		FindByFormula	9	[M+H]+	Esi+	(1026.6925, 58574.95)(1027.6958, 32770.6)(1028.6981, 11661.54)
1025.7054@10.061		1025.71	10.061		38967	37122	42579	892942	1890258	900373	14744	16653	17095		FindByFormula	9	[M+H]+	Esi+	(1026.6931, 59627.52)(1027.6965, 34901.4)(1028.6991, 12737.44)
1026.6104@9.124		1026.61	9.124		1	1	1	11943236	12730076	13286343	1	1	1		FindByFormula	3	[M+2H]+2 [M+H]+ [M+Na]+	Esi+	(1049.598, 2997.98)(514.306, 4041.58)(1027.6179, 737949.75)(1028.621, 392354.5)(1029.6245, 140407.08)(1030.6282, 36467.43)(1031.6309, 7876.27)
1027.7025@16.326998		1027.7	16.327		6685275	6634511	7187187	114817	60551	143182	1673251	1934784	1805455		FindByFormula	9	[M+2H]+2 [M+H]+ [M+HK]+ [M+HNa]+	Esi+	(533.8382, 13518.71)(534.3378, 8130.73)(534.8393, 4078.32)(514.8585, 25176.62)(515.3601, 15074.66)(515.8613, 5881.66)(1028.7091, 33177.6)(1029.7118, 18031.06)(1030.7147, 6326.32)(525.8494, 209971.53)(526.3511, 125110.44)(526.8524, 42883.93)(527.3544, 14183.68)(527.8527, 4172.16)
1028.6829@14.683001		1028.68	14.683		1273128	812281	1219117	37188	16816	19959	407558	403080	396014		FindByFormula	9	[M+2H]+2 [M+HNa]+	Esi+	(515.3476, 5903.42)(515.8519, 1888.55)(526.3366, 21123.96)(526.8417, 5807.42)(527.3404, 2537.57)
1028.7332@19.492002		1028.73	19.492		357239	351732	357222	1	1	1	118517	102781	57847		FindByFormula	6	[M+2H]+2	Esi+	(515.3736, 7579.89)(515.8748, 4566.33)
1030.6418@10.421		1030.64	10.421		1	1	1	31584476	32543372	12824366	1	1	1		FindByFormula	3	[M+H]+	Esi+	(1031.6483, 640550.25)(1032.6517, 351884.72)(1033.6544, 109075.59)(1034.6573, 25091.07)(1035.6786, 3107.54)
1030.6423@10.423		1030.64	10.423		1	1	756	21163672	32544482	21028768	2843	1718	1		FindByFormula	6	[M+H]+	Esi+	(1031.6483, 640550.25)(1032.6517, 351884.72)(1033.6544, 109075.59)(1034.6573, 25091.07)(1035.6595, 4908.06)
1030.6432@10.155		1030.64	10.155		27269	24209	35338	23041612	22365474	22169024	12496	14030	11775		FindByFormula	9	[M+H]+ [M+HNa]+	Esi+	(1031.6488, 737076.0)(1032.6523, 416164.5)(1033.655, 126045.53)(1034.658, 30209.92)(1035.6802, 7692.11)(527.3192, 422230.25)(527.8068, 208.56)(528.3226, 117830.32)
1031.6938@13.160002		1031.69	13.16		740919	815081	621553	1	13688	1	207267	213668	199953		FindByFormula	7	[M+2H]+2	Esi+	(516.8544, 24914.36)(517.3563, 13966.59)(517.8576, 5010.98)
1032.6207@14.510001		1032.62	14.51		1436850	1610678	1596345	1	1	1	249994	314851	288983		FindByFormula	6	[M+2H]+2 [M+H]+ [M+HNa]+	Esi+	(517.3176, 5940.65)(517.82, 3696.0)(1033.6282, 5509.84)(1034.6302, 3173.17)(528.3089, 26857.3)(528.8108, 15928.82)(529.3117, 4775.32)
1032.6573@16.323		1032.66	16.323		7902875	7895693	8627722	1	1	1	1632732	1812042	1866342		FindByFormula	6	[M+2H]+2 [M+H]+ [M+HK]+ [M+HNa]+	Esi+	(536.314, 25036.8)(536.816, 15476.49)(537.3163, 7186.37)(517.3361, 40407.02)(517.8373, 26512.86)(518.3391, 9600.88)(518.84, 2515.44)(1033.6636, 42358.5)(1034.6672, 22969.73)(1035.6707, 7325.29)(528.3269, 202301.89)(528.8286, 116729.3)(529.3301, 40923.83)(529.8315, 11880.64)(530.339, 769.88)
1033.653@17.757998		1033.65	17.758		548867	582431	634473	1	1	1	139522	122599	140587		FindByFormula	6	[M+2H]+2	Esi+	(517.8336, 13644.09)(518.3366, 9282.38)(518.8397, 4050.13)
1033.6884@19.285997		1033.69	19.286		202681	193819	209242	1	4540	4844	52455	62906	55401		FindByFormula	8	[M+2H]+2	Esi+	(517.8514, 18617.28)(518.3525, 12131.56)
1033.6892@19.507002		1033.69	19.507		1295877	1338166	1386894	29265	16447	14712	276632	333343	321464		FindByFormula	9	[M+2H]+2	Esi+	(517.8517, 26400.82)(518.3531, 16183.15)(518.8544, 6315.98)
1035.6324@13.072999		1035.63	13.073		408411	374266	474537	1	1	1	245528	278057	358546		FindByFormula	6	[M+2H]+2	Esi+	(518.8231, 17304.55)(519.3285, 13071.1)
1038.6089@17.765		1038.61	17.765		778335	842169	845899	1	1	1	153484	152752	192365		FindByFormula	6	[M+2H]+2	Esi+	(520.3113, 14131.68)(520.8129, 8223.37)(521.3244, 880.54)
1038.6295@8.330001		1038.63	8.33		200373	210093	214918	1	1	1	135235	139398	169089		FindByFormula	6	[M+2H]+2	Esi+	(520.3215, 10033.49)(520.8236, 6269.91)
1039.7224@11.590999		1039.72	11.591		697725	831131	735371	16380	1	1	349652	335874	505091		FindByFormula	7	[M+2H]+2 [M+HNa]+	Esi+	(520.8685, 7992.37)(521.3706, 5078.77)(531.8597, 41048.01)(532.3611, 24017.28)(532.8628, 8782.81)
104.0625@2.8950002		104.062	2.895		301098	320818	333164	273403	273956	309767	285837	260524	279802		FindByFormula	9	[M+H]+	Esi+	(105.0698, 42910.87)(106.0734, 3770.09)
1040.5881@12.946		1040.59	12.946		437233	457100	529195	1	1	1	98626	164824	156581		FindByFormula	6	[M+2H]+2	Esi+	(521.3007, 17684.43)(521.8022, 10645.19)(522.304, 2938.5)
1041.6818@16.076998		1041.68	16.077		1780276	1796521	1799826	7387	14111	1	323720	359769	412254		FindByFormula	8	[M+2H]+2 [M+H]+ [M+HNa]+	Esi+	(521.8478, 3493.21)(522.353, 3185.97)(1042.6875, 4904.39)(1043.6914, 3010.48)(532.8387, 31137.67)(533.3418, 19499.58)(533.8409, 12798.9)(534.3514, 2064.02)
1041.7177@17.864		1041.72	17.864		4947105	5085917	5092683	1	1	1	1088399	1135328	1182345		FindByFormula	6	[M+2H]+2 [M+H]+ [M+HK]+ [M+HNa]+	Esi+	(540.8453, 6909.0)(541.3464, 3910.99)(521.8661, 12185.67)(522.3677, 7625.55)(1042.7242, 13130.59)(1043.7281, 8377.93)(1044.7314, 2830.4)(532.8574, 99298.47)(533.3589, 57398.59)(533.8603, 19920.63)(534.3617, 6386.7)
1042.64@10.713		1042.64	10.713		1	1	1	257726	314296	358476	1	1	1	DG(12:0/16:1(9Z)/0:0)[iso2] [ C31 H58 O5, tgt=58.81, overall=58.81, db=58.81, Lipid ID=LMGL02010322, METLIN ID=98344, tgt=, overall=510.4284, db=510.4284, tgt=, overall=, db=, tgt=, overall=, db=, tgt=, overall=, db= ]	FindByFormula	3	[M+H]+	Esi+	(1043.6487, 9083.0)(1044.652, 4623.04)	510.428
1044.6794@11.590999		1044.68	11.591		1250944	1044133	1241656	1	78833	1	458436	348906	426593		FindByFormula	7	[M+2H]+2 [M+H]+ [M+HNa]+	Esi+	(523.3466, 17593.37)(523.8492, 10828.94)(1045.6858, 4549.0)(534.3375, 54852.68)(534.8392, 28908.67)(535.3402, 10112.47)
1044.728@16.323		1044.73	16.323		1308393	1324804	1404000	1	1	1	415522	368001	358303		FindByFormula	6	[M+2H]+2	Esi+	(523.3713, 53026.08)(523.8731, 31175.61)(524.3746, 10781.49)(524.8754, 4009.24)
1045.696@14.655999		1045.7	14.656		505781	483522	473946	1	23670	1	213445	122090	139233		FindByFormula	7	[M+2H]+2	Esi+	(523.86, 12849.6)(524.3624, 6621.89)(524.8654, 2474.19)
1046.6101@10.427		1046.61	10.427		1	1	1	1476610	1495293	1578805	1	1	1	Capsaicin [ C18 H27 N O3, tgt=64.65, overall=64.65, db=64.65, Lipid ID=LMFA08020085, CAS ID=404-86-4, KEGG ID=C06866, METLIN ID=43476, HMP ID=HMDB02227, tgt=, overall=305.1991, db=305.1991, tgt=, overall=, db=, tgt=, overall=, db=, tgt=, overall=, db= ]	FindByFormula	3	[M+2H]+2 [M+H]+	Esi+	(524.31, 13793.73)(524.8118, 8396.0)(525.3135, 3339.94)(1047.621, 16457.85)(1048.6246, 10179.7)(1049.6252, 4501.87)	305.199
1046.6108@10.235		1046.61	10.235		6463	5500	11149	748462	651234	698576	2801	1155	1		FindByFormula	8	[M+2H]+2 [M+H]+	Esi+	(524.3105, 20124.61)(524.8123, 10706.93)(1047.622, 24878.61)(1048.6254, 14808.15)(1049.6259, 6282.73)
1046.6158@10.420999		1046.62	10.421		16382	11147	16137	1483414	1532792	1580316	7434	6089	7197		FindByFormula	9	[M+2H]+2 [M+H]+	Esi+	(524.31, 13793.73)(524.8118, 8396.0)(525.3135, 3339.94)(1047.621, 16457.85)(1048.6246, 10179.7)(1049.6252, 4501.87)
1046.6364@16.081		1046.64	16.081		2467198	2599486	2643853	234279	206396	251572	428828	475897	505384		FindByFormula	9	[M+2H]+2 [M+H]+ [M+HK]+ [M+HNa]+	Esi+	(543.3038, 4906.92)(543.8043, 2294.98)(524.3257, 7788.36)(524.8274, 4076.31)(1047.6436, 7656.58)(1048.646, 4635.86)(535.3168, 37592.93)(535.8184, 23200.18)(536.3294, 213.5)(536.8304, 992.01)
1046.6732@17.864		1046.67	17.864		5620968	5688431	5909379	1	1	1	1042575	1236186	1238299		FindByFormula	6	[M+2H]+2 [M+H]+ [M+HK]+ [M+HNa]+	Esi+	(543.3225, 12206.2)(543.8233, 7045.68)(544.3243, 3401.41)(524.344, 19868.39)(524.8459, 12344.97)(525.3467, 4985.85)(1047.6794, 17380.82)(1048.683, 10569.85)(1049.6866, 3362.48)(535.3349, 101814.28)(535.8366, 60539.48)(536.3379, 22019.92)(536.8393, 6526.57)
1047.6896@10.055		1047.69	10.055		509260	466095	476686	12858	1	7694	175992	203267	218346		FindByFormula	8	[M+2H]+2	Esi+	(524.852, 26189.57)(525.3537, 14359.61)(525.8552, 5903.0)
1047.6906@9.78		1047.69	9.78		176651	145493	156896	1	22959	1	174845	70187	72033		FindByFormula	7	[M+2H]+2	Esi+	(524.8526, 9191.83)(525.3536, 5501.31)
1047.6986@20.854998		1047.7	20.855		268881	329398	332927	1	18092	30338	108937	152106	86804		FindByFormula	8	[M+2H]+2	Esi+	(524.859, 10336.23)(525.3611, 4509.59)
1048.652@13.061999		1048.65	13.062		1315719	1446905	1409188	1	1	1	446593	486985	487958		FindByFormula	6	[M+2H]+2 [M+H]+ [M+HNa]+	Esi+	(525.3335, 11200.33)(525.8353, 7860.94)(1049.6589, 4951.68)(536.3245, 50236.68)(536.8261, 26365.94)(537.3278, 10364.46)
1057.54@9.124		1057.54	9.124		1	1	1	978127	1120213	1119315	1	1	1	PS(12:0/15:1(9Z)) [ C33 H62 N O10 P, tgt=51.24, overall=51.24, db=51.24, Lipid ID=LMGP03010048, METLIN ID=77712, tgt=, overall=663.4111, db=663.4111, tgt=, overall=, db=, tgt=, overall=, db=, tgt=, overall=, db= ]	FindByFormula	3	[M+H]+	Esi+	(1058.5471, 68579.75)(1059.5513, 48284.31)(1060.5558, 22409.19)	663.411
1058.6936@13.104002		1058.69	13.104		1060827	1059136	1066751	172392	174405	1	465574	445238	335633		FindByFormula	8	[M+2H]+2 [M+HNa]+	Esi+	(530.3542, 9899.14)(530.8556, 6859.03)(541.3451, 32006.58)(541.8466, 18479.21)(542.3476, 7148.06)
1058.7445@17.864		1058.74	17.864		907359	972859	971812	1	1	1	260994	240721	237361		FindByFormula	6	[M+2H]+2	Esi+	(530.3792, 26294.96)(530.8811, 14897.53)(531.3837, 7759.05)
1060.5299@5.684		1060.53	5.684		1	1	1	396105	390691	420906	1	1	1		FindByFormula	3	[M+H]+	Esi+	(1061.5374, 18989.59)(1062.54, 11009.46)(1063.5432, 3928.18)
1060.5505@9.124		1060.55	9.124		1	1	1	516283	636797	570342	1	1	1		FindByFormula	3	[M+2H]+2 [M+H]+	Esi+	(531.2818, 7426.91)(531.7833, 4145.81)(532.2811, 3063.52)(1061.5583, 12961.5)(1062.5596, 5794.95)
1060.6884@19.311998		1060.69	19.312		1969112	1981240	2005276	1	1	1	423783	477513	532487		FindByFormula	6	[M+2H]+2 [M+H]+ [M+HNa]+	Esi+	(531.3514, 6520.37)(531.853, 4353.96)(1061.6956, 4816.11)(542.3425, 36042.2)(542.8444, 22453.82)(543.3455, 7594.27)
1061.5703@10.427		1061.57	10.427		1	1	1	2318155	1870132	1142027	1	1	1		FindByFormula	3	[M+H]+	Esi+	(1062.5781, 66506.62)(1063.5819, 41343.79)(1064.5848, 15395.29)
1061.5708@10.239		1061.57	10.239		1	1	1	2318155	1030412	1106366	1	1	1	SM(d17:1/0:0) [ C22 H48 N2 O5 P, tgt=58.27, overall=58.27, db=58.27, Lipid ID=LMSP01040007, METLIN ID=53899, tgt=, overall=451.3301, db=451.3301, tgt=, overall=, db=, tgt=, overall=, db=, tgt=, overall=, db= ]	FindByFormula	3	[M+H]+	Esi+	(1062.5778, 77205.56)(1063.5813, 49645.76)(1064.5844, 18700.87)	451.33
1061.5709@10.439		1061.57	10.439		1	1	1	2964335	1867244	747136	1	1	1		FindByFormula	3	[M+H]+	Esi+	(1062.5782, 51400.25)(1063.5819, 32410.97)(1064.585, 12405.13)
1062.6682@14.611		1062.67	14.611		3177200	3513377	3446108	19048	1	1	888407	988815	986326		FindByFormula	7	[M+2H]+2 [M+H]+ [M+HK]+ [M+HNa]+	Esi+	(551.3193, 12922.86)(551.8209, 7682.64)(552.3203, 4260.89)(532.3415, 22675.4)(532.8431, 15436.99)(533.3428, 6039.48)(1063.6743, 12080.31)(1064.6771, 6440.66)(543.3323, 99078.27)(543.8339, 56927.72)(544.3355, 20613.9)(544.8366, 6384.36)
1064.5901@10.109		1064.59	10.109		73183	48196	78459	352154	308733	335328	16233	28552	29082		FindByFormula	9	[M+2H]+2 [M+H]+	Esi+	(533.2974, 9792.16)(533.7989, 7169.53)(1065.5865, 12328.78)(1066.5894, 6043.83)
1065.6792@13.061999		1065.68	13.062		967139	986304	1099789	1	1	1	360902	344718	385446		FindByFormula	6	[M+2H]+2	Esi+	(533.8469, 50316.36)(534.3488, 28146.39)(534.8504, 10659.65)
1066.4631@2.988		1066.46	2.988		1	1	1	374480	408310	419448	1	1	1		FindByFormula	3	[M+H]+	Esi+	(1067.4697, 29868.27)(1068.4727, 18924.72)(1069.4749, 6498.97)
1071.7288@16.194		1071.73	16.194		6040839	6014812	6107541	1	25458	1	1417799	1449325	1504861		FindByFormula	7	[M+2H]+2 [M+H]+ [M+HK]+ [M+HNa]+	Esi+	(555.8504, 10364.83)(556.3517, 6267.61)(556.8504, 3177.87)(536.8713, 20628.79)(537.3729, 12796.19)(537.8735, 5470.64)(1072.735, 15078.63)(1073.7388, 8718.34)(1074.741, 3505.38)(547.8623, 161714.2)(548.3639, 96662.13)(548.8655, 34032.74)(549.3663, 10744.34)(549.8686, 2723.11)
1072.7086@14.608001		1072.71	14.608		732655	717199	730994	15737	1	1	297583	316479	286676		FindByFormula	7	[M+2H]+2 [M+HNa]+	Esi+	(537.3614, 4609.65)(537.8649, 3187.12)(548.3524, 17126.07)(548.8537, 10591.84)(549.3545, 4713.74)
1072.76@19.311998		1072.76	19.312		399357	364205	396082	1	1	1	112135	124765	109182		FindByFormula	6	[M+2H]+2	Esi+	(537.3872, 8973.16)(537.8884, 5398.65)
1074.6891@10.043		1074.69	10.043		647396	621408	643124	1	1	1	261320	248026	281091		FindByFormula	6	[M+2H]+2 [M+HNa]+	Esi+	(538.3516, 6837.58)(538.8536, 3865.76)(549.3426, 19496.01)(549.8445, 10795.54)(550.3458, 3860.63)
1075.7206@13.112		1075.72	13.112		685301	598355	586786	22371	1	1	168095	264483	189575		FindByFormula	7	[M+2H]+2	Esi+	(538.868, 27126.14)(539.3696, 15254.81)(539.8705, 6370.52)
1076.6469@14.400001		1076.65	14.4		1255701	1226236	1122820	1	28384	1	214720	236500	239870		FindByFormula	7	[M+2H]+2 [M+H]+ [M+HNa]+	Esi+	(539.3307, 6663.48)(539.8326, 3886.13)(1077.6542, 3696.69)(550.3219, 30810.36)(550.8234, 18997.32)(551.3244, 7933.95)
1076.6832@16.195		1076.68	16.195		6785423	7195572	7218383	1	1	1	1524019	1582727	1683162		FindByFormula	6	[M+2H]+2 [M+H]+ [M+HK]+ [M+HNa]+	Esi+	(558.327, 21192.87)(558.8289, 13103.92)(559.3285, 6645.37)(539.3488, 38014.35)(539.8502, 23111.38)(540.3513, 7541.95)(1077.6902, 20873.3)(1078.6938, 12668.86)(1079.6956, 4557.5)(550.3402, 173084.38)(550.8418, 104989.52)(551.343, 41637.77)(551.8443, 10132.03)
1077.6785@17.623		1077.68	17.623		477209	423559	487300	1	1	1	131644	99784	123808		FindByFormula	6	[M+2H]+2	Esi+	(539.8465, 15074.35)(540.3489, 9483.07)(540.8493, 5118.13)
1077.7148@19.311998		1077.71	19.312		1531157	1468166	1454683	1	1	1	303792	356990	402830		FindByFormula	6	[M+2H]+2	Esi+	(539.8649, 36171.85)(540.3661, 21548.93)(540.8673, 8633.14)
1077.7172@12.374		1077.72	12.374		1	1	1	1414935	1442213	1523037	1	1	1		FindByFormula	3	[M+H]+	Esi+	(1078.7246, 88104.91)(1079.728, 53192.49)(1080.731, 19715.73)
1079.6599@12.871001		1079.66	12.871		384625	367346	380276	163616	1	198750	260684	243141	255475		FindByFormula	8	[M+2H]+2	Esi+	(540.8365, 17725.14)(541.3397, 14345.91)(541.8426, 4589.81)
1081.7485@13.68		1081.75	13.68		1	1	1	953276	1091309	1146254	1	1	1		FindByFormula	3	[M+H]+	Esi+	(1082.7559, 85342.83)(1083.7592, 50570.71)(1084.7625, 18151.95)(1085.7649, 4928.33)
1082.6337@17.602		1082.63	17.602		596158	618341	679962	1	1	1	140942	157458	187941		FindByFormula	6	[M+2H]+2	Esi+	(542.3241, 13664.17)(542.8261, 8637.36)(543.3245, 4657.02)
1082.6707@19.311998		1082.67	19.312		1473297	1538406	1529200	1	1	1	318344	371754	392339		FindByFormula	6	[M+2H]+2	Esi+	(542.3425, 36042.2)(542.8444, 22453.82)
1082.6731@12.370999		1082.67	12.371		1	1	1	30095208	32903796	33793664	1	1	1	Evasterioside E [ C37 H64 O13, tgt=48.96, overall=48.96, db=48.96, Lipid ID=LMST05050010, METLIN ID=84930, tgt=, overall=716.4347, db=716.4347, tgt=, overall=, db=, tgt=, overall=, db=, tgt=, overall=, db= ]	FindByFormula	3	[M+2H]+2 [M+H]+	Esi+	(542.3372, 5510.42)(542.84, 4234.64)(543.3394, 3077.16)(1083.68, 769477.56)(1084.6838, 476542.94)(1085.6864, 167158.16)(1086.6884, 37966.72)(1087.6923, 9080.92)	716.435
1083.7485@11.554		1083.75	11.554		583029	799212	750618	1	1	1	252252	256249	231997		FindByFormula	6	[M+2H]+2 [M+HNa]+	Esi+	(542.8824, 3983.83)(543.3846, 3470.98)(553.873, 23155.83)(554.3743, 12665.64)(554.8758, 5302.18)
1084.6141@12.893999		1084.61	12.894		520346	487804	496237	45064	32598	20540	127156	124818	130775		FindByFormula	9	[M+2H]+2	Esi+	(543.3138, 10774.69)(543.8159, 6060.72)
1085.7072@15.959		1085.71	15.959		1652905	1778531	1676859	1	1	1	333726	312337	371001		FindByFormula	6	[M+2H]+2 [M+H]+ [M+HNa]+	Esi+	(543.8605, 3518.17)(544.3645, 2927.47)(1086.7147, 2995.04)(554.852, 27836.97)(555.3554, 19930.14)(555.8544, 12838.92)(556.3495, 1742.97)
1085.7441@17.721		1085.74	17.721		4488739	4684348	4704906	1	1	1	1089996	1063530	1076689		FindByFormula	6	[M+2H]+2 [M+H]+ [M+HK]+ [M+HNa]+	Esi+	(562.8582, 5782.64)(563.3589, 4467.59)(543.8792, 10681.56)(544.381, 7594.14)(544.8824, 2498.79)(1086.7509, 8874.73)(1087.7548, 5447.55)(554.8705, 85470.1)(555.3722, 52803.98)(555.8734, 20893.39)(556.375, 6419.21)
1086.704@13.68		1086.7	13.68		1	1	1	18847792	21254332	22335488	1	1	1		FindByFormula	3	[M+2H]+2 [M+H]+ [M+Na]+	Esi+	(1109.6938, 4097.13)(544.3539, 5111.46)(544.8529, 6437.27)(1087.7118, 1055609.0)(1088.7148, 612051.2)(1089.718, 208999.39)(1090.7198, 56085.52)(1091.723, 12208.31)
1087.7229@12.986		1087.72	12.986		934385	928462	930982	1	1	1	328123	360813	326879		FindByFormula	6	[M+2H]+2 [M+HNa]+	Esi+	(544.8684, 6742.76)(545.3681, 6265.67)(555.8599, 35055.21)(556.3616, 21951.67)(556.8633, 7939.07)
1088.561@8.457		1088.56	8.457		1	1	1	887145	945547	942703	1	1	1		FindByFormula	3	[M+H]+	Esi+	(1089.5682, 17465.11)(1090.5715, 9530.27)(1091.5743, 3190.45)
1088.7042@11.569		1088.7	11.569		764674	955018	988017	60477	48376	37601	343792	332093	328869		FindByFormula	9	[M+2H]+2 [M+HNa]+	Esi+	(545.3587, 11073.26)(545.8607, 6415.24)(556.3505, 34600.04)(556.8519, 18923.05)(557.3537, 7973.23)
1089.7347@14.602999		1089.73	14.603		477486	522730	490266	31646	1	1	129312	106984	154543		FindByFormula	7	[M+2H]+2	Esi+	(545.8748, 7888.46)(546.3767, 5088.31)(546.8784, 2263.55)
109.0528@0.451		109.053	0.451		96749	76515	110011	1786237	1920024	1873292	40114	10671	45019		FindByFormula	9	[M+H]+	Esi+	(110.0601, 197300.06)(111.0635, 12970.13)
109.0528@0.637		109.053	0.637		444877	443023	437286	492631	1266043	2235523	309363	300259	343034		FindByFormula	9	[M+H]+	Esi+	(110.0601, 126620.44)(111.1169, 57732.93)(112.1202, 5569.07)
1090.6627@15.95		1090.66	15.95		2379774	2385203	2372241	1	1	1	369922	400985	363197		FindByFormula	6	[M+2H]+2 [M+H]+ [M+HK]+ [M+HNa]+	Esi+	(565.3168, 4827.34)(565.8182, 2751.93)(546.3382, 6773.58)(546.8406, 4434.95)(1091.6698, 4383.89)(1092.6737, 2725.75)(557.3293, 29214.74)(557.8312, 17540.8)(558.3431, 651.61)(558.8342, 1429.49)
1090.6989@17.721		1090.7	17.721		4973528	5036154	4863849	1	1	1	1050293	1120480	1167923		FindByFormula	6	[M+2H]+2 [M+H]+ [M+HK]+ [M+HNa]+	Esi+	(565.335, 10884.64)(565.8364, 6516.89)(566.3366, 3485.96)(546.3568, 18791.49)(546.8584, 13673.94)(547.3609, 4356.32)(1091.7062, 14339.94)(1092.7089, 8364.92)(557.348, 95852.72)(557.8497, 57716.43)(558.3512, 22739.04)(558.8527, 6737.66)
1091.7322@20.681		1091.73	20.681		373806	271031	379882	1	1	1	59698	81503	112150		FindByFormula	6	[M+2H]+2	Esi+	(546.8722, 8419.18)(547.3741, 4616.42)
1092.6779@12.986		1092.68	12.986		965304	1066088	1140889	1	1	1	307574	385896	380814		FindByFormula	6	[M+2H]+2 [M+HNa]+	Esi+	(547.3463, 9866.63)(547.8479, 6719.11)(558.338, 34399.32)(558.84, 21048.9)(559.3412, 8900.81)
1093.6731@14.400001		1093.67	14.4		610797	670371	643086	1	1	1	189518	236390	268917		FindByFormula	6	[M+2H]+2	Esi+	(547.8439, 28534.34)(548.3468, 18548.1)(548.8488, 8166.34)
1096.685@20.681		1096.68	20.681		348278	392553	408843	1	1	1	81680	104171	123255		FindByFormula	6	[M+2H]+2	Esi+	(549.3497, 6837.72)(549.8523, 4323.52)
1098.638@12.372		1098.64	12.372		1	5016	1	1079979	1150851	1192892	1	1	1		FindByFormula	4	[M+2H]+2	Esi+	(550.3263, 31900.21)(550.828, 20153.03)
1098.6545@7.096		1098.65	7.096		1	1	1	979676	1102732	1203703	1	1	1		FindByFormula	3	[M+H]+ [M+Na]+	Esi+	(1121.6444, 32115.64)(1122.6477, 21563.6)(1123.6494, 8051.9)(1099.6622, 61503.2)(1100.6653, 38483.57)(1101.6683, 13895.77)
110.0497@0.69899994		110.05	0.699		2313231	2426256	2453401	955345	1108151	1084322	210947	243515	237158		FindByFormula	9	[2M+Na]+ [M+H]+	Esi+	(243.0879, 250179.58)(111.0554, 55365.92)
110.1095@0.628		110.109	0.628		249635	296354	259002	333225	426819	424525	231543	293881	303725		FindByFormula	9	[M+H]+	Esi+	(111.1168, 79620.59)
1101.7391@14.507001		1101.74	14.507		2207836	2097073	2173516	1	1	1	620116	645515	618054		FindByFormula	6	[M+2H]+2 [M+H]+ [M+HNa]+	Esi+	(551.8767, 12054.43)(552.3779, 7867.06)(552.8795, 3961.44)(1102.7455, 4424.2)(562.8676, 89164.81)(563.3694, 57155.09)(563.8708, 18685.55)(564.372, 6142.33)
1102.7205@13.061999		1102.72	13.062		939898	933207	946907	1	1	1	202076	283144	279151		FindByFormula	6	[M+2H]+2 [M+HNa]+	Esi+	(552.3671, 6959.78)(552.8699, 5312.84)(563.3583, 26829.46)(563.8597, 14305.92)(564.3609, 6183.55)
1102.7318@15.972		1102.73	15.972		503457	487435	448808	1	1	1	82981	115254	104150		FindByFormula	6	[M+2H]+2	Esi+	(552.3737, 5534.88)(552.883, 3326.76)
1104.715@19.155		1104.71	19.155		1952353	1874193	2019116	1	1	1	387828	470350	457700		FindByFormula	6	[M+2H]+2 [M+HNa]+	Esi+	(553.3646, 6249.45)(553.8661, 4334.3)(564.3556, 30748.78)(564.8573, 19584.59)(565.3586, 7446.62)
1104.7479@12.959		1104.75	12.959		268447	290867	265167	21835	1	1	91359	112425	117162		FindByFormula	7	[M+2H]+2	Esi+	(553.3814, 8378.39)(553.8837, 5446.94)
1106.6929@14.502999		1106.69	14.503		2752811	2552480	2528800	1	1	1	663850	784708	736966		FindByFormula	6	[M+2H]+2 [M+H]+ [M+HK]+ [M+HNa]+	Esi+	(573.3323, 9747.19)(573.8342, 6060.9)(554.3543, 18345.81)(554.8558, 12294.45)(555.3576, 5387.02)(1107.6998, 4918.06)(565.3453, 73276.04)(565.8468, 47078.04)(566.3484, 17247.24)(566.8491, 5134.29)
1111.6075@12.370999		1111.61	12.371		1	1	1	185142	271389	256036	1	1	1		FindByFormula	3	[M+H]+	Esi+	(1112.6149, 9279.39)(1113.6174, 7907.14)
1113.602@12.577		1113.6	12.577		1	1	1	119327	167131	138367	1	1	826		FindByFormula	4	[M+H]+	Esi+	(1114.6095, 11778.76)(1115.613, 8179.1)
1113.6025@12.371001		1113.6	12.371		1403	2758	679	3351100	3568185	3684249	1353	2804	5179		FindByFormula	9	[M+H]+ [M+Na]+	Esi+	(1136.5928, 4050.08)(1114.6097, 179218.9)(1115.613, 121391.3)(1116.6161, 46275.02)
1114.5765@10.302		1114.58	10.302		1	1	1	518823	498169	437375	1	1	1		FindByFormula	3	[M+H]+	Esi+	(1115.5839, 17419.75)(1116.5867, 11062.78)(1117.591, 3654.74)
1115.7542@16.061998		1115.75	16.062		4735496	4783936	4901612	1	35700	36748	1295673	1312624	1378115		FindByFormula	8	[M+2H]+2 [M+H]+ [M+HK]+ [M+HNa]+	Esi+	(577.8662, 11112.78)(578.3649, 5799.32)(578.8649, 3390.28)(558.8843, 17508.01)(559.3862, 12626.14)(559.8874, 4793.61)(1116.7606, 8008.54)(1117.7653, 4424.19)(569.8753, 133956.22)(570.3771, 86603.44)(570.8785, 33438.79)(571.3808, 11673.66)
1116.5939@11.553		1116.59	11.553		1	1	1	474889	457237	527300	1	1	1	Rha-Rha-C12:1-C8 [ C32 H56 O13, tgt=71.87, overall=71.87, db=71.87, tgt=, overall=648.3721, db=648.3721, tgt=, overall=, db=, tgt=, overall=, db=, tgt=, overall=, db= ]	FindByFormula	3	[M+H]+	Esi+	(1117.6002, 9366.01)(1118.6033, 5634.59)(1119.644, 3146.17)	648.372
1116.7351@14.544		1116.74	14.544		462378	468847	520646	21343	1	1	235203	259097	217164		FindByFormula	7	[M+2H]+2 [M+HNa]+	Esi+	(559.3768, 4169.04)(559.877, 3226.25)(570.3657, 15069.62)(570.8648, 9636.79)
1117.6339@13.674		1117.63	13.674		1	1	1	1628177	1793956	1863914	1	1	1	LysoPE(0:0/20:5(5Z,8Z,11Z,14Z,17Z)) [ C25 H42 N O7 P, tgt=72.17, overall=72.17, db=72.17, METLIN ID=62277, HMP ID=HMDB11489, tgt=, overall=499.2699, db=499.2699, tgt=, overall=, db=, tgt=, overall=, db=, tgt=, overall=, db= ]	FindByFormula	3	[M+H]+	Esi+	(1118.6412, 104565.58)(1119.6445, 68941.89)(1120.6475, 27438.47)	499.27
1118.6099@12.370999		1118.61	12.371		1	1	1	466804	445114	463212	1	1	1		FindByFormula	3	[M+2H]+2 [M+H]+	Esi+	(560.8135, 12940.45)(1119.6176, 18582.74)(1120.6184, 9425.17)(1121.6177, 4989.79)
1119.7465@13.066001		1119.75	13.066		717988	476845	463809	1	1	25580	139014	143319	179123		FindByFormula	7	[M+2H]+2	Esi+	(560.8807, 13939.46)(561.3827, 9006.23)(561.8844, 3308.31)
1120.6727@14.288001		1120.67	14.288		785824	911314	943748	1	1	1	206271	205333	196791		FindByFormula	6	[M+2H]+2 [M+HNa]+	Esi+	(561.344, 4958.74)(561.8463, 3145.19)(572.3349, 22063.81)(572.8362, 14068.19)(573.3368, 6894.37)
1120.71@16.061998		1120.71	16.062		5436893	5670114	5558236	1	1	1	1188705	1199017	1262536		FindByFormula	6	[M+2H]+2 [M+H]+ [M+HK]+ [M+HNa]+	Esi+	(580.3406, 17567.57)(580.8422, 10363.38)(581.3422, 5608.26)(561.3623, 27569.89)(561.8634, 18951.9)(562.3648, 7769.51)(1121.7163, 8667.78)(1122.72, 5666.54)(572.3532, 130408.57)(572.8548, 80661.97)(573.3563, 32767.27)(573.8575, 8882.89)
1121.7051@17.455		1121.71	17.455		605090	647680	603985	1	1	1	128672	145470	135262		FindByFormula	6	[M+2H]+2	Esi+	(561.8594, 11147.24)(562.3623, 7074.67)(562.8633, 4069.99)
1121.7412@18.963		1121.74	18.963		317823	327668	471997	3624	8367	10393	77255	86692	88821		FindByFormula	9	[M+2H]+2	Esi+	(561.8781, 19147.47)(562.3802, 12165.83)(562.8811, 4327.36)
1121.7426@19.165		1121.74	19.165		1584396	1543600	1635558	9690	7187	12820	148767	162462	361054		FindByFormula	9	[M+2H]+2	Esi+	(561.8782, 32880.05)(562.3795, 20407.73)(562.8814, 8559.02)
1123.685@12.813001		1123.68	12.813		293492	350355	344896	1	1	1	77247	238226	251156		FindByFormula	6	[M+2H]+2	Esi+	(562.8492, 8150.58)(563.3539, 8201.54)
1126.6602@17.451002		1126.66	17.451		736393	748155	739643	1	4798	3724	139736	159973	143940		FindByFormula	8	[M+2H]+2	Esi+	(564.3378, 10931.04)(564.8392, 7358.97)(565.3446, 337.29)
1126.6609@17.298998		1126.66	17.299		177916	104217	202199	1016	4451	4634	28802	47173	41792		FindByFormula	9	[M+2H]+2	Esi+	(564.3378, 14239.71)(564.8389, 10766.44)
1126.697@19.155		1126.7	19.155		1602265	1470454	1621940	1	1	1	331927	256438	356882		FindByFormula	6	[M+2H]+2	Esi+	(564.3557, 33038.32)(564.8579, 19960.52)(565.359, 8279.77)
1128.6403@12.786		1128.64	12.786		395338	410906	396181	1	1	1	96862	90882	116281		FindByFormula	6	[M+2H]+2	Esi+	(565.3278, 8819.81)(565.8291, 5677.28)
1129.7704@17.576002		1129.77	17.576		2471944	1530073	2375728	1	19331	1	833608	903889	878317		FindByFormula	7	[M+2H]+2 [M+H]+ [M+HK]+ [M+HNa]+	Esi+	(584.8702, 6076.54)(585.3714, 3709.58)(565.8925, 12545.16)(566.3941, 7796.5)(1130.7771, 8208.33)(1131.7799, 5638.83)(576.8832, 66937.6)(577.3851, 44257.29)(577.8865, 15499.07)(578.3877, 4537.88)
113.0842@0.58		113.084	0.58		7808913	7116067	8628123	4462229	4431158	4534392	9388695	8804489	8714058		FindByFormula	9	[2M+H]+ [M+H]+	Esi+	(114.0914, 1004620.1)(115.0948, 63907.92)(116.0966, 3426.99)(227.1758, 37665.06)
1132.7815@16.054		1132.78	16.054		1020211	1029118	1039616	1	1	1	249313	285385	289715		FindByFormula	6	[M+2H]+2	Esi+	(567.3977, 37021.87)(567.8987, 24066.37)(568.4014, 8396.03)
1133.7593@14.516999		1133.76	14.517		504381	497753	429312	1	1	1	108701	199812	137088		FindByFormula	6	[M+2H]+2	Esi+	(567.8872, 7549.76)(568.3883, 4236.71)
1134.6522@7.003		1134.65	7.003		1	1	1	1476614	1666781	1650183	1	1	1		FindByFormula	3	[M+H]+	Esi+	(1135.6593, 99806.09)(1136.663, 60504.24)(1137.6659, 24158.18)(1138.6665, 6965.28)
1134.6897@15.828		1134.69	15.828		1504852	1611361	1532515	1	1	1	275763	281502	321219		FindByFormula	6	[M+2H]+2 [M+HNa]+	Esi+	(568.3526, 5337.23)(568.8536, 3434.37)(579.3425, 27769.28)(579.8443, 17051.99)(580.3499, 182.34)
1134.7251@17.574		1134.73	17.574		905966	3198907	915481	1	1	1	683386	761094	760969		FindByFormula	6	[M+2H]+2 [M+HNa]+	Esi+	(568.3701, 14612.32)(568.8717, 8441.13)(579.3612, 65597.79)(579.8628, 40263.4)(580.3643, 16389.28)
1134.7256@17.589003		1134.73	17.589		2888049	2777603	2814591	1	1	1	883210	963044	957376		FindByFormula	6	[M+2H]+2 [M+H]+ [M+HK]+ [M+HNa]+	Esi+	(587.3487, 8396.29)(587.8495, 6725.73)(588.3517, 3473.91)(568.3701, 16616.29)(568.872, 9939.25)(569.3729, 4766.09)(1135.7325, 15437.15)(1136.7358, 9689.35)(579.3613, 75154.54)(579.8627, 47895.26)(580.3644, 19702.71)(580.8652, 5476.64)
1135.7427@10.028		1135.74	10.028		251570	244247	262871	1	1	1	175391	121243	185657		FindByFormula	6	[M+2H]+2	Esi+	(568.8775, 9100.1)(569.3792, 6450.25)
1135.7561@20.533003		1135.76	20.533		433901	436705	416929	1	1	1	119637	131052	147882		FindByFormula	6	[M+2H]+2	Esi+	(568.8859, 7454.85)(569.3875, 4495.06)
1137.7003@14.288001		1137.7	14.288		580763	519636	512499	1	1	1	217405	196193	193275		FindByFormula	6	[M+2H]+2	Esi+	(569.8574, 23253.7)(570.3597, 14841.12)(570.8608, 5694.1)
1140.6963@10.03		1140.7	10.03		277400	312150	284246	34522	41249	32167	141598	139091	140092		FindByFormula	9	[M+2H]+2	Esi+	(571.3558, 11338.28)(571.8579, 7994.47)
1141.6974@7.414		1141.7	7.414		1	1	1	215504	233208	247567	1	1	1		FindByFormula	3	[M+H]+	Esi+	(1142.705, 10250.72)(1143.7067, 6321.05)
1146.6521@7.3910003		1146.65	7.391		1	1	1	3841357	4273006	4393065	1	1	1		FindByFormula	3	[M+H]+	Esi+	(1147.6595, 220797.3)(1148.6628, 132316.73)(1149.6656, 48638.53)(1150.668, 12259.22)
1146.7968@17.553		1146.8	17.553		249233	217519	668823	15266	1	1	219040	172146	178809		FindByFormula	7	[M+2H]+2	Esi+	(574.4058, 15607.2)(574.9073, 10636.62)(575.4093, 5111.8)
1146.797@17.583		1146.8	17.583		457676	479662	682941	1	1	1	218310	177606	173952		FindByFormula	6	[M+2H]+2	Esi+	(574.4059, 18621.13)(574.907, 12622.47)(575.4097, 6351.86)
1148.7412@19.003		1148.74	19.003		1389606	1911110	1949689	1	1	1	363734	433080	385931		FindByFormula	6	[M+2H]+2 [M+HNa]+	Esi+	(575.3776, 6983.64)(575.879, 4812.75)(586.3687, 35908.79)(586.8703, 24187.28)(587.3716, 8910.95)
1149.7577@11.529		1149.76	11.529		482544	545537	409180	1	1	1	151791	262143	170657		FindByFormula	6	[M+2H]+2	Esi+	(575.8859, 10847.81)(576.3861, 8993.11)(576.8888, 2551.78)
1150.7205@14.400001		1150.72	14.4		2213437	2119458	2191139	1	1	1	602443	624272	570850		FindByFormula	6	[M+2H]+2 [M+HK]+ [M+HNa]+	Esi+	(595.3451, 7240.43)(595.848, 4199.93)(576.3673, 11889.06)(576.8683, 8359.54)(577.3698, 3774.76)(587.3583, 51984.52)(587.8601, 31141.15)(588.3614, 11946.79)(588.8618, 4461.5)
1151.7156@15.828		1151.72	15.828		1137365	1191635	1158780	1	1	1	224864	218434	218613		FindByFormula	6	[M+2H]+2	Esi+	(576.8651, 21829.23)(577.3681, 16050.68)(577.8769, 732.79)(578.3798, 1541.91)
1151.7524@17.489		1151.75	17.489		716004	716629	772549	1	1	1	605396	690488	614477		FindByFormula	6	[M+2H]+2	Esi+	(576.8831, 36438.41)(577.385, 24162.16)(577.8864, 9883.08)
1154.7126@11.541		1154.71	11.541		579827	481145	522645	1	1	1	183994	198136	212739		FindByFormula	6	[M+2H]+2	Esi+	(578.3637, 21882.47)(578.8652, 13374.56)(579.3675, 5279.54)
1154.7168@10.295		1154.72	10.295		1	1	1	450810	469157	495308	1	1	1		FindByFormula	3	[M+H]+ [M+Na]+	Esi+	(1177.7063, 5435.65)(1155.7242, 18398.76)(1156.7279, 11438.96)(1157.7294, 3880.32)
1157.4863@9.066		1157.49	9.066		1	1	1	330765	364960	434866	1	1	1	Pubescenol [ C32 H40 O10, tgt=73.00, overall=73.00, db=73.00, Lipid ID=LMPR0104300001, METLIN ID=53677, tgt=, overall=584.2621, db=584.2621, tgt=, overall=, db=, tgt=, overall=, db=, tgt=, overall=, db= ]	FindByFormula	3	[M+H]+	Esi+	(1158.4943, 25359.59)(1159.4976, 16689.33)(1160.4994, 8347.05)	584.262
1158.6862@12.895001		1158.69	12.895		557661	543976	654523	1	1	1	234066	181095	206518		FindByFormula	6	[M+2H]+2	Esi+	(580.3505, 32131.84)(580.852, 19865.63)(581.3541, 7349.66)
1159.7806@15.936998		1159.78	15.937		3746444	3779026	3709466	1	1	30020	889356	956995	1015285		FindByFormula	7	[M+2H]+2 [M+HK]+ [M+HNa]+	Esi+	(599.8817, 9399.21)(600.3786, 4284.04)(580.8974, 12315.85)(581.3986, 8280.84)(581.9, 3177.62)(591.8886, 88998.41)(592.3901, 58623.38)(592.8917, 21626.39)
1160.8126@19.007002		1160.81	19.007		429386	446878	428049	1	1	1	68804	107639	100025		FindByFormula	6	[M+2H]+2	Esi+	(581.4129, 8027.31)(581.9146, 5634.7)
1162.6191@7.388		1162.62	7.388		1	1	1	648456	722943	682287	1	1	1	14-hydroxy-12-tetradecenoic acid [ C14 H26 O3, tgt=86.81, overall=86.81, db=86.81, Lipid ID=LMFA01050178, METLIN ID=74556, tgt=, overall=242.1882, db=242.1882, tgt=, overall=, db=, tgt=, overall=, db=, tgt=, overall=, db= ]	FindByFormula	3	[M+2H]+2 [M+H]+	Esi+	(582.3158, 13034.83)(582.8182, 8817.38)(583.3191, 3685.48)(1163.6311, 5677.77)(1164.6345, 3760.12)	242.188
1162.6841@8.705		1162.68	8.705		1	1	1	1140123	1133968	1073894	1	1	1	Cervonyl carnitine [ C29 H46 N O4, tgt=79.66, overall=79.66, db=79.66, Lipid ID=LMFA07070055, METLIN ID=58436, HMP ID=HMDB06510, tgt=, overall=472.3427, db=472.3427, tgt=, overall=, db=, tgt=, overall=, db=, tgt=, overall=, db= ]	FindByFormula	3	[M+H]+	Esi+	(1163.6904, 51424.81)(1164.694, 31770.88)(1165.6964, 10523.31)	472.343
1162.7917@14.400001		1162.79	14.4		416607	447468	430107	1	1	1	102762	150334	156122		FindByFormula	6	[M+2H]+2	Esi+	(582.4033, 12928.0)(582.9045, 9349.63)(583.4069, 3010.93)
1163.7744@13.019		1163.77	13.019		473735	356372	375518	1	1	1	106030	146241	135279		FindByFormula	6	[M+2H]+2	Esi+	(582.8941, 12922.24)(583.3961, 8047.54)(583.8968, 3630.04)
1164.7361@15.933		1164.74	15.933		4346425	4372372	4526421	46529	64837	1	920164	988952	1128787		FindByFormula	8	[M+2H]+2 [M+H]+ [M+HK]+ [M+HNa]+	Esi+	(602.3536, 10943.95)(602.8554, 6155.89)(603.3556, 3403.16)(583.3753, 17143.95)(583.8772, 11038.14)(584.3779, 4534.31)(1165.7423, 3222.28)(594.3666, 89480.56)(594.8678, 52333.27)(595.3697, 20765.73)(595.8703, 6679.55)
1165.731@17.316		1165.73	17.316		671931	610377	683353	1	1	146972	136516	145360	131419		FindByFormula	7	[M+2H]+2	Esi+	(583.8732, 12572.64)(584.3755, 8772.33)(584.8758, 4908.88)
1165.7671@18.796		1165.77	18.796		293823	315382	328532	1364	2184	3688	85035	83363	92287		FindByFormula	9	[M+2H]+2	Esi+	(583.8911, 21290.28)(584.3928, 13770.88)(584.894, 6118.19)
1165.7677@19.001		1165.77	19.001		1518416	1507161	1497593	3240	6077	10279	358606	357132	309366		FindByFormula	9	[M+2H]+2	Esi+	(583.8912, 31812.95)(584.3931, 20745.72)(584.8941, 8459.84)
1167.7103@12.704001		1167.71	12.704		248431	257027	277947	1	1	1	64670	168263	185333		FindByFormula	6	[M+2H]+2	Esi+	(584.8614, 8650.28)(585.3652, 7454.75)
1168.7281@13.029		1168.73	13.029		712595	527846	787063	1	1	1	190786	240974	168496		FindByFormula	6	[M+2H]+2	Esi+	(585.3716, 13378.19)(585.8737, 8452.98)(586.375, 3676.17)
1170.685@17.343		1170.68	17.343		665512	784926	637026	1	1	1	147062	141483	149032		FindByFormula	6	[M+2H]+2	Esi+	(586.3501, 13719.16)(586.8524, 9392.02)(587.3521, 5583.1)
1170.7229@19.007998		1170.72	19.008		457236	1543558	1612521	1	1	1	290868	359930	350456		FindByFormula	6	[M+2H]+2	Esi+	(586.3686, 33791.79)(586.8703, 21615.43)(587.3723, 8158.62)
1172.6643@12.69		1172.66	12.69		291502	320019	312391	1	1	1	82282	81153	48429		FindByFormula	6	[M+2H]+2	Esi+	(587.3399, 5871.88)(587.8406, 4228.95)
1173.7959@17.423998		1173.8	17.424		2555746	2508675	2540558	1	1	1	610445	622441	639966		FindByFormula	6	[M+2H]+2 [M+HNa]+	Esi+	(587.9057, 7772.75)(588.4076, 5919.11)(598.896, 54608.96)(599.3983, 39257.1)(599.8993, 15537.46)(600.4014, 5254.1)
1174.684@9.066		1174.68	9.066		1	1	1	3539081	3726289	4126586	1	1	1	2-Methyl-2E-heptenoic acid [ C8 H14 O2, tgt=47.49, overall=47.49, db=47.49, Lipid ID=LMFA01020102, CAS ID=, METLIN ID=4628, tgt=, overall=142.0994, db=142.0994, tgt=, overall=, db=, tgt=, overall=, db=, tgt=, overall=, db= ]	FindByFormula	3	[M+H]+	Esi+	(1175.6909, 186988.84)(1176.6942, 112892.6)(1177.7009, 70434.64)	142.099
1176.6958@8.998		1176.7	8.998		1	1	1	1906499	2030450	2046165	1	1	1	Colneleic acid [ C18 H30 O3, tgt=83.19, overall=83.19, db=83.19, Lipid ID=LMFA10000001, KEGG ID=C19827, METLIN ID=36769, tgt=, overall=294.2195, db=294.2195, tgt=, overall=, db=, tgt=, overall=, db=, tgt=, overall=, db= ]	FindByFormula	3	[M+H]+	Esi+	(1177.7021, 73719.68)(1178.7067, 36293.83)(1179.7104, 11593.41)(1180.7103, 3680.61)	294.219
1176.8088@15.928999		1176.81	15.929		855944	880169	746876	147924	287088	145154	237668	207640	139579		FindByFormula	9	[M+2H]+2	Esi+	(589.4114, 25997.67)(589.9124, 13225.75)(590.4138, 6503.87)
1177.582@7.388		1177.58	7.388		1	1	1	701421	798495	797503	1	1	1		FindByFormula	3	[M+H]+	Esi+	(1178.5891, 20780.62)(1179.5928, 17302.2)(1180.5958, 7018.93)
1177.7867@14.487		1177.79	14.487		334484	275366	380167	1	1	1	67574	76677	108053		FindByFormula	6	[M+2H]+2	Esi+	(589.9009, 5315.87)(590.4035, 4102.52)
1178.7153@15.696		1178.72	15.696		1255062	1326057	1291492	1	1	1	202451	238874	274955		FindByFormula	6	[M+2H]+2 [M+HNa]+	Esi+	(590.3646, 4059.04)(590.8658, 2700.64)(601.3561, 19010.05)(601.8576, 12147.01)(602.354, 6423.5)
1178.7521@17.267		1178.75	17.267		656597	559011	717712	954	5520	5954	144580	149115	223635		FindByFormula	9	[M+2H]+2 [M+HNa]+	Esi+	(590.382, 8279.48)(590.8848, 5399.36)(601.3742, 29296.58)(601.8754, 20095.01)
1178.7522@17.423002		1178.75	17.423		2941245	3041017	3124353	14210	13300	14702	689816	767338	790781		FindByFormula	9	[M+2H]+2 [M+HK]+ [M+HNa]+	Esi+	(609.3627, 8906.11)(609.8634, 4613.67)(590.3829, 12579.1)(590.8846, 8343.99)(591.3855, 3926.83)(601.374, 56638.88)(601.8759, 38899.9)(602.3773, 15568.92)(602.8788, 4657.23)
1179.7819@20.337		1179.78	20.337		520173	483981	450125	1	1	1	115479	146006	156466		FindByFormula	6	[M+2H]+2	Esi+	(590.8985, 8231.69)(591.4013, 6435.14)
118.042@2.0839999		118.042	2.084		589288	608902	406941	215926	177181	263265	284740	383199	501881		FindByFormula	9	[M+H]+	Esi+	(119.0492, 33125.01)(120.0622, 221.81)
118.0421@1.202		118.042	1.202		58733	213047	127036	466535	589386	333675	375141	342631	364973		FindByFormula	9	[2M+Na]+ [M+H]+	Esi+	(259.0691, 30790.43)(119.0493, 36403.42)
118.0788@4.5159993		118.079	4.516		129616	63342	117759	398137	443369	404407	82324	80650	1		FindByFormula	8	[M+H]+	Esi+	(119.0856, 36154.0)(120.089, 3400.31)
1180.7325@10.357		1180.73	10.357		1	1	1	820414	813226	841634	1	1	1	3-O-α-L-rhamnopyranosyl-3-hydroxynonanoyl-3-hydroxydecanoic acid [ C25 H46 O9, tgt=75.66, overall=75.66, db=75.66, Lipid ID=LMFA13030011, tgt=, overall=490.3142, db=490.3142, tgt=, overall=, db=, tgt=, overall=, db=, tgt=, overall=, db= ]	FindByFormula	3	[M+H]+	Esi+	(1181.7401, 19321.99)(1182.7434, 12007.6)(1183.7473, 5371.53)	490.314
1181.7277@14.193		1181.73	14.193		388873	409969	412635	1	1	1	144240	105425	184649		FindByFormula	6	[M+2H]+2	Esi+	(591.8704, 17632.83)(592.3723, 13870.03)(592.8748, 6537.96)
1182.743@14.455001		1182.74	14.455		382554	331068	385851	1	1	1	157862	198178	202153		FindByFormula	6	[M+2H]+2	Esi+	(592.3782, 10100.79)(592.8782, 6715.6)(593.3811, 3387.68)
1184.7227@10.021		1184.72	10.021		177083	212225	193689	1	1	1	104212	158331	99683		FindByFormula	6	[M+2H]+2	Esi+	(593.3677, 9845.71)(593.8709, 6316.05)
1184.7375@20.351		1184.74	20.351		530062	477441	476023	1	1	1	109110	134082	135072		FindByFormula	6	[M+2H]+2	Esi+	(593.3768, 7934.38)(593.8773, 5470.67)
1186.6815@14.185999		1186.68	14.186		580494	566854	616617	1	19303	1	122817	149409	107672		FindByFormula	7	[M+2H]+2	Esi+	(594.3483, 11203.75)(594.8494, 8066.84)(595.3453, 3861.78)
1189.7909@14.288001		1189.79	14.288		1200143	1249150	1223190	1	1	1	341374	352415	359922		FindByFormula	6	[M+2H]+2 [M+HNa]+	Esi+	(595.9027, 7203.57)(596.4045, 3759.59)(606.8938, 38678.18)(607.396, 26250.47)(607.8968, 10299.06)
119.037@0.76100004		119.037	0.761		860337	1020603	887387	19337232	23393200	23293304	6387	10867	8886		FindByFormula	9	[M+H]+	Esi+	(120.0445, 917969.44)(121.0479, 71557.09)(122.051, 2653.76)
119.0372@0.8439999		119.037	0.844		140860	1020603	141252	2382014	1502696	2659610	9797	10867	17372		FindByFormula	9	[M+H]+	Esi+	(120.0444, 114554.28)(121.0478, 9803.32)
1190.6506@9.094		1190.65	9.094		1	1	1	620414	709765	709508	1	1	1		FindByFormula	3	[M+2H]+2 [M+H]+	Esi+	(596.3314, 16651.45)(596.8331, 11005.78)(1191.6633, 5481.18)(1192.666, 3652.63)
1190.8226@17.423998		1190.82	17.424		631631	641703	548473	1	1	1	140289	160316	180646		FindByFormula	6	[M+2H]+2	Esi+	(596.4182, 16303.28)(596.9203, 11035.22)(597.422, 5157.4)
1192.7668@18.859		1192.77	18.859		1635441	1066913	1746573	1	1	1	376909	372012	416700		FindByFormula	6	[M+2H]+2 [M+HNa]+	Esi+	(597.3905, 6291.74)(597.8923, 4870.22)(608.382, 32686.22)(608.8833, 21067.78)(609.3855, 9298.4)
1193.7825@11.516		1193.78	11.516		275575	276632	324263	1	1	1	132541	93239	119304		FindByFormula	6	[M+2H]+2	Esi+	(597.8983, 9609.06)(598.4014, 6959.95)
1194.7465@14.2890005		1194.75	14.289		1412924	1424560	1500048	1	19261	1	442672	427691	412728		FindByFormula	7	[M+2H]+2 [M+HK]+ [M+HNa]+	Esi+	(617.3592, 7452.03)(617.8593, 4570.7)(598.3802, 10862.82)(598.8822, 8543.63)(609.3715, 50423.93)(609.8732, 36058.35)(610.3997, 20104.72)(610.8754, 3698.98)
1195.7422@15.716001		1195.74	15.716		953194	1007769	965159	1	1	1	217700	187304	179692		FindByFormula	6	[M+2H]+2	Esi+	(598.8781, 19653.24)(599.3815, 14175.67)(599.8809, 8741.3)
1198.7384@11.516		1198.74	11.516		369341	352872	335777	1	1	1	120311	133809	145643		FindByFormula	6	[M+2H]+2	Esi+	(600.3761, 15502.83)(600.8785, 11395.36)(601.3792, 4592.16)
1202.7118@12.786		1202.71	12.786		380824	419388	331034	1	1	1	130574	132425	148723		FindByFormula	6	[M+2H]+2	Esi+	(602.3642, 18572.55)(602.8654, 11891.69)
1202.7144@10.231		1202.71	10.231		1	1	1	3307104	3281255	18651	1	1	1		FindByFormula	3	[M+H]+	Esi+	(1203.7216, 212372.66)(1204.7251, 139826.66)(1205.7275, 53176.46)(1206.7295, 15867.81)
1202.7155@10.518		1202.72	10.518		1	1	1	10577910	10776525	14718506	1	1	1	Erythromycin D [ C36 H65 N O12, tgt=60.49, overall=60.49, db=60.49, Lipid ID=LMPK04000010, KEGG ID=C06633, METLIN ID=40973, tgt=, overall=703.4507, db=703.4507, tgt=, overall=, db=, tgt=, overall=, db=, tgt=, overall=, db= ]	FindByFormula	3	[M+2H]+2 [M+H]+	Esi+	(602.3583, 4236.74)(602.8596, 3219.97)(1203.7216, 256567.06)(1204.7251, 167082.67)(1205.7275, 66267.43)(1206.7303, 18981.01)(1207.7325, 4063.48)	703.451
1203.8063@15.819		1203.81	15.819		2168826	2301216	2407221	1	1	32788	584564	542481	651829		FindByFormula	7	[M+2H]+2 [M+HNa]+	Esi+	(602.9096, 8627.97)(603.4116, 7047.61)(613.9019, 64962.58)(614.4036, 42939.38)(614.9046, 18101.47)(615.4081, 8425.94)
1204.8375@18.859		1204.84	18.859		378063	422127	361471	1	1	1	105203	99820	134543		FindByFormula	6	[M+2H]+2	Esi+	(603.4262, 6473.97)(603.9284, 5040.83)
1205.6134@9.094		1205.61	9.094		1	1	1	1372227	1358302	1427913	1	1	1	11,12-dihydroxy arachidic acid [ C20 H40 O4, tgt=63.62, overall=63.62, db=63.62, Lipid ID=LMFA01050095, METLIN ID=35472, tgt=, overall=344.2927, db=344.2927, tgt=, overall=, db=, tgt=, overall=, db=, tgt=, overall=, db= ]	FindByFormula	3	[M+H]+	Esi+	(1206.62, 25551.34)(1207.6237, 20191.36)	344.293
1206.5876@5.683		1206.59	5.683		1	1	1	475782	471010	526684	1	1	1		FindByFormula	3	[M+H]+	Esi+	(1207.5955, 24016.11)(1208.5995, 14640.87)(1209.6014, 5880.38)
1207.628@8.984		1207.63	8.984		1	1	1	922703	936700	939968	1	1	1	Forskolin [ C22 H34 O7, tgt=66.91, overall=66.91, db=66.91, Lipid ID=LMPR0104030004, CAS ID=66575-29-9, KEGG ID=C09076, METLIN ID=53589, tgt=, overall=410.2305, db=410.2305, tgt=, overall=, db=, tgt=, overall=, db=, tgt=, overall=, db= ]	FindByFormula	3	[M+H]+	Esi+	(1208.6328, 14437.08)(1209.6366, 9934.75)(1210.6373, 4907.62)	410.231
1207.7993@12.986		1207.8	12.986		249142	268801	204237	1	1	1	66623	149040	76400		FindByFormula	6	[M+2H]+2	Esi+	(604.9073, 11877.79)(605.4086, 7806.16)
1208.7627@15.813001		1208.76	15.813		3082045	3057181	3196650	1	1	1	625270	780322	670934		FindByFormula	6	[M+2H]+2 [M+HK]+ [M+HNa]+	Esi+	(624.374, 621.22)(624.8677, 829.06)(625.3628, 398.61)(605.3885, 11941.33)(605.89, 8387.04)(606.3915, 3722.38)(616.3792, 55075.52)(616.8809, 40251.77)(617.3826, 15799.77)(617.8841, 4813.43)
1209.7582@17.199		1209.76	17.199		642170	652124	398620	1	1	1	128841	142655	140795		FindByFormula	6	[M+2H]+2	Esi+	(605.8863, 8980.08)(606.389, 7989.96)(606.8864, 4601.69)
121.0893@0.45900005		121.089	0.459		902611	708374	756980	1320619	1134862	1594598	417751	246440	238714		FindByFormula	9	[M+H]+ [M+Na]+	Esi+	(144.0808, 6464.41)(122.0965, 252861.66)
1212.753@12.986		1212.75	12.986		363827	551800	395388	1	1	1	113139	177094	123949		FindByFormula	6	[M+2H]+2	Esi+	(607.3846, 7932.79)(607.8864, 5064.61)(608.3981, 146.36)
1214.712@17.173998		1214.71	17.174		115890	640026	599884	46675	47722	64916	132701	157479	88543		FindByFormula	9	[M+2H]+2	Esi+	(608.3636, 10964.04)(608.8652, 7313.38)
1214.7144@17.206		1214.71	17.206		676976	644693	658825	46675	51675	50393	130712	159727	148188		FindByFormula	9	[M+2H]+2	Esi+	(608.3636, 10964.04)(608.8652, 7313.38)(609.3636, 7104.47)
1214.7498@18.859		1214.75	18.859		403499	1316954	1333105	1	1	1	317558	260990	340127		FindByFormula	6	[M+2H]+2	Esi+	(608.3821, 26855.79)(608.8835, 18282.88)(609.3849, 6865.46)
1217.8215@17.298998		1217.82	17.299		2236781	2215712	2295506	164008	147389	174908	557748	565635	616780		FindByFormula	9	[M+2H]+2 [M+HNa]+	Esi+	(609.9181, 6328.69)(610.4337, 5866.14)(620.9093, 40981.27)(621.4114, 30425.53)(621.9124, 11433.76)(622.4144, 4086.96)
1218.6815@10.212		1218.68	10.212		1	21319	1	343084	299853	351100	1	1	1		FindByFormula	4	[M+2H]+2 [M+H]+	Esi+	(610.347, 12248.66)(610.8488, 8541.16)(1219.6943, 6387.04)(1220.6948, 3772.0)
1218.6815@10.453		1218.68	10.453		1	1	1	1403893	1494731	1526155	1	1	1	α-hydroxy lauric acid [ C12 H24 O3, tgt=47.61, overall=47.61, db=47.61, Lipid ID=LMFA01050036, METLIN ID=35417, tgt=, overall=216.1725, db=216.1725, tgt=, overall=, db=, tgt=, overall=, db=, tgt=, overall=, db= ]	FindByFormula	3	[M+2H]+2 [M+H]+	Esi+	(610.3474, 17697.88)(610.8492, 12844.54)(611.35, 5437.91)(1219.6938, 6660.6)(1220.6978, 4795.65)	216.173
1218.7458@11.708		1218.75	11.708		1	1	1	422320	477394	499987	1	1	1		FindByFormula	3	[M+H]+	Esi+	(1219.753, 27285.89)(1220.7566, 17409.67)(1221.758, 6373.75)
122.0466@0.5		122.047	0.5		273476	301010	348837	66286	130992	63125	419166	364091	392081		FindByFormula	9	[2M+H]+ [M+H]+	Esi+	(123.0554, 20958.92)(245.1, 26335.66)
1220.8344@15.813001		1220.83	15.813		620581	604500	601373	1	1	1	135109	160229	156335		FindByFormula	6	[M+2H]+2	Esi+	(611.4233, 16764.3)(611.9247, 11890.9)(612.4267, 4346.85)
1222.778@17.298998		1222.78	17.299		2542614	1822688	2623473	48950	34945	28871	564837	594362	612351		FindByFormula	9	[M+2H]+2 [M+HK]+ [M+HNa]+	Esi+	(631.3742, 8175.75)(631.8759, 4868.49)(612.396, 11234.36)(612.8977, 7956.48)(623.3875, 49056.35)(623.889, 33943.09)(624.3898, 13121.58)(624.892, 4378.11)
1222.7784@17.132998		1222.78	17.133		459483	412804	517568	36871	37945	17230	116309	75334	123188		FindByFormula	9	[M+2H]+2 [M+HNa]+	Esi+	(612.3958, 7925.72)(612.8981, 7037.72)(623.3872, 24206.38)(623.8893, 16761.18)(624.3907, 6415.66)
1225.7543@14.097		1225.75	14.097		300882	554659	412467	1	1	1	127948	82926	145771		FindByFormula	6	[M+2H]+2	Esi+	(613.8831, 7800.44)(614.3857, 5601.7)
1226.7701@14.408999		1226.77	14.409		323794	384314	577018	1	1	1	125017	104151	170560		FindByFormula	6	[M+2H]+2	Esi+	(614.3918, 6888.28)(614.8929, 5012.67)
1228.7656@20.211		1228.77	20.211		522823	525966	489495	1	1	1	125887	137906	117572		FindByFormula	6	[M+2H]+2	Esi+	(615.39, 7473.51)(615.891, 5287.26)
1230.7463@11.708		1230.75	11.708		1	1	1	1161412	1303546	1380884	1	1	1	ecdysone 25-O-D-glucopyranoside [ C33 H54 O11, tgt=63.04, overall=63.04, db=63.04, Lipid ID=LMST01010192, METLIN ID=57637, tgt=, overall=626.3666, db=626.3666, tgt=, overall=, db=, tgt=, overall=, db=, tgt=, overall=, db= ]	FindByFormula	3	[M+H]+	Esi+	(1231.7535, 65532.12)(1232.7571, 43011.21)(1233.7621, 20734.04)(1234.7656, 7009.28)	626.367
1233.6434@10.219		1233.64	10.219		1	1	1	514276	511072	527530	1	1	1		FindByFormula	3	[M+H]+	Esi+	(1234.6515, 36505.03)(1235.6552, 27298.89)(1236.6583, 11090.77)(1237.6606, 7315.59)
1233.6442@10.457		1233.64	10.457		1	1	1	1277543	1300764	1339665	1	1	1	Galalpha1-3(Fucalpha1-2)Galbeta1-4Glcbeta-Cer(d18:1/16:0) [ C58 H107 N O22, tgt=59.47, overall=59.47, db=59.47, Lipid ID=LMSP0505DI01, METLIN ID=55659, tgt=, overall=1169.7285, db=1169.7285, tgt=, overall=, db=, tgt=, overall=, db=, tgt=, overall=, db= ]	FindByFormula	3	[M+H]+	Esi+	(1234.6512, 42964.06)	1169.73
1234.6183@8.457		1234.62	8.457		1	1	1	1110495	1180795	1173523	1	1	1	27-nor-24S-methylcholestan-3beta,4beta,5alpha,6alpha,7beta,8beta,14alpha,15alpha,24-nonol [ C27 H48 O9, tgt=77.57, overall=77.57, db=77.57, Lipid ID=LMST01031078, METLIN ID=84028, tgt=, overall=516.3298, db=516.3298, tgt=, overall=, db=, tgt=, overall=, db=, tgt=, overall=, db= ]	FindByFormula	3	[M+H]+	Esi+	(1235.6259, 20042.51)(1236.6294, 12608.18)(1237.632, 4653.22)	516.33
1234.6484@10.47		1234.65	10.47		1	1	1	1783340	1700360	1722892	1	1	1		FindByFormula	3	[M+2H]+2 [M+H]+	Esi+	(618.3337, 5801.14)(618.8348, 3275.9)(1235.6555, 29432.45)(1236.6582, 12133.77)(1237.6598, 7303.02)
1234.8485@17.301		1234.85	17.301		489282	467220	531447	1	1	1	141042	149275	135737		FindByFormula	6	[M+2H]+2	Esi+	(618.4313, 10578.05)(618.9326, 8128.52)(619.4356, 4185.67)
1236.6531@10.485		1236.65	10.485		1	1	1	853391	856741	880953	1	1	1	Rifamycin [ C37 H47 N O12, tgt=49.34, overall=49.34, db=49.34, Lipid ID=LMPK05000005, CAS ID=6998-60-3, KEGG ID=C12044, METLIN ID=41003, tgt=, overall=697.3098, db=697.3098, tgt=, overall=, db=, tgt=, overall=, db=, tgt=, overall=, db= ]	FindByFormula	3	[M+2H]+2 [M+H]+	Esi+	(619.334, 9786.81)(619.8354, 7660.26)(1238.6631, 4009.81)(1239.6602, 2814.98)	697.31
1236.7933@18.723		1236.79	18.723		1044637	1381258	1373209	1	1	1	303036	329634	393452		FindByFormula	6	[M+2H]+2 [M+HNa]+	Esi+	(619.4044, 5449.59)(619.9068, 3293.74)(630.3948, 31753.31)(630.8967, 20487.46)(631.3978, 7975.97)
1239.7689@15.591001		1239.77	15.591		770453	770033	766888	1	1	1	145334	166081	166084		FindByFormula	6	[M+2H]+2	Esi+	(620.8911, 11029.31)(621.3931, 6539.02)(621.8936, 5370.0)
1239.8044@17.301		1239.8	17.301		1791107	1770982	471037	1	1	1	454988	429947	461909		FindByFormula	6	[M+2H]+2	Esi+	(620.9094, 41039.5)(621.4112, 30905.79)(621.9128, 12638.0)
124.0636@0.559		124.064	0.559		565068	553247	505932	10217117	10039917	10254397	48954	40699	48598		FindByFormula	9	[M+H]+ [M+Na]+	Esi+	(147.0918, 16026.79)(125.071, 18910.08)(126.0744, 1329.14)(127.0788, 61.13)
124.0789@0.56400007		124.079	0.564		629735	609962	618545	10284139	9973970	10355631	132693	143952	156092		FindByFormula	9	[M+H]+ [M+Na]+	Esi+	(147.0918, 12568.5)(148.0961, 2800.93)(125.071, 832473.44)(126.0743, 57822.7)(127.0758, 3755.46)
1244.7242@15.595		1244.72	15.595		820353	798450	836755	1	1	1	129872	138901	154999		FindByFormula	6	[M+2H]+2	Esi+	(623.3684, 14120.81)(623.8706, 9613.96)(624.3822, 446.76)
1246.7386@12.715001		1246.74	12.715		324006	314892	297919	1	1	39574	78914	111782	99339		FindByFormula	7	[M+2H]+2	Esi+	(624.3762, 12781.58)(624.8782, 8798.68)
1247.8323@15.699		1247.83	15.699		1558597	1736319	1664799	1	1	1	435323	439800	426293		FindByFormula	6	[M+2H]+2 [M+HNa]+	Esi+	(624.9242, 5757.1)(625.4261, 5686.63)(635.9146, 49501.91)(636.4162, 33529.21)(636.9177, 14784.62)
1250.843@14.201999		1250.84	14.202		203922	233922	260718	1	1	1	65278	50788	81357		FindByFormula	6	[M+2H]+2	Esi+	(626.4285, 5697.19)(626.931, 3394.25)
1251.5134@5.538		1251.51	5.538		1	1	1	185650	264353	142243	1	1	1		FindByFormula	3	[M+H]+	Esi+	(1252.5205, 7497.06)(1253.5233, 5412.0)
1252.789@15.699		1252.79	15.699		2506436	2536443	2535303	1	1	1	607506	601338	619147		FindByFormula	6	[M+2H]+2 [M+HK]+ [M+HNa]+	Esi+	(646.3807, 4884.71)(646.8811, 2575.87)(627.402, 5902.55)(627.9034, 4322.96)(628.4051, 2111.22)(638.3935, 39747.93)(638.8942, 20822.01)(639.3961, 11552.26)(639.8971, 2946.01)
1253.7833@17.057		1253.78	17.057		603456	558173	572346	1	1	1	120422	122417	132530		FindByFormula	6	[M+2H]+2	Esi+	(627.8987, 7674.6)(628.4004, 4520.04)(628.9003, 3599.66)
1254.746@12.342999		1254.75	12.343		1	1	1	509030	568286	611428	1	1	1	LysoPE(0:0/20:4(5Z,8Z,11Z,14Z)) [ C25 H44 N O7 P, tgt=77.71, overall=77.71, db=77.71, METLIN ID=62275, HMP ID=HMDB11487, tgt=, overall=501.2855, db=501.2855, tgt=, overall=, db=, tgt=, overall=, db=, tgt=, overall=, db= ]	FindByFormula	3	[M+H]+	Esi+	(1255.7537, 33097.71)(1256.7567, 22900.86)(1257.7584, 8982.44)	501.286
1255.7994@14.193		1255.8	14.193		653641	644534	719626	1	1	1	186535	194874	240347		FindByFormula	6	[M+2H]+2	Esi+	(628.9072, 30846.66)(629.4086, 19758.28)(629.9099, 8732.13)
1256.7701@12.938002		1256.77	12.938		232807	364941	292593	782242	951149	1049613	116883	54693	88111		FindByFormula	9	[M+2H]+2 [M+H]+	Esi+	(629.3963, 7632.8)(629.8991, 4398.39)(1257.769, 49478.38)(1258.7725, 36079.57)(1259.7759, 15314.81)(1260.7787, 4808.55)
1258.7397@17.071		1258.74	17.071		572603	590777	420376	1	1	1	105000	109982	137377		FindByFormula	6	[M+2H]+2	Esi+	(630.377, 7868.93)(630.8785, 5288.26)(631.3762, 4437.82)
1258.7747@18.719		1258.77	18.719		374674	1169763	1117589	1	1	1	252606	281528	312956		FindByFormula	6	[M+2H]+2	Esi+	(630.3946, 22914.09)(630.8969, 15600.63)(631.3977, 7200.01)
1258.7778@13.674		1258.78	13.674		1	1	1	549173	606067	648854	1	1	1		FindByFormula	3	[M+H]+	Esi+	(1259.7849, 44636.57)(1260.788, 29585.01)(1261.7913, 11347.44)(1262.7928, 3853.0)
1260.6339@10.357		1260.63	10.357		1	1	1	348446	365149	354762	1	1	1		FindByFormula	3	[M+H]+	Esi+	(1261.6414, 5658.38)(1262.6458, 4144.62)
1261.739@5.6340003		1261.74	5.634		1	1	1	1703030	1682897	1682292	1	1	1		FindByFormula	3	[M+H]+	Esi+	(1262.7468, 64080.65)(1263.7502, 42132.84)(1264.7523, 18206.48)
1261.8486@17.173002		1261.85	17.173		1511302	1567609	1100036	1	1	1	356631	377727	418737		FindByFormula	6	[M+2H]+2 [M+HNa]+	Esi+	(631.9321, 6127.86)(632.4333, 4224.85)(642.9228, 32802.29)(643.4245, 22455.41)(643.9258, 9641.81)(644.4267, 3686.9)
1262.6521@11.55		1262.65	11.55		1	1	1	704164	746136	735191	1	1	1		FindByFormula	3	[M+H]+	Esi+	(1263.658, 13153.52)(1264.6617, 8130.38)(1265.6974, 4715.51)
1264.8652@15.697999		1264.87	15.698		484214	466343	662669	215588	1	112867	111279	206185	159979		FindByFormula	8	[M+2H]+2	Esi+	(633.4388, 16758.83)(633.9378, 5931.97)(634.4411, 4259.9)
1266.6935@5.556		1266.69	5.556		1	1	1	12152331	11574416	11807900	1	1	1		FindByFormula	3	[M+2H]+2 [M+H]+	Esi+	(634.3485, 8685.64)(634.8511, 6998.62)(635.3502, 4553.93)(1267.7024, 452159.78)(1268.7059, 283683.84)(1269.7078, 115366.16)
1266.8033@17.173002		1266.8	17.173		1079059	1137592	1206441	55705	42331	35615	372113	401518	424145		FindByFormula	9	[M+2H]+2 [M+HNa]+	Esi+	(634.4095, 9653.16)(634.9113, 7585.46)(645.4002, 39923.91)(645.9019, 23248.09)(646.4035, 10428.79)(646.9046, 3651.95)
1269.7802@13.997001		1269.78	13.997		212838	259332	371671	1	1	1	41232	117166	93849		FindByFormula	6	[M+2H]+2	Esi+	(635.8973, 6993.29)(636.3988, 6805.05)
127.1362@0.47100002		127.136	0.471		9981	15032	1	4141592	3448009	5229649	1	1	1		FindByFormula	5	[M+H]+	Esi+	(128.1435, 641102.06)(129.1469, 57503.74)
1272.7892@20.063997		1272.79	20.064		415554	431427	122362	1	1	1	92593	141064	124369		FindByFormula	6	[M+2H]+2	Esi+	(637.4022, 11402.42)(637.9045, 8884.12)
1274.7395@13.988		1274.74	13.988		334386	357801	314411	138705	135723	147737	60072	73020	74323		FindByFormula	9	[M+2H]+2	Esi+	(638.3739, 7377.52)(638.8755, 5150.68)
1278.8744@17.175001		1278.87	17.175		360921	390751	404094	1	1	1	113953	129179	100206		FindByFormula	6	[M+2H]+2	Esi+	(640.4446, 7264.22)(640.9467, 4735.35)
1279.6866@5.7479997		1279.69	5.748		1	1	1	169665	193254	206277	1	1	1	Arachidonoyl amine [ C20 H33 N O, tgt=63.86, overall=63.86, db=63.86, Lipid ID=LMFA08010007, CAS ID=85146-53-8, METLIN ID=36680, tgt=, overall=303.2562, db=303.2562, tgt=, overall=, db=, tgt=, overall=, db=, tgt=, overall=, db= ]	FindByFormula	3	[M+H]+	Esi+	(1280.6943, 4954.94)(1281.6979, 5565.37)	303.256
1280.82@17.625		1280.82	17.625		534993	569774	550953	1	1	1	52686	39857	57251		FindByFormula	6	[M+2H]+2 [M+HK]+ [M+HNa]+	Esi+	(660.3918, 4103.35)(660.8927, 2990.47)(641.4178, 5577.44)(641.9189, 3987.14)(652.4105, 11645.24)(652.9087, 2825.73)
1282.6614@5.5710006		1282.66	5.571		1	1	1	1388159	2444406	1342325	1	1	1		FindByFormula	3	[M+2H]+2 [M+H]+	Esi+	(642.3374, 53504.98)(642.8389, 36398.05)(643.3402, 14426.43)(643.842, 4402.36)(1283.675, 15728.13)(1284.6783, 11828.69)(1285.6805, 5133.95)
1283.7959@15.484		1283.8	15.484		539393	544899	540837	1	1	1	114160	115499	108232		FindByFormula	6	[M+2H]+2	Esi+	(642.9045, 7904.64)(643.4072, 7057.1)(643.9069, 4554.99)
1283.8307@17.081		1283.83	17.081		430342	1308457	429023	1	1	1	303492	125497	353663		FindByFormula	6	[M+2H]+2	Esi+	(642.9226, 28550.64)(643.4245, 19973.01)(643.9256, 8841.77)
1288.7499@15.484		1288.75	15.484		546168	565840	606338	1	1	1	97725	125466	122389		FindByFormula	6	[M+2H]+2	Esi+	(645.3821, 9592.96)(645.8834, 6820.82)(646.399, 699.08)
1288.7855@17.104002		1288.79	17.104		381256	148660	428594	42019	33134	30312	293214	318236	342154		FindByFormula	9	[M+2H]+2	Esi+	(645.4003, 22302.28)(645.9019, 17546.38)(646.4027, 7377.83)
1289.6224@17.519		1289.62	17.519		1635707	1605390	1653668	937305	1062306	1126538	1393038	1374840	1329912		FindByFormula	9	[M+H]+	Esi+	(1290.6307, 95878.88)(1291.6334, 72297.22)(1292.6372, 25628.86)
129.058@0.7020001		129.058	0.702		398538	399773	377487	145958	151534	147240	44774	31951	24671		FindByFormula	9	[M+H]+	Esi+	(130.0653, 28035.59)(131.0693, 3857.62)
1294.835@18.903		1294.84	18.903		6037307	6574161	6515027	1	1	1	1	1	1		FindByFormula	3	[M+2H]+2 [M+H]+ [M+HK]+ [M+HNa]+ [M+Na]+	Esi+	(667.3989, 58386.3)(667.9006, 42156.27)(668.4023, 16499.8)(1317.8257, 123266.59)(1318.8292, 89656.64)(1319.8315, 34155.56)(1320.8397, 8973.82)(648.4257, 87828.28)(648.9274, 65515.14)(649.4285, 26375.22)(649.929, 9249.55)(1295.8439, 53092.32)(1296.847, 38191.48)(1297.8496, 15644.27)(659.4158, 59515.62)(659.9173, 48048.26)(660.4183, 19944.16)(660.9179, 7764.21)
1295.0791@17.519		1295.08	17.519		1082945	1152862	1171126	694730	849818	933051	625993	721879	831678		FindByFormula	9	[M+H]+	Esi+	(1296.0865, 91476.22)(1297.0898, 37260.11)(1298.0948, 5545.74)
1296.815@15.595		1296.82	15.595		1286102	1289795	1296818	1	1	1	282830	319342	324545		FindByFormula	6	[M+2H]+2 [M+HNa]+	Esi+	(649.4149, 5424.47)(649.9165, 4141.08)(660.4057, 27562.05)(660.9077, 20043.33)(661.4083, 8732.54)(661.9102, 3013.55)
1297.6241@5.5779996		1297.62	5.578		1	1	1615	2609864	1062181	2338659	534	1119	1		FindByFormula	6	[M+H]+	Esi+	(1298.631, 67982.31)(1299.635, 52579.0)(1300.638, 23014.16)(1301.6407, 10243.95)(1302.6423, 4199.09)
1297.6241@5.7620006		1297.62	5.762		2797	5333	1132	1051331	2317786	1027180	2599	1850	3102		FindByFormula	9	[M+H]+	Esi+	(1298.6311, 56398.21)(1299.635, 45813.27)(1300.638, 19680.58)(1301.6406, 8935.16)(1302.643, 4215.23)
1297.8102@16.944		1297.81	16.944		439070	432269	296154	1	1	1	88727	44869	102607		FindByFormula	6	[M+2H]+2	Esi+	(649.912, 5873.71)(650.4145, 4266.25)
1299.8242@14.097		1299.82	14.097		523743	497061	463156	1	1	1	165235	157674	157720		FindByFormula	6	[M+2H]+2	Esi+	(650.9207, 18428.32)(651.4218, 14512.26)(651.9239, 5971.81)
1302.7639@16.944		1302.76	16.944		426500	474734	460501	1	1	1	95793	78818	85100		FindByFormula	6	[M+2H]+2	Esi+	(652.3898, 7664.32)(652.891, 5388.94)(653.3898, 3669.4)
1302.8018@18.574		1302.8	18.574		608498	622085	975208	1	1	1	180092	216153	243585		FindByFormula	6	[M+2H]+2	Esi+	(652.4081, 22113.71)(652.9098, 16002.65)(653.4105, 7767.89)
1305.5599@9.016		1305.56	9.016		1	1	1	545750	611810	710665	1	1	1		FindByFormula	3	[M+H]+	Esi+	(1306.5673, 19240.8)(1307.5703, 13820.79)(1308.5721, 6508.9)
131.0372@0.73199993		131.037	0.732		747829	582858	714890	116694	123011	119421	1	1	1		FindByFormula	6	[M+H]+	Esi+	(132.0445, 110994.91)(133.0479, 11224.69)
1310.5432@17.504		1310.54	17.504		594217	581712	661945	361099	362851	384898	332706	376015	442625		FindByFormula	9	[M+2H]+2	Esi+	(656.279, 33873.77)(656.7806, 25210.85)(657.2819, 10942.04)
1310.8304@17.048998		1310.83	17.049		1171449	1166431	1173662	1	1	1	257389	261298	279349		FindByFormula	6	[M+2H]+2 [M+HNa]+	Esi+	(656.4226, 5584.02)(656.9239, 3832.55)(667.4133, 20298.44)(667.9149, 16537.59)(668.4162, 6374.43)
1313.7697@7.4219995		1313.77	7.422		1	1	1	290562	335241	362121	1	1	1	PG(17:2(9Z,12Z)/0:0) [ C23 H43 O9 P, tgt=48.67, overall=48.67, db=48.67, Lipid ID=LMGP04050019, METLIN ID=80007, tgt=, overall=494.2645, db=494.2645, tgt=, overall=, db=, tgt=, overall=, db=, tgt=, overall=, db= ]	FindByFormula	3	[M+H]+	Esi+	(1314.7769, 20801.2)(1315.7808, 13725.14)(1316.7823, 6553.99)	494.264
1313.8408@15.591001		1313.84	15.591		948803	958518	978490	1	1	1	265675	236184	257788		FindByFormula	6	[M+2H]+2	Esi+	(657.9275, 26909.55)(658.4293, 19167.33)(658.9309, 8907.1)
1323.761@8.36		1323.76	8.36		1	1	1	2234903	2210078	2471437	1	1	1		FindByFormula	3	[M+H]+	Esi+	(1324.7676, 229156.31)(1325.7703, 91492.24)(1326.7725, 30334.65)
1326.79@10.282		1326.79	10.282		1	1	1	425487	421219	463152	1	1	1	NeuGcalpha2-3Galbeta1-3GalNAcbeta1-4Galbeta1-4Glcbeta-Cer(d18:1/18:0) [ C73 H131 N3 O32, tgt=61.41, overall=61.41, db=61.41, Lipid ID=LMSP0601BY02, METLIN ID=56498, tgt=, overall=1561.8716, db=1561.8716, tgt=, overall=, db=, tgt=, overall=, db=, tgt=, overall=, db= ]	FindByFormula	3	[M+H]+ [M+Na]+	Esi+	(1349.7787, 3465.62)(1327.7971, 13326.56)(1328.8009, 8826.66)(1329.8038, 3987.97)	1561.87
1327.8221@15.39		1327.82	15.39		391732	396021	407331	1	1	1	72254	78500	93774		FindByFormula	6	[M+2H]+2	Esi+	(664.9174, 4861.84)(665.4196, 3547.31)(665.92, 2546.36)
1327.856@17.061003		1327.86	17.061		915164	982834	993188	1846	3468	6603	242086	225210	222166		FindByFormula	9	[M+2H]+2	Esi+	(664.9355, 21632.68)(665.4373, 14718.45)(665.9395, 7236.37)
1327.8564@16.867002		1327.86	16.867		185490	188904	234933	1649	1	1	53778	59237	67819		FindByFormula	7	[M+2H]+2	Esi+	(664.9358, 17114.13)(665.4373, 10346.36)(665.9402, 4358.25)
1329.2375@8.707		1329.24	8.707		1	1	1	1025817	988398	938668	1	1	1		FindByFormula	3	[M+H]+	Esi+	(1330.2437, 20689.72)(1331.2452, 12232.13)(1332.2446, 4560.66)
1332.8136@17.043		1332.81	17.043		273867	961745	971117	1	1	1	194476	200756	223539		FindByFormula	6	[M+2H]+2	Esi+	(667.4134, 21467.25)(667.9152, 15598.46)(668.4169, 7006.12)
1334.7554@8.821		1334.76	8.821		1	1	1	297263	291702	296874	1	1	1		FindByFormula	3	[M+H]+	Esi+	(1335.7625, 5490.3)(1336.7671, 3711.62)
1338.7227@8.36		1338.72	8.36		1	1	1	554138	698675	666709	1	1	1		FindByFormula	3	[M+2H]+2 [M+H]+	Esi+	(670.3682, 35145.44)(670.8701, 25000.0)(671.3711, 10340.67)(1339.7365, 9654.37)(1340.7404, 8358.35)
1338.7239@8.834		1338.72	8.834		1	1	1	3485706	3557010	3666948	1	1	1		FindByFormula	3	[M+2H]+2 [M+H]+	Esi+	(670.3682, 50933.21)(670.8702, 35803.73)(671.3706, 14796.46)(1339.737, 16201.18)(1340.7394, 11583.08)(1341.7413, 6158.41)
134.0277@0.486		134.028	0.486		368130	426767	368599	32018	27955	18004	136981	44707	132662		FindByFormula	9	[2M+H]+ [M+H]+	Esi+	(135.0352, 5121.45)(269.0625, 15609.95)
134.0732@4.5260005		134.073	4.526		115188	103956	111275	470899	490214	466572	77427	88240	73525		FindByFormula	9	[M+H]+	Esi+	(135.0806, 38283.5)(136.084, 3376.34)
1341.8726@18.455		1341.87	18.455		384286	380436	673833	1	1	1	155206	108346	176422		FindByFormula	6	[M+2H]+2	Esi+	(671.9433, 12082.07)(672.4449, 9241.75)(672.9473, 4710.61)
1343.852@13.988		1343.85	13.988		305786	297900	327468	34439	24042	20639	75693	96930	108777		FindByFormula	9	[M+2H]+2	Esi+	(672.9334, 11720.47)(673.4351, 8459.3)
1346.827@18.449		1346.83	18.449		402822	463471	685163	1	1	1	133948	142656	147532		FindByFormula	6	[M+2H]+2	Esi+	(674.4209, 13790.56)(674.9228, 11426.68)(675.4242, 4872.43)
1347.7496@18.903		1347.75	18.903		1311964	1219790	1189775	1	1	1	1	1	1		FindByFormula	3	[M+2H]+2 [M+H]+	Esi+	(674.8822, 52685.77)(675.3838, 42484.61)(675.8852, 22218.4)(1348.7559, 9020.05)(1349.7607, 7567.79)
1348.8077@13.992999		1348.81	13.993		347446	334656	342580	1	1	1	84447	95776	93042		FindByFormula	6	[M+2H]+2	Esi+	(675.4111, 11760.33)(675.9131, 10625.28)(676.4135, 4610.02)
1349.6553@7.4219995		1349.66	7.422		1	1	1	1321150	1368867	1484058	1	1	1	6α-Glucuronosylhyodeoxycholate [ C30 H48 O10, tgt=68.82, overall=68.82, db=68.82, Lipid ID=LMST05010016, CAS ID=76060-17-8, KEGG ID=C11246, METLIN ID=43177, tgt=, overall=568.3247, db=568.3247, tgt=, overall=, db=, tgt=, overall=, db=, tgt=, overall=, db= ]	FindByFormula	3	[M+H]+	Esi+	(1350.6626, 53561.04)(1351.6661, 45237.79)(1352.6696, 21176.84)(1353.6722, 10599.29)(1354.6746, 5328.72)	568.325
135.0668@0.611		135.067	0.611		79414	89894	77555	515187	496959	545737	217657	210205	217977		FindByFormula	9	[M+H]+	Esi+	(136.0758, 136439.23)(137.079, 12203.1)
135.1049@0.451		135.105	0.451		54843	52569	73485	6703487	5989520	7620215	13591	11420	10228		FindByFormula	9	[M+H]+	Esi+	(136.1122, 650618.2)(137.1155, 71245.08)
135.105@0.628		135.105	0.628		7596	8437	7496	473096	473362	356602	4524	9425	9518		FindByFormula	9	[M+H]+	Esi+	(136.1122, 27768.38)(137.1154, 3076.39)
1350.7567@18.895		1350.76	18.895		2052111	2152835	2101158	1	1	1	1	1	1		FindByFormula	3	[M+2H]+2	Esi+	(676.3856, 68628.53)(676.8867, 56062.44)(677.3858, 44337.55)(677.8855, 25302.44)
1351.567@17.519		1351.57	17.519		848305	808348	815453	406901	502847	472937	482314	526143	582219		FindByFormula	9	[M+2H]+2 [M+HK]+ [M+HNa]+ [M+K]+	Esi+	(695.77, 4757.12)(696.2698, 5308.18)(676.7919, 18139.71)(677.2935, 14238.28)(677.7951, 7016.86)(687.7776, 7588.71)(688.2773, 4262.0)(1390.5297, 7837.71)(1391.5347, 6779.38)
1352.6649@7.4219995		1352.66	7.422		1	1	1	469135	488837	484011	1	1	1	PC(16:1(9Z)/2:0) [ C26 H51 N O8 P, tgt=53.49, overall=53.49, db=53.49, Lipid ID=LMGP01010693, METLIN ID=39434, tgt=, overall=536.3352, db=536.3352, tgt=, overall=, db=, tgt=, overall=, db=, tgt=, overall=, db= ]	FindByFormula	3	[M+2H]+2 [M+H]+	Esi+	(677.3401, 13398.47)(677.8413, 8655.78)(678.3395, 6792.74)(1355.6715, 3206.78)	536.335
1352.807@10.239		1352.81	10.239		1	1	1	648379	959716	946030	1	1	1		FindByFormula	3	[M+H]+ [M+Na]+	Esi+	(1375.7957, 38448.1)(1376.7998, 28580.03)(1377.8007, 13416.62)(1353.8116, 8557.1)(1354.8162, 6154.65)
1353.6866@8.867		1353.69	8.867		1	1	1	6558110	6378465	6369892	1	1	1		FindByFormula	3	[M+2H]+2 [M+H]+	Esi+	(677.8553, 4355.06)(1354.6942, 91291.59)(1355.6974, 77109.24)(1356.7003, 33763.08)(1357.7026, 16844.63)(1358.705, 7800.52)
1353.6875@8.36		1353.69	8.36		1	1	1	798009	761281	799914	1	1	1		FindByFormula	3	[M+H]+	Esi+	(1354.6943, 68660.8)(1355.6979, 55906.13)(1356.7004, 25316.54)
1354.1881@8.771		1354.19	8.771		1	1	1	607935	608931	545559	1	1	1		FindByFormula	3	[M+H]+	Esi+	(1355.1964, 10518.5)(1356.2004, 8284.86)(1357.2003, 3713.26)
1356.6951@8.867		1356.7	8.867		1	1	1	2351085	2237546	2193580	1	1	1		FindByFormula	3	[M+2H]+2 [M+H]+	Esi+	(679.3557, 19740.03)(679.8569, 13840.79)(680.3555, 11870.59)(680.8557, 6801.91)(1358.7058, 6098.09)(1359.7035, 4585.54)
1357.8665@15.496001		1357.87	15.496		650694	604021	646921	1	1	1	182636	194711	191904		FindByFormula	6	[M+2H]+2	Esi+	(679.9402, 18017.0)(680.4424, 13302.28)(680.9428, 5538.89)
1362.788@9.711		1362.79	9.711		1	1	1	1079827	1220100	1310997	1	1	1		FindByFormula	3	[M+H]+	Esi+	(1363.7955, 106454.47)(1364.7983, 84010.85)(1365.8007, 36604.52)(1366.8003, 12711.45)
1362.8241@15.492999		1362.82	15.493		628299	692796	1074297	1	1	1	205741	240945	249013		FindByFormula	6	[M+2H]+2	Esi+	(682.4201, 24459.51)(682.92, 8829.09)(683.4221, 6875.96)
1369.5421@17.519		1369.54	17.519		1078293	1048829	1010085	480706	559603	631059	588680	674612	701584		FindByFormula	9	[M+2H]+2	Esi+	(685.7788, 39718.75)(686.28, 31307.31)(686.779, 25288.66)(687.2796, 13932.88)
1369.8326@10.521		1369.83	10.521		1	1	1	445000	430913	441263	1	1	1		FindByFormula	3	[M+H]+	Esi+	(1370.8403, 7410.53)(1371.842, 5443.82)
137.0477@0.756		137.048	0.756		871427	846509	513849	16744469	17397978	17129120	1	33743	28008		FindByFormula	8	[M+H]+	Esi+	(138.0552, 1294649.5)(139.0584, 103502.42)
137.0478@0.684		137.048	0.684		1196702	562729	965724	16744469	17382532	17111442	1	33284	24702		FindByFormula	8	[M+H]+	Esi+	(138.0552, 1294649.5)(139.0584, 103502.42)(140.0603, 5319.23)
137.0754@0.761		137.075	0.761		10787	1	28178	675480	692314	684712	1	1	1		FindByFormula	5	[M+H]+	Esi+	(138.0827, 119796.15)(139.0861, 10171.38)
1371.8828@16.935		1371.88	16.935		456182	661814	497743	1	1	1	156786	155313	171466		FindByFormula	6	[M+2H]+2	Esi+	(686.9486, 16156.73)(687.4506, 12098.12)(687.9517, 5274.07)
1373.8641@11.457		1373.86	11.457		1	1	1	673920	642896	1463621	1	1	1		FindByFormula	3	[M+H]+	Esi+	(1374.8718, 38794.89)(1375.8752, 28291.13)(1376.878, 11750.91)
1373.8641@11.62		1373.86	11.62		1	1	1	811855	856982	1461897	1	1	1	PE(19:0/0:0) [ C24 H50 N O7 P, tgt=47.20, overall=47.20, db=47.20, Lipid ID=LMGP02050028, METLIN ID=77694, tgt=, overall=495.3325, db=495.3325, tgt=, overall=, db=, tgt=, overall=, db=, tgt=, overall=, db= ]	FindByFormula	3	[M+H]+	Esi+	(1374.8715, 29008.45)(1375.8752, 20974.1)(1376.8783, 9812.48)	495.332
1376.8373@16.839003		1376.84	16.839		643661	635037	189631	1	1	1	67658	167929	69477		FindByFormula	6	[M+2H]+2	Esi+	(689.4262, 14349.74)(689.928, 11197.54)(690.4296, 4815.61)
1376.8376@16.941		1376.84	16.941		635223	628939	447663	1	1	1	89429	158911	105367		FindByFormula	6	[M+2H]+2	Esi+	(689.4261, 15243.73)(689.9281, 12121.78)(690.4295, 5559.44)
1378.8193@11.642001		1378.82	11.642		1	1	1	6969338	7146266	7227943	1	1	1		FindByFormula	3	[M+2H]+2 [M+H]+	Esi+	(690.4108, 4997.88)(690.9115, 5183.06)(691.415, 3457.39)(1379.8271, 207821.22)(1380.8304, 149787.34)(1381.8333, 65269.69)(1382.8352, 20593.28)(1383.8358, 5339.67)
1378.8196@11.454999		1378.82	11.455		1	1	1	4660207	4518366	4147869	1	1	1		FindByFormula	3	[M+2H]+2 [M+H]+	Esi+	(690.4107, 4798.12)(690.9125, 4981.55)(1379.8274, 255131.33)(1380.8309, 192129.53)(1381.8334, 87960.02)(1382.8354, 27787.83)(1383.8352, 7399.8)
138.0792@0.622		138.079	0.622		205218	214039	220274	291488	277121	287265	57238	53204	64058		FindByFormula	9	[M+H]+ [M+K]+	Esi+	(139.0866, 19314.21)(177.0424, 4443.4)
1381.7178@9.976		1381.72	9.976		1	1	1	635933	711577	718102	1	1	1	12-amino-octadecanoic acid [ C18 H37 N O2, tgt=48.02, overall=48.02, db=48.02, Lipid ID=LMFA01100008, METLIN ID=74861, tgt=, overall=299.2824, db=299.2824, tgt=, overall=, db=, tgt=, overall=, db=, tgt=, overall=, db= ]	FindByFormula	3	[M+H]+	Esi+	(1382.7253, 30800.12)(1383.7288, 25692.73)(1384.732, 12736.99)(1385.7332, 7331.67)	299.282
1384.7288@9.964		1384.73	9.964		1	1	1	330717	352216	361459	1	1	1		FindByFormula	3	[M+2H]+2	Esi+	(693.3708, 13761.18)(693.8721, 9488.87)(694.3704, 7531.71)
1385.8971@18.300001		1385.9	18.3		276243	293701	431260	1	1	1	94934	129329	109542		FindByFormula	6	[M+2H]+2	Esi+	(693.9566, 8610.96)(694.4581, 6259.53)
1390.7524@10.518		1390.75	10.518		1	1	1	471655	432887	600985	1	1	1		FindByFormula	3	[M+2H]+2 [M+H]+	Esi+	(696.3833, 10611.12)(696.8852, 8741.01)(697.3852, 4032.99)(1391.7681, 2526.39)
1390.7524@9.712		1390.75	9.712		1	1	1	296827	254656	305056	1	1	1	Rha-Rha-C14-C12 [ C38 H70 O13, tgt=68.89, overall=68.89, db=68.89, tgt=, overall=734.4816, db=734.4816, tgt=, overall=, db=, tgt=, overall=, db=, tgt=, overall=, db= ]	FindByFormula	3	[M+2H]+2	Esi+	(696.3833, 18293.2)(696.8856, 12268.55)(697.3843, 7479.68)	734.482
1390.7708@5.683		1390.77	5.683		1	1	1	260291	286746	291200	1	1	1		FindByFormula	3	[M+H]+	Esi+	(1391.7776, 10917.05)(1392.781, 8155.86)(1393.7843, 4124.36)
1390.854@18.300001		1390.85	18.3		389944	432778	380011	1	1	1	101764	107667	105789		FindByFormula	6	[M+2H]+2	Esi+	(696.4345, 7709.62)(696.9356, 5804.19)(697.4363, 2791.03)
1393.7184@9.711		1393.72	9.711		1	1	1	258699	413504	322198	1	1	1		FindByFormula	3	[M+H]+	Esi+	(1394.7256, 18365.23)(1395.7289, 17669.77)(1396.7317, 8393.81)
1394.7866@11.9800005		1394.79	11.98		99682	117397	112971	1392709	1473509	1559318	14133	1	1		FindByFormula	7	[M+2H]+2 [M+H]+	Esi+	(698.3996, 20623.64)(698.9015, 16597.97)(699.4028, 8458.66)(699.9035, 2285.73)(1395.8, 6219.52)(1396.8019, 4223.49)
1401.893@15.377		1401.89	15.377		394526	395511	396115	1	1	1	107213	112095	104612		FindByFormula	6	[M+2H]+2	Esi+	(701.9537, 11458.17)(702.4548, 8932.6)
1405.7177@9.736		1405.72	9.736		1	1	1	398607	388106	484883	1	1	1		FindByFormula	3	[M+H]+	Esi+	(1406.7258, 22763.87)(1407.729, 19112.05)(1408.7314, 8155.55)
1405.718@10.521		1405.72	10.521		1	1	1	1021731	1081861	941558	1	1	1	1α,26,26,26,27,27,27-heptafluoro-25-hydroxy-16,17,23,23,24,24-hexadehydrovitamin D3 / 1α,26,26,26,27,27,27-heptafluoro-25-hydroxy-16,17,23,23,24,24-hexadehydrocholecalciferol [ C27 H31 F7 O2, tgt=48.32, overall=48.32, db=48.32, Lipid ID=LMST03020076, METLIN ID=42016, tgt=, overall=520.2212, db=520.2212, tgt=, overall=, db=, tgt=, overall=, db=, tgt=, overall=, db= ]	FindByFormula	3	[M+H]+	Esi+	(1406.7253, 17529.05)(1407.7283, 15245.61)(1408.7316, 7167.99)(1409.7328, 3729.36)	520.221
1406.8495@15.392999		1406.85	15.393		397336	361162	408666	1	1	1	71221	113787	103470		FindByFormula	6	[M+2H]+2	Esi+	(704.4318, 11301.07)(704.9328, 8040.52)
1408.7262@9.711		1408.73	9.711		1	1	1	277612	208624	225875	1	1	1	9-hydroperoxy-12,13-dihydroxy-10-octadecenoic acid [ C18 H34 O6, tgt=84.19, overall=84.19, db=84.19, Lipid ID=LMFA02000107, KEGG ID=, METLIN ID=74455, tgt=, overall=346.2355, db=346.2355, tgt=, overall=, db=, tgt=, overall=, db=, tgt=, overall=, db= ]	FindByFormula	3	[M+2H]+2 [M+H]+	Esi+	(705.3703, 12520.92)(705.8717, 8293.1)(706.3707, 6998.54)(1409.735, 8862.96)	346.236
1410.5691@17.519		1410.57	17.519		632378	626836	582575	289915	357125	372020	371225	377028	421727		FindByFormula	9	[M+2H]+2	Esi+	(706.292, 22352.68)(706.7927, 19863.51)(707.2928, 15227.49)(707.7924, 8757.99)
1412.758@11.654		1412.76	11.654		1	1	1	1127066	1181104	1269398	1	1	1	LysoPC(14:1(9Z)) [ C22 H45 N O7 P, tgt=75.78, overall=75.78, db=75.78, CAS ID=, KEGG ID=C04230, METLIN ID=61690, HMP ID=HMDB10380, tgt=, overall=466.2934, db=466.2934, tgt=, overall=, db=, tgt=, overall=, db=, tgt=, overall=, db= ]	FindByFormula	3	[M+2H]+2 [M+H]+	Esi+	(707.3862, 14390.19)(707.8872, 11000.08)(708.3864, 9279.82)(708.8863, 5791.78)(1415.7645, 2461.48)	466.293
1412.7584@11.454999		1412.76	11.455		1	1	1	445780	446665	444888	1	1	1		FindByFormula	3	[M+2H]+2	Esi+	(707.3869, 20161.37)(707.8876, 16542.82)(708.386, 13302.19)(708.8859, 6724.4)
1415.9088@16.805		1415.91	16.805		287801	432718	447094	1	1	1	121811	129323	117098		FindByFormula	6	[M+2H]+2	Esi+	(708.9615, 8129.1)(709.4639, 6525.71)(709.9662, 2346.71)
1417.5184@17.519		1417.52	17.519		697412	639042	651664	256188	343028	326232	460407	450471	481764		FindByFormula	9	[M+2H]+2 [M+H]+	Esi+	(709.7662, 9994.38)(710.2679, 8550.71)(710.7692, 4125.23)(1418.5262, 25760.25)(1419.5286, 18593.32)(1420.5321, 8493.73)
1420.8652@16.805		1420.87	16.805		408446	359045	259926	1	1	1	92381	84315	91751		FindByFormula	6	[M+2H]+2	Esi+	(711.4396, 8182.87)(711.9414, 6175.6)(712.4425, 2997.85)
1425.895@12.762		1425.89	12.762		1	1	1	185300	213917	228690	1	1	1		FindByFormula	3	[M+H]+	Esi+	(1426.9034, 11605.03)(1427.9069, 9527.5)(1428.9083, 4669.19)
1429.9266@14.666		1429.93	14.666		1	1	1	366380	412820	466962	1	1	1	Rha-Rha-C12:1-C8 [ C32 H56 O13, tgt=73.21, overall=73.21, db=73.21, tgt=, overall=648.3721, db=648.3721, tgt=, overall=, db=, tgt=, overall=, db=, tgt=, overall=, db= ]	FindByFormula	3	[M+H]+	Esi+	(1430.934, 27481.86)(1431.9368, 22618.52)(1432.9395, 8744.15)	648.372
143.095@0.579		143.095	0.579		341759	351440	335352	287663	368605	373927	181653	212614	212601		FindByFormula	9	[M+H]+ [M+Na]+	Esi+	(166.0847, 10050.05)(144.1019, 19038.14)
143.975@0.579		143.975	0.579		4872464	4709556	4000576	12003	164195	1	101981	79214	48274		FindByFormula	8	[M+H]+	Esi+	(144.9823, 745982.25)(145.9855, 35743.67)
1446.8328@8.456		1446.83	8.456		1	1	1	550475	548476	574945	1	1	1		FindByFormula	3	[M+H]+	Esi+	(1447.8403, 8599.07)(1448.8444, 6748.59)(1449.8453, 3439.7)
145.0528@0.543		145.053	0.543		2238568	2280819	2278192	681260	76841	76784	209189	194352	174359		FindByFormula	9	[2M+H]+ [M+H]+	Esi+	(146.0601, 291033.66)(147.0634, 30717.57)(291.1131, 72568.38)(292.1161, 15127.26)
145.0529@0.74599993		145.053	0.746		607246	489426	607806	657258	675992	679071	182887	56807	253675		FindByFormula	9	[M+H]+	Esi+	(146.0602, 119921.75)(147.0634, 12981.47)
145.9732@0.486		145.973	0.486		2238187	1959567	1859022	43437	6748	106322	60430	25729	27534		FindByFormula	9	[M+H]+	Esi+	(146.9804, 338364.72)(147.9837, 16436.52)
1450.8734@7.128		1450.87	7.128		1	1	1	1299793	1376915	1381496	1	1	1		FindByFormula	3	[M+H]+ [M+Na]+	Esi+	(1473.8665, 18386.66)(1474.8706, 16846.94)(1475.8331, 11090.56)(1476.8364, 6193.55)(1451.8809, 25409.6)(1452.882, 18447.78)
1452.8555@7.121		1452.86	7.121		1	1	1	1511069	1545695	1549953	1	1	1	Convallatoxin [ C29 H42 O10, tgt=52.43, overall=52.43, db=52.43, Lipid ID=LMST01120013, CAS ID=508-75-8, KEGG ID=C08858, METLIN ID=44248, tgt=, overall=550.2778, db=550.2778, tgt=, overall=, db=, tgt=, overall=, db=, tgt=, overall=, db= ]	FindByFormula	3	[M+H]+	Esi+	(1453.8629, 83752.04)(1454.8651, 71943.1)(1455.8671, 41822.63)	550.278
1464.7891@12.753001		1464.79	12.753		1	1	1	479850	476698	572470	1	1	1	PGF1β [ C20 H36 O5, tgt=76.61, overall=76.61, db=76.61, Lipid ID=LMFA03010069, CAS ID=10164-73-5, METLIN ID=36140, tgt=, overall=356.2563, db=356.2563, tgt=, overall=, db=, tgt=, overall=, db=, tgt=, overall=, db= ]	FindByFormula	3	[M+2H]+2 [M+H]+	Esi+	(733.402, 13983.39)(733.9033, 11633.52)(734.4016, 10889.36)(734.9022, 6206.95)(1466.7983, 4243.65)	356.256
1466.8418@7.159		1466.84	7.159		1	1	1	2541785	2479781	2439738	1	1	1		FindByFormula	3	[M+2H]+2 [M+H]+ [M+Na]+	Esi+	(1489.8264, 7873.06)(1490.8282, 4952.51)(734.4281, 48808.1)(734.93, 39265.99)(735.4315, 17655.13)(735.9326, 6445.64)(1467.8492, 36833.71)(1468.8514, 33316.81)(1469.8525, 15635.18)(1470.8563, 5276.36)
1468.8203@14.666		1468.82	14.666		1	1	1	969245	1132715	1116570	1	1	1		FindByFormula	3	[M+2H]+2 [M+H]+	Esi+	(735.4173, 27326.83)(735.9186, 21317.03)(736.4183, 18112.23)(736.9177, 10709.95)(1469.8289, 13252.17)(1470.8291, 6955.43)(1471.8289, 4579.55)
1479.8121@7.098		1479.81	7.098		1	1	1	459124	497533	497567	1	1	1		FindByFormula	3	[M+H]+	Esi+	(1480.8192, 21160.37)(1481.8218, 21030.95)
1481.8075@7.121		1481.81	7.121		1	1	1	10809571	10898929	11045493	1	1	1		FindByFormula	3	[M+H]+ [M+K]+ [M+Na]+	Esi+	(1504.7972, 17765.38)(1505.7979, 14555.28)(1506.8002, 8772.62)(1482.8147, 457131.25)(1483.8184, 411968.0)(1484.8215, 202146.19)(1485.8239, 94095.73)(1486.826, 44029.45)(1520.7637, 4775.53)(1521.7648, 5062.34)
1482.3092@7.129		1482.31	7.129		1	1	1	815217	807770	784832	1	1	1		FindByFormula	3	[M+H]+	Esi+	(1483.3168, 43797.82)(1484.3198, 34867.06)(1485.322, 13926.83)(1486.3202, 5069.44)
149.1054@0.6269999		149.105	0.627		328541	315219	332617	242736	77617	107369	422508	432155	466595		FindByFormula	9	[M+H]+ [M+K]+	Esi+	(150.1128, 37979.99)(151.1126, 2826.2)(188.074, 14525.12)
151.0271@0.642		151.027	0.642		1	1	1	878302	788439	944603	1	1	1	Virodhamine [ C22 H37 N O2, tgt=59.89, overall=59.89, db=59.89, Lipid ID=LMFA00000014, METLIN ID=45749, tgt=, overall=347.2824, db=347.2824, tgt=, overall=, db=, tgt=, overall=, db=, tgt=, overall=, db= ]	FindByFormula	3	[M+H]+	Esi+	(152.0343, 88118.95)(153.0377, 7035.47)	347.282
151.0635@0.672		151.064	0.672		4110593	4116781	4264723	36653	29675	47607	31007	31965	50751		FindByFormula	9	[M+H]+	Esi+	(152.0708, 50972.66)(153.1024, 915028.8)(154.1057, 77556.3)
153.0615@0.6729999		153.061	0.673		1062618	1198891	1107864	5874	9054	3808	2754	6210	6423		FindByFormula	9	[M+H]+	Esi+	(154.0686, 107745.38)(155.0717, 10887.0)
153.0615@0.884		153.061	0.884		1546612	1581856	2129994	13581	9178	13994	1	1	1		FindByFormula	6	[M+H]+	Esi+	(154.0687, 141373.25)(155.072, 13203.26)
153.0619@0.487		153.062	0.487		13295190	13067175	11780171	8982	18373	17589	5953	3138	5798		FindByFormula	9	[M+H]+	Esi+	(154.0687, 979167.06)(155.0718, 82688.42)
1534.7212@7.059		1534.72	7.059		1	1	1	525715	546041	526503	1	1	1		FindByFormula	3	[M+H]+	Esi+	(1535.7278, 9683.24)(1536.7323, 14073.69)(1537.7354, 9056.66)(1538.739, 7463.86)
155.0568@0.49		155.057	0.49		556400	607864	527223	1	13226	28737	57432	34358	78104		FindByFormula	8	[2M+H]+ [M+H]+	Esi+	(156.0644, 47625.41)(311.1212, 3443.18)
157.0529@0.705		157.053	0.705		275771	287526	346573	19658	16310	27870	119620	136686	131630		FindByFormula	9	[M+H]+ [M+K]+	Esi+	(158.0601, 15152.12)(196.0163, 6292.9)
158.1066@0.543		158.107	0.543		164500	157328	189213	23794	36464	29535	43850	57568	42761		FindByFormula	9	[M+H]+ [M+Na]+	Esi+	(181.0962, 7772.33)(159.1128, 6423.49)
1584.8676@5.747		1584.87	5.747		1	1	1	424094	416928	413857	1	1	1		FindByFormula	3	[M+2H]+2	Esi+	(793.4418, 10582.51)(793.9434, 9177.53)(794.4449, 3967.5)
159.0686@0.711		159.069	0.711		1773485	1736584	1755456	7419909	7857977	6700949	1	1	1		FindByFormula	6	[M+H]+	Esi+	(160.0759, 1031814.7)(161.0793, 119635.59)
160.0925@0.816		160.093	0.816		290768	301133	299666	23850	20688	18860	187596	225220	213870		FindByFormula	9	[M+H]+	Esi+	(161.0996, 26042.71)(162.1106, 123.63)
161.0477@0.56400007		161.048	0.564		5849245	6458424	5902847	12767176	12224592	12845445	66690	98265	111293		FindByFormula	9	[2M+H]+ [M+H]+	Esi+	(162.0551, 916436.3)(163.0583, 92923.23)(164.0601, 9708.83)(323.1023, 2747.28)
163.0857@0.6269999		163.086	0.627		3472104	3107785	3026630	118818	22688	34462	164181	139950	108521		FindByFormula	9	[M+H]+ [M+Na]+	Esi+	(186.0753, 6083.1)(164.0933, 335795.06)(165.0966, 31499.71)
1635.0297@13.674		1635.03	13.674		1	1	1	428300	483348	497483	1	1	1		FindByFormula	3	[M+2H]+2 [M+H]+	Esi+	(818.5221, 16781.29)(819.0239, 15942.3)(819.5257, 8975.46)(1636.038, 6249.94)(1637.0391, 6121.66)
1646.956@12.370999		1646.96	12.371		1	1	1	659004	695742	724423	1	1	1		FindByFormula	3	[M+H]+	Esi+	(1647.9636, 35056.6)(1648.9656, 21764.94)(1649.966, 15687.06)(1650.9655, 8749.79)
165.0428@0.534		165.043	0.534		516877	541361	203999	3382842	3552514	3128823	79019	51597	32869		FindByFormula	9	[M+H]+ [M+Na]+	Esi+	(188.0317, 13321.93)(166.0499, 409020.78)(167.0533, 36985.94)(168.0547, 4272.25)
[truncated: 1,292 more rows]

## Sheet: 133 unique compounds 0718
Compound	Formula	Mass	Retention Time	Score (Tgt)	133EAA-r001	133EAA-r002	133EAA-r003	Pyochelin commercial1ug-r001	Pyochelin commercial1ug-r002	Pyochelin commercial1ug-r003	M9control-r001	M9control-r002	M9control-r003	Annotations	CompoundAlgo	Frequency	Ion Species	Ionization mode	MS1 Composite Spectrum	Metlin Library Score
[truncated: 64 more rows]
